# Supplementary material for: Compact artificial neuron based on anti-ferroelectric transistor
Source: Nat Commun. 2022 Nov 17;13:7018. doi: 10.1038/s41467-022-34774-9 (PMC9668812; doi:10.1038/s41467-022-34774-9)
Supplement: Supplementary file 3 — Source Data [file 41467_2022_34774_MOESM3_ESM.zip]

Archive with 4 entries (3 files):
- data/
- data/Fig1d.xlsx
- data/Fig2i.xlsx
- data/Fig3a-f,i.xlsx
