# Supplementary material for: Compact artificial neuron based on anti-ferroelectric transistor
Source: Nat Commun. 2022 Nov 17;13:7018. doi: 10.1038/s41467-022-34774-9 (PMC9668812; doi:10.1038/s41467-022-34774-9)
Supplement: Supplementary file 3 — Source Data [file 41467_2022_34774_MOESM3_ESM.zip › data/Fig1d.xlsx]

## Sheet: Sheet1
V	I	V	I	V	I	V	I	V	I	V	I	V	I	V	I	V	I	V	I	V	I	V	I	V	I	V	I	V	I	V	I	V	I	V	I	V	I	V	I	V	I	V	I	V	I	V	I	V	I
-1	1.2e-12	-1	1.2e-12	-1	1.2e-12	-1	1.2e-12	-1	1.2e-12	-1	1.2e-12	-1	1.2e-12	-1	1.2e-12	-1	1.2e-12	-1	1.2e-12	-1	1.2e-12	-1	1.2e-12	-1	1.2e-12	-1	1.2e-12	-1	1.2e-12	-1	1.2e-12	-1	1.2e-12	-1	1.2e-12	-1	1.2e-12	-1	1.2e-12	-1	1.2e-12	-1	1.2e-12	-1	1.2e-12	-1	1.2e-12	-1	1.2e-12
-0.998	1e-12	-0.998	1e-12	-0.998	1e-12	-0.998	1e-12	-0.998	1e-12	-0.998	1e-12	-0.998	1e-12	-0.998	1e-12	-0.998	1e-12	-0.998	1e-12	-0.998	1e-12	-0.998	1e-12	-0.998	1e-12	-0.998	1e-12	-0.998	1e-12	-0.998	1e-12	-0.998	1e-12	-0.998	1e-12	-0.998	1e-12	-0.998	1e-12	-0.998	1e-12	-0.998	1e-12	-0.998	1e-12	-0.998	1e-12	-0.998	1e-12
-0.996	1e-12	-0.996	1e-12	-0.996	1e-12	-0.996	1e-12	-0.996	1e-12	-0.996	1e-12	-0.996	1e-12	-0.996	1e-12	-0.996	1e-12	-0.996	1e-12	-0.996	1e-12	-0.996	1e-12	-0.996	1e-12	-0.996	1e-12	-0.996	1e-12	-0.996	1e-12	-0.996	1e-12	-0.996	1e-12	-0.996	1e-12	-0.996	1e-12	-0.996	1e-12	-0.996	1e-12	-0.996	1e-12	-0.996	1e-12	-0.996	1e-12
-0.994	4e-13	-0.994	4e-13	-0.994	4e-13	-0.994	4e-13	-0.994	4e-13	-0.994	4e-13	-0.994	4e-13	-0.994	4e-13	-0.994	4e-13	-0.994	4e-13	-0.994	4e-13	-0.994	4e-13	-0.994	4e-13	-0.994	4e-13	-0.994	4e-13	-0.994	4e-13	-0.994	4e-13	-0.994	4e-13	-0.994	4e-13	-0.994	4e-13	-0.994	4e-13	-0.994	4e-13	-0.994	4e-13	-0.994	4e-13	-0.994	4e-13
-0.992	5e-13	-0.992	5e-13	-0.992	5e-13	-0.992	5e-13	-0.992	5e-13	-0.992	5e-13	-0.992	5e-13	-0.992	5e-13	-0.992	5e-13	-0.992	5e-13	-0.992	5e-13	-0.992	5e-13	-0.992	5e-13	-0.992	5e-13	-0.992	5e-13	-0.992	5e-13	-0.992	5e-13	-0.992	5e-13	-0.992	5e-13	-0.992	5e-13	-0.992	5e-13	-0.992	5e-13	-0.992	5e-13	-0.992	5e-13	-0.992	5e-13
-0.99	5e-13	-0.99	5e-13	-0.99	5e-13	-0.99	5e-13	-0.99	5e-13	-0.99	5e-13	-0.99	5e-13	-0.99	5e-13	-0.99	5e-13	-0.99	5e-13	-0.99	5e-13	-0.99	5e-13	-0.99	5e-13	-0.99	5e-13	-0.99	5e-13	-0.99	5e-13	-0.99	5e-13	-0.99	5e-13	-0.99	5e-13	-0.99	5e-13	-0.99	5e-13	-0.99	5e-13	-0.99	5e-13	-0.99	5e-13	-0.99	5e-13
-0.988	5e-13	-0.988	5e-13	-0.988	5e-13	-0.988	5e-13	-0.988	5e-13	-0.988	5e-13	-0.988	5e-13	-0.988	5e-13	-0.988	5e-13	-0.988	5e-13	-0.988	5e-13	-0.988	5e-13	-0.988	5e-13	-0.988	5e-13	-0.988	5e-13	-0.988	5e-13	-0.988	5e-13	-0.988	5e-13	-0.988	5e-13	-0.988	5e-13	-0.988	5e-13	-0.988	5e-13	-0.988	5e-13	-0.988	5e-13	-0.988	5e-13
-0.986	4e-13	-0.986	4e-13	-0.986	4e-13	-0.986	4e-13	-0.986	4e-13	-0.986	4e-13	-0.986	4e-13	-0.986	4e-13	-0.986	4e-13	-0.986	4e-13	-0.986	4e-13	-0.986	4e-13	-0.986	4e-13	-0.986	4e-13	-0.986	4e-13	-0.986	4e-13	-0.986	4e-13	-0.986	4e-13	-0.986	4e-13	-0.986	4e-13	-0.986	4e-13	-0.986	4e-13	-0.986	4e-13	-0.986	4e-13	-0.986	4e-13
-0.984	7e-13	-0.984	7e-13	-0.984	7e-13	-0.984	7e-13	-0.984	7e-13	-0.984	7e-13	-0.984	7e-13	-0.984	7e-13	-0.984	7e-13	-0.984	7e-13	-0.984	7e-13	-0.984	7e-13	-0.984	7e-13	-0.984	7e-13	-0.984	7e-13	-0.984	7e-13	-0.984	7e-13	-0.984	7e-13	-0.984	7e-13	-0.984	7e-13	-0.984	7e-13	-0.984	7e-13	-0.984	7e-13	-0.984	7e-13	-0.984	7e-13
-0.982	2e-13	-0.982	2e-13	-0.982	2e-13	-0.982	2e-13	-0.982	2e-13	-0.982	2e-13	-0.982	2e-13	-0.982	2e-13	-0.982	2e-13	-0.982	2e-13	-0.982	2e-13	-0.982	2e-13	-0.982	2e-13	-0.982	2e-13	-0.982	2e-13	-0.982	2e-13	-0.982	2e-13	-0.982	2e-13	-0.982	2e-13	-0.982	2e-13	-0.982	2e-13	-0.982	2e-13	-0.982	2e-13	-0.982	2e-13	-0.982	2e-13
-0.98	3e-13	-0.98	3e-13	-0.98	3e-13	-0.98	3e-13	-0.98	3e-13	-0.98	3e-13	-0.98	3e-13	-0.98	3e-13	-0.98	3e-13	-0.98	3e-13	-0.98	3e-13	-0.98	3e-13	-0.98	3e-13	-0.98	3e-13	-0.98	3e-13	-0.98	3e-13	-0.98	3e-13	-0.98	3e-13	-0.98	3e-13	-0.98	3e-13	-0.98	3e-13	-0.98	3e-13	-0.98	3e-13	-0.98	3e-13	-0.98	3e-13
-0.978	6e-13	-0.978	6e-13	-0.978	6e-13	-0.978	6e-13	-0.978	6e-13	-0.978	6e-13	-0.978	6e-13	-0.978	6e-13	-0.978	6e-13	-0.978	6e-13	-0.978	6e-13	-0.978	6e-13	-0.978	6e-13	-0.978	6e-13	-0.978	6e-13	-0.978	6e-13	-0.978	6e-13	-0.978	6e-13	-0.978	6e-13	-0.978	6e-13	-0.978	6e-13	-0.978	6e-13	-0.978	6e-13	-0.978	6e-13	-0.978	6e-13
-0.976	4e-13	-0.976	4e-13	-0.976	4e-13	-0.976	4e-13	-0.976	4e-13	-0.976	4e-13	-0.976	4e-13	-0.976	4e-13	-0.976	4e-13	-0.976	4e-13	-0.976	4e-13	-0.976	4e-13	-0.976	4e-13	-0.976	4e-13	-0.976	4e-13	-0.976	4e-13	-0.976	4e-13	-0.976	4e-13	-0.976	4e-13	-0.976	4e-13	-0.976	4e-13	-0.976	4e-13	-0.976	4e-13	-0.976	4e-13	-0.976	4e-13
-0.974	8e-13	-0.974	8e-13	-0.974	8e-13	-0.974	8e-13	-0.974	8e-13	-0.974	8e-13	-0.974	8e-13	-0.974	8e-13	-0.974	8e-13	-0.974	8e-13	-0.974	8e-13	-0.974	8e-13	-0.974	8e-13	-0.974	8e-13	-0.974	8e-13	-0.974	8e-13	-0.974	8e-13	-0.974	8e-13	-0.974	8e-13	-0.974	8e-13	-0.974	8e-13	-0.974	8e-13	-0.974	8e-13	-0.974	8e-13	-0.974	8e-13
-0.972	7e-13	-0.972	7e-13	-0.972	7e-13	-0.972	7e-13	-0.972	7e-13	-0.972	7e-13	-0.972	7e-13	-0.972	7e-13	-0.972	7e-13	-0.972	7e-13	-0.972	7e-13	-0.972	7e-13	-0.972	7e-13	-0.972	7e-13	-0.972	7e-13	-0.972	7e-13	-0.972	7e-13	-0.972	7e-13	-0.972	7e-13	-0.972	7e-13	-0.972	7e-13	-0.972	7e-13	-0.972	7e-13	-0.972	7e-13	-0.972	7e-13
-0.97	5e-13	-0.97	5e-13	-0.97	5e-13	-0.97	5e-13	-0.97	5e-13	-0.97	5e-13	-0.97	5e-13	-0.97	5e-13	-0.97	5e-13	-0.97	5e-13	-0.97	5e-13	-0.97	5e-13	-0.97	5e-13	-0.97	5e-13	-0.97	5e-13	-0.97	5e-13	-0.97	5e-13	-0.97	5e-13	-0.97	5e-13	-0.97	5e-13	-0.97	5e-13	-0.97	5e-13	-0.97	5e-13	-0.97	5e-13	-0.97	5e-13
-0.968	8e-13	-0.968	8e-13	-0.968	8e-13	-0.968	8e-13	-0.968	8e-13	-0.968	8e-13	-0.968	8e-13	-0.968	8e-13	-0.968	8e-13	-0.968	8e-13	-0.968	8e-13	-0.968	8e-13	-0.968	8e-13	-0.968	8e-13	-0.968	8e-13	-0.968	8e-13	-0.968	8e-13	-0.968	8e-13	-0.968	8e-13	-0.968	8e-13	-0.968	8e-13	-0.968	8e-13	-0.968	8e-13	-0.968	8e-13	-0.968	8e-13
-0.966	0	-0.966	0	-0.966	0	-0.966	0	-0.966	0	-0.966	0	-0.966	0	-0.966	0	-0.966	0	-0.966	0	-0.966	0	-0.966	0	-0.966	0	-0.966	0	-0.966	0	-0.966	0	-0.966	0	-0.966	0	-0.966	0	-0.966	0	-0.966	0	-0.966	0	-0.966	0	-0.966	0	-0.966	0
-0.964	5e-13	-0.964	5e-13	-0.964	5e-13	-0.964	5e-13	-0.964	5e-13	-0.964	5e-13	-0.964	5e-13	-0.964	5e-13	-0.964	5e-13	-0.964	5e-13	-0.964	5e-13	-0.964	5e-13	-0.964	5e-13	-0.964	5e-13	-0.964	5e-13	-0.964	5e-13	-0.964	5e-13	-0.964	5e-13	-0.964	5e-13	-0.964	5e-13	-0.964	5e-13	-0.964	5e-13	-0.964	5e-13	-0.964	5e-13	-0.964	5e-13
-0.962	8e-13	-0.962	8e-13	-0.962	8e-13	-0.962	8e-13	-0.962	8e-13	-0.962	8e-13	-0.962	8e-13	-0.962	8e-13	-0.962	8e-13	-0.962	8e-13	-0.962	8e-13	-0.962	8e-13	-0.962	8e-13	-0.962	8e-13	-0.962	8e-13	-0.962	8e-13	-0.962	8e-13	-0.962	8e-13	-0.962	8e-13	-0.962	8e-13	-0.962	8e-13	-0.962	8e-13	-0.962	8e-13	-0.962	8e-13	-0.962	8e-13
-0.96	5e-13	-0.96	5e-13	-0.96	5e-13	-0.96	5e-13	-0.96	5e-13	-0.96	5e-13	-0.96	5e-13	-0.96	5e-13	-0.96	5e-13	-0.96	5e-13	-0.96	5e-13	-0.96	5e-13	-0.96	5e-13	-0.96	5e-13	-0.96	5e-13	-0.96	5e-13	-0.96	5e-13	-0.96	5e-13	-0.96	5e-13	-0.96	5e-13	-0.96	5e-13	-0.96	5e-13	-0.96	5e-13	-0.96	5e-13	-0.96	5e-13
-0.958	5e-13	-0.958	5e-13	-0.958	5e-13	-0.958	5e-13	-0.958	5e-13	-0.958	5e-13	-0.958	5e-13	-0.958	5e-13	-0.958	5e-13	-0.958	5e-13	-0.958	5e-13	-0.958	5e-13	-0.958	5e-13	-0.958	5e-13	-0.958	5e-13	-0.958	5e-13	-0.958	5e-13	-0.958	5e-13	-0.958	5e-13	-0.958	5e-13	-0.958	5e-13	-0.958	5e-13	-0.958	5e-13	-0.958	5e-13	-0.958	5e-13
-0.956	8e-13	-0.956	8e-13	-0.956	8e-13	-0.956	8e-13	-0.956	8e-13	-0.956	8e-13	-0.956	8e-13	-0.956	8e-13	-0.956	8e-13	-0.956	8e-13	-0.956	8e-13	-0.956	8e-13	-0.956	8e-13	-0.956	8e-13	-0.956	8e-13	-0.956	8e-13	-0.956	8e-13	-0.956	8e-13	-0.956	8e-13	-0.956	8e-13	-0.956	8e-13	-0.956	8e-13	-0.956	8e-13	-0.956	8e-13	-0.956	8e-13
-0.954	4e-13	-0.954	4e-13	-0.954	4e-13	-0.954	4e-13	-0.954	4e-13	-0.954	4e-13	-0.954	4e-13	-0.954	4e-13	-0.954	4e-13	-0.954	4e-13	-0.954	4e-13	-0.954	4e-13	-0.954	4e-13	-0.954	4e-13	-0.954	4e-13	-0.954	4e-13	-0.954	4e-13	-0.954	4e-13	-0.954	4e-13	-0.954	4e-13	-0.954	4e-13	-0.954	4e-13	-0.954	4e-13	-0.954	4e-13	-0.954	4e-13
-0.952	4e-13	-0.952	4e-13	-0.952	4e-13	-0.952	4e-13	-0.952	4e-13	-0.952	4e-13	-0.952	4e-13	-0.952	4e-13	-0.952	4e-13	-0.952	4e-13	-0.952	4e-13	-0.952	4e-13	-0.952	4e-13	-0.952	4e-13	-0.952	4e-13	-0.952	4e-13	-0.952	4e-13	-0.952	4e-13	-0.952	4e-13	-0.952	4e-13	-0.952	4e-13	-0.952	4e-13	-0.952	4e-13	-0.952	4e-13	-0.952	4e-13
-0.95	7e-13	-0.95	7e-13	-0.95	7e-13	-0.95	7e-13	-0.95	7e-13	-0.95	7e-13	-0.95	7e-13	-0.95	7e-13	-0.95	7e-13	-0.95	7e-13	-0.95	7e-13	-0.95	7e-13	-0.95	7e-13	-0.95	7e-13	-0.95	7e-13	-0.95	7e-13	-0.95	7e-13	-0.95	7e-13	-0.95	7e-13	-0.95	7e-13	-0.95	7e-13	-0.95	7e-13	-0.95	7e-13	-0.95	7e-13	-0.95	7e-13
-0.948	6e-13	-0.948	6e-13	-0.948	6e-13	-0.948	6e-13	-0.948	6e-13	-0.948	6e-13	-0.948	6e-13	-0.948	6e-13	-0.948	6e-13	-0.948	6e-13	-0.948	6e-13	-0.948	6e-13	-0.948	6e-13	-0.948	6e-13	-0.948	6e-13	-0.948	6e-13	-0.948	6e-13	-0.948	6e-13	-0.948	6e-13	-0.948	6e-13	-0.948	6e-13	-0.948	6e-13	-0.948	6e-13	-0.948	6e-13	-0.948	6e-13
-0.946	4e-13	-0.946	4e-13	-0.946	4e-13	-0.946	4e-13	-0.946	4e-13	-0.946	4e-13	-0.946	4e-13	-0.946	4e-13	-0.946	4e-13	-0.946	4e-13	-0.946	4e-13	-0.946	4e-13	-0.946	4e-13	-0.946	4e-13	-0.946	4e-13	-0.946	4e-13	-0.946	4e-13	-0.946	4e-13	-0.946	4e-13	-0.946	4e-13	-0.946	4e-13	-0.946	4e-13	-0.946	4e-13	-0.946	4e-13	-0.946	4e-13
-0.944	5e-13	-0.944	5e-13	-0.944	5e-13	-0.944	5e-13	-0.944	5e-13	-0.944	5e-13	-0.944	5e-13	-0.944	5e-13	-0.944	5e-13	-0.944	5e-13	-0.944	5e-13	-0.944	5e-13	-0.944	5e-13	-0.944	5e-13	-0.944	5e-13	-0.944	5e-13	-0.944	5e-13	-0.944	5e-13	-0.944	5e-13	-0.944	5e-13	-0.944	5e-13	-0.944	5e-13	-0.944	5e-13	-0.944	5e-13	-0.944	5e-13
-0.942	1e-13	-0.942	1e-13	-0.942	1e-13	-0.942	1e-13	-0.942	1e-13	-0.942	1e-13	-0.942	1e-13	-0.942	1e-13	-0.942	1e-13	-0.942	1e-13	-0.942	1e-13	-0.942	1e-13	-0.942	1e-13	-0.942	1e-13	-0.942	1e-13	-0.942	1e-13	-0.942	1e-13	-0.942	1e-13	-0.942	1e-13	-0.942	1e-13	-0.942	1e-13	-0.942	1e-13	-0.942	1e-13	-0.942	1e-13	-0.942	1e-13
-0.94	4e-13	-0.94	4e-13	-0.94	4e-13	-0.94	4e-13	-0.94	4e-13	-0.94	4e-13	-0.94	4e-13	-0.94	4e-13	-0.94	4e-13	-0.94	4e-13	-0.94	4e-13	-0.94	4e-13	-0.94	4e-13	-0.94	4e-13	-0.94	4e-13	-0.94	4e-13	-0.94	4e-13	-0.94	4e-13	-0.94	4e-13	-0.94	4e-13	-0.94	4e-13	-0.94	4e-13	-0.94	4e-13	-0.94	4e-13	-0.94	4e-13
-0.938	7e-13	-0.938	7e-13	-0.938	7e-13	-0.938	7e-13	-0.938	7e-13	-0.938	7e-13	-0.938	7e-13	-0.938	7e-13	-0.938	7e-13	-0.938	7e-13	-0.938	7e-13	-0.938	7e-13	-0.938	7e-13	-0.938	7e-13	-0.938	7e-13	-0.938	7e-13	-0.938	7e-13	-0.938	7e-13	-0.938	7e-13	-0.938	7e-13	-0.938	7e-13	-0.938	7e-13	-0.938	7e-13	-0.938	7e-13	-0.938	7e-13
-0.936	5e-13	-0.936	5e-13	-0.936	5e-13	-0.936	5e-13	-0.936	5e-13	-0.936	5e-13	-0.936	5e-13	-0.936	5e-13	-0.936	5e-13	-0.936	5e-13	-0.936	5e-13	-0.936	5e-13	-0.936	5e-13	-0.936	5e-13	-0.936	5e-13	-0.936	5e-13	-0.936	5e-13	-0.936	5e-13	-0.936	5e-13	-0.936	5e-13	-0.936	5e-13	-0.936	5e-13	-0.936	5e-13	-0.936	5e-13	-0.936	5e-13
-0.934	4e-13	-0.934	4e-13	-0.934	4e-13	-0.934	4e-13	-0.934	4e-13	-0.934	4e-13	-0.934	4e-13	-0.934	4e-13	-0.934	4e-13	-0.934	4e-13	-0.934	4e-13	-0.934	4e-13	-0.934	4e-13	-0.934	4e-13	-0.934	4e-13	-0.934	4e-13	-0.934	4e-13	-0.934	4e-13	-0.934	4e-13	-0.934	4e-13	-0.934	4e-13	-0.934	4e-13	-0.934	4e-13	-0.934	4e-13	-0.934	4e-13
-0.932	3e-13	-0.932	3e-13	-0.932	3e-13	-0.932	3e-13	-0.932	3e-13	-0.932	3e-13	-0.932	3e-13	-0.932	3e-13	-0.932	3e-13	-0.932	3e-13	-0.932	3e-13	-0.932	3e-13	-0.932	3e-13	-0.932	3e-13	-0.932	3e-13	-0.932	3e-13	-0.932	3e-13	-0.932	3e-13	-0.932	3e-13	-0.932	3e-13	-0.932	3e-13	-0.932	3e-13	-0.932	3e-13	-0.932	3e-13	-0.932	3e-13
-0.93	4e-13	-0.93	4e-13	-0.93	4e-13	-0.93	4e-13	-0.93	4e-13	-0.93	4e-13	-0.93	4e-13	-0.93	4e-13	-0.93	4e-13	-0.93	4e-13	-0.93	4e-13	-0.93	4e-13	-0.93	4e-13	-0.93	4e-13	-0.93	4e-13	-0.93	4e-13	-0.93	4e-13	-0.93	4e-13	-0.93	4e-13	-0.93	4e-13	-0.93	4e-13	-0.93	4e-13	-0.93	4e-13	-0.93	4e-13	-0.93	4e-13
-0.928	2e-13	-0.928	2e-13	-0.928	2e-13	-0.928	2e-13	-0.928	2e-13	-0.928	2e-13	-0.928	2e-13	-0.928	2e-13	-0.928	2e-13	-0.928	2e-13	-0.928	2e-13	-0.928	2e-13	-0.928	2e-13	-0.928	2e-13	-0.928	2e-13	-0.928	2e-13	-0.928	2e-13	-0.928	2e-13	-0.928	2e-13	-0.928	2e-13	-0.928	2e-13	-0.928	2e-13	-0.928	2e-13	-0.928	2e-13	-0.928	2e-13
-0.926	6e-13	-0.926	6e-13	-0.926	6e-13	-0.926	6e-13	-0.926	6e-13	-0.926	6e-13	-0.926	6e-13	-0.926	6e-13	-0.926	6e-13	-0.926	6e-13	-0.926	6e-13	-0.926	6e-13	-0.926	6e-13	-0.926	6e-13	-0.926	6e-13	-0.926	6e-13	-0.926	6e-13	-0.926	6e-13	-0.926	6e-13	-0.926	6e-13	-0.926	6e-13	-0.926	6e-13	-0.926	6e-13	-0.926	6e-13	-0.926	6e-13
-0.924	1e-13	-0.924	1e-13	-0.924	1e-13	-0.924	1e-13	-0.924	1e-13	-0.924	1e-13	-0.924	1e-13	-0.924	1e-13	-0.924	1e-13	-0.924	1e-13	-0.924	1e-13	-0.924	1e-13	-0.924	1e-13	-0.924	1e-13	-0.924	1e-13	-0.924	1e-13	-0.924	1e-13	-0.924	1e-13	-0.924	1e-13	-0.924	1e-13	-0.924	1e-13	-0.924	1e-13	-0.924	1e-13	-0.924	1e-13	-0.924	1e-13
-0.922	3e-13	-0.922	3e-13	-0.922	3e-13	-0.922	3e-13	-0.922	3e-13	-0.922	3e-13	-0.922	3e-13	-0.922	3e-13	-0.922	3e-13	-0.922	3e-13	-0.922	3e-13	-0.922	3e-13	-0.922	3e-13	-0.922	3e-13	-0.922	3e-13	-0.922	3e-13	-0.922	3e-13	-0.922	3e-13	-0.922	3e-13	-0.922	3e-13	-0.922	3e-13	-0.922	3e-13	-0.922	3e-13	-0.922	3e-13	-0.922	3e-13
-0.92	5e-13	-0.92	5e-13	-0.92	5e-13	-0.92	5e-13	-0.92	5e-13	-0.92	5e-13	-0.92	5e-13	-0.92	5e-13	-0.92	5e-13	-0.92	5e-13	-0.92	5e-13	-0.92	5e-13	-0.92	5e-13	-0.92	5e-13	-0.92	5e-13	-0.92	5e-13	-0.92	5e-13	-0.92	5e-13	-0.92	5e-13	-0.92	5e-13	-0.92	5e-13	-0.92	5e-13	-0.92	5e-13	-0.92	5e-13	-0.92	5e-13
-0.918	4e-13	-0.918	4e-13	-0.918	4e-13	-0.918	4e-13	-0.918	4e-13	-0.918	4e-13	-0.918	4e-13	-0.918	4e-13	-0.918	4e-13	-0.918	4e-13	-0.918	4e-13	-0.918	4e-13	-0.918	4e-13	-0.918	4e-13	-0.918	4e-13	-0.918	4e-13	-0.918	4e-13	-0.918	4e-13	-0.918	4e-13	-0.918	4e-13	-0.918	4e-13	-0.918	4e-13	-0.918	4e-13	-0.918	4e-13	-0.918	4e-13
-0.916	5e-13	-0.916	5e-13	-0.916	5e-13	-0.916	5e-13	-0.916	5e-13	-0.916	5e-13	-0.916	5e-13	-0.916	5e-13	-0.916	5e-13	-0.916	5e-13	-0.916	5e-13	-0.916	5e-13	-0.916	5e-13	-0.916	5e-13	-0.916	5e-13	-0.916	5e-13	-0.916	5e-13	-0.916	5e-13	-0.916	5e-13	-0.916	5e-13	-0.916	5e-13	-0.916	5e-13	-0.916	5e-13	-0.916	5e-13	-0.916	5e-13
-0.914	3e-13	-0.914	3e-13	-0.914	3e-13	-0.914	3e-13	-0.914	3e-13	-0.914	3e-13	-0.914	3e-13	-0.914	3e-13	-0.914	3e-13	-0.914	3e-13	-0.914	3e-13	-0.914	3e-13	-0.914	3e-13	-0.914	3e-13	-0.914	3e-13	-0.914	3e-13	-0.914	3e-13	-0.914	3e-13	-0.914	3e-13	-0.914	3e-13	-0.914	3e-13	-0.914	3e-13	-0.914	3e-13	-0.914	3e-13	-0.914	3e-13
-0.912	5e-13	-0.912	5e-13	-0.912	5e-13	-0.912	5e-13	-0.912	5e-13	-0.912	5e-13	-0.912	5e-13	-0.912	5e-13	-0.912	5e-13	-0.912	5e-13	-0.912	5e-13	-0.912	5e-13	-0.912	5e-13	-0.912	5e-13	-0.912	5e-13	-0.912	5e-13	-0.912	5e-13	-0.912	5e-13	-0.912	5e-13	-0.912	5e-13	-0.912	5e-13	-0.912	5e-13	-0.912	5e-13	-0.912	5e-13	-0.912	5e-13
-0.91	4e-13	-0.91	4e-13	-0.91	4e-13	-0.91	4e-13	-0.91	4e-13	-0.91	4e-13	-0.91	4e-13	-0.91	4e-13	-0.91	4e-13	-0.91	4e-13	-0.91	4e-13	-0.91	4e-13	-0.91	4e-13	-0.91	4e-13	-0.91	4e-13	-0.91	4e-13	-0.91	4e-13	-0.91	4e-13	-0.91	4e-13	-0.91	4e-13	-0.91	4e-13	-0.91	4e-13	-0.91	4e-13	-0.91	4e-13	-0.91	4e-13
-0.908	3e-13	-0.908	3e-13	-0.908	3e-13	-0.908	3e-13	-0.908	3e-13	-0.908	3e-13	-0.908	3e-13	-0.908	3e-13	-0.908	3e-13	-0.908	3e-13	-0.908	3e-13	-0.908	3e-13	-0.908	3e-13	-0.908	3e-13	-0.908	3e-13	-0.908	3e-13	-0.908	3e-13	-0.908	3e-13	-0.908	3e-13	-0.908	3e-13	-0.908	3e-13	-0.908	3e-13	-0.908	3e-13	-0.908	3e-13	-0.908	3e-13
-0.906	3e-13	-0.906	3e-13	-0.906	3e-13	-0.906	3e-13	-0.906	3e-13	-0.906	3e-13	-0.906	3e-13	-0.906	3e-13	-0.906	3e-13	-0.906	3e-13	-0.906	3e-13	-0.906	3e-13	-0.906	3e-13	-0.906	3e-13	-0.906	3e-13	-0.906	3e-13	-0.906	3e-13	-0.906	3e-13	-0.906	3e-13	-0.906	3e-13	-0.906	3e-13	-0.906	3e-13	-0.906	3e-13	-0.906	3e-13	-0.906	3e-13
-0.904	3e-13	-0.904	3e-13	-0.904	3e-13	-0.904	3e-13	-0.904	3e-13	-0.904	3e-13	-0.904	3e-13	-0.904	3e-13	-0.904	3e-13	-0.904	3e-13	-0.904	3e-13	-0.904	3e-13	-0.904	3e-13	-0.904	3e-13	-0.904	3e-13	-0.904	3e-13	-0.904	3e-13	-0.904	3e-13	-0.904	3e-13	-0.904	3e-13	-0.904	3e-13	-0.904	3e-13	-0.904	3e-13	-0.904	3e-13	-0.904	3e-13
-0.902	6e-13	-0.902	6e-13	-0.902	6e-13	-0.902	6e-13	-0.902	6e-13	-0.902	6e-13	-0.902	6e-13	-0.902	6e-13	-0.902	6e-13	-0.902	6e-13	-0.902	6e-13	-0.902	6e-13	-0.902	6e-13	-0.902	6e-13	-0.902	6e-13	-0.902	6e-13	-0.902	6e-13	-0.902	6e-13	-0.902	6e-13	-0.902	6e-13	-0.902	6e-13	-0.902	6e-13	-0.902	6e-13	-0.902	6e-13	-0.902	6e-13
-0.9	4e-13	-0.9	4e-13	-0.9	4e-13	-0.9	4e-13	-0.9	4e-13	-0.9	4e-13	-0.9	4e-13	-0.9	4e-13	-0.9	4e-13	-0.9	4e-13	-0.9	4e-13	-0.9	4e-13	-0.9	4e-13	-0.9	4e-13	-0.9	4e-13	-0.9	4e-13	-0.9	4e-13	-0.9	4e-13	-0.9	4e-13	-0.9	4e-13	-0.9	4e-13	-0.9	4e-13	-0.9	4e-13	-0.9	4e-13	-0.9	4e-13
-0.898	5e-13	-0.898	5e-13	-0.898	5e-13	-0.898	5e-13	-0.898	5e-13	-0.898	5e-13	-0.898	5e-13	-0.898	5e-13	-0.898	5e-13	-0.898	5e-13	-0.898	5e-13	-0.898	5e-13	-0.898	5e-13	-0.898	5e-13	-0.898	5e-13	-0.898	5e-13	-0.898	5e-13	-0.898	5e-13	-0.898	5e-13	-0.898	5e-13	-0.898	5e-13	-0.898	5e-13	-0.898	5e-13	-0.898	5e-13	-0.898	5e-13
-0.896	1e-13	-0.896	1e-13	-0.896	1e-13	-0.896	1e-13	-0.896	1e-13	-0.896	1e-13	-0.896	1e-13	-0.896	1e-13	-0.896	1e-13	-0.896	1e-13	-0.896	1e-13	-0.896	1e-13	-0.896	1e-13	-0.896	1e-13	-0.896	1e-13	-0.896	1e-13	-0.896	1e-13	-0.896	1e-13	-0.896	1e-13	-0.896	1e-13	-0.896	1e-13	-0.896	1e-13	-0.896	1e-13	-0.896	1e-13	-0.896	1e-13
-0.894	4e-13	-0.894	4e-13	-0.894	4e-13	-0.894	4e-13	-0.894	4e-13	-0.894	4e-13	-0.894	4e-13	-0.894	4e-13	-0.894	4e-13	-0.894	4e-13	-0.894	4e-13	-0.894	4e-13	-0.894	4e-13	-0.894	4e-13	-0.894	4e-13	-0.894	4e-13	-0.894	4e-13	-0.894	4e-13	-0.894	4e-13	-0.894	4e-13	-0.894	4e-13	-0.894	4e-13	-0.894	4e-13	-0.894	4e-13	-0.894	4e-13
-0.892	1e-13	-0.892	1e-13	-0.892	1e-13	-0.892	1e-13	-0.892	1e-13	-0.892	1e-13	-0.892	1e-13	-0.892	1e-13	-0.892	1e-13	-0.892	1e-13	-0.892	1e-13	-0.892	1e-13	-0.892	1e-13	-0.892	1e-13	-0.892	1e-13	-0.892	1e-13	-0.892	1e-13	-0.892	1e-13	-0.892	1e-13	-0.892	1e-13	-0.892	1e-13	-0.892	1e-13	-0.892	1e-13	-0.892	1e-13	-0.892	1e-13
-0.89	5e-13	-0.89	5e-13	-0.89	5e-13	-0.89	5e-13	-0.89	5e-13	-0.89	5e-13	-0.89	5e-13	-0.89	5e-13	-0.89	5e-13	-0.89	5e-13	-0.89	5e-13	-0.89	5e-13	-0.89	5e-13	-0.89	5e-13	-0.89	5e-13	-0.89	5e-13	-0.89	5e-13	-0.89	5e-13	-0.89	5e-13	-0.89	5e-13	-0.89	5e-13	-0.89	5e-13	-0.89	5e-13	-0.89	5e-13	-0.89	5e-13
-0.888	3e-13	-0.888	3e-13	-0.888	3e-13	-0.888	3e-13	-0.888	3e-13	-0.888	3e-13	-0.888	3e-13	-0.888	3e-13	-0.888	3e-13	-0.888	3e-13	-0.888	3e-13	-0.888	3e-13	-0.888	3e-13	-0.888	3e-13	-0.888	3e-13	-0.888	3e-13	-0.888	3e-13	-0.888	3e-13	-0.888	3e-13	-0.888	3e-13	-0.888	3e-13	-0.888	3e-13	-0.888	3e-13	-0.888	3e-13	-0.888	3e-13
-0.886	6e-13	-0.886	6e-13	-0.886	6e-13	-0.886	6e-13	-0.886	6e-13	-0.886	6e-13	-0.886	6e-13	-0.886	6e-13	-0.886	6e-13	-0.886	6e-13	-0.886	6e-13	-0.886	6e-13	-0.886	6e-13	-0.886	6e-13	-0.886	6e-13	-0.886	6e-13	-0.886	6e-13	-0.886	6e-13	-0.886	6e-13	-0.886	6e-13	-0.886	6e-13	-0.886	6e-13	-0.886	6e-13	-0.886	6e-13	-0.886	6e-13
-0.884	2e-13	-0.884	2e-13	-0.884	2e-13	-0.884	2e-13	-0.884	2e-13	-0.884	2e-13	-0.884	2e-13	-0.884	2e-13	-0.884	2e-13	-0.884	2e-13	-0.884	2e-13	-0.884	2e-13	-0.884	2e-13	-0.884	2e-13	-0.884	2e-13	-0.884	2e-13	-0.884	2e-13	-0.884	2e-13	-0.884	2e-13	-0.884	2e-13	-0.884	2e-13	-0.884	2e-13	-0.884	2e-13	-0.884	2e-13	-0.884	2e-13
-0.882	6e-13	-0.882	6e-13	-0.882	6e-13	-0.882	6e-13	-0.882	6e-13	-0.882	6e-13	-0.882	6e-13	-0.882	6e-13	-0.882	6e-13	-0.882	6e-13	-0.882	6e-13	-0.882	6e-13	-0.882	6e-13	-0.882	6e-13	-0.882	6e-13	-0.882	6e-13	-0.882	6e-13	-0.882	6e-13	-0.882	6e-13	-0.882	6e-13	-0.882	6e-13	-0.882	6e-13	-0.882	6e-13	-0.882	6e-13	-0.882	6e-13
-0.88	2e-13	-0.88	2e-13	-0.88	2e-13	-0.88	2e-13	-0.88	2e-13	-0.88	2e-13	-0.88	2e-13	-0.88	2e-13	-0.88	2e-13	-0.88	2e-13	-0.88	2e-13	-0.88	2e-13	-0.88	2e-13	-0.88	2e-13	-0.88	2e-13	-0.88	2e-13	-0.88	2e-13	-0.88	2e-13	-0.88	2e-13	-0.88	2e-13	-0.88	2e-13	-0.88	2e-13	-0.88	2e-13	-0.88	2e-13	-0.88	2e-13
-0.878	4e-13	-0.878	4e-13	-0.878	4e-13	-0.878	4e-13	-0.878	4e-13	-0.878	4e-13	-0.878	4e-13	-0.878	4e-13	-0.878	4e-13	-0.878	4e-13	-0.878	4e-13	-0.878	4e-13	-0.878	4e-13	-0.878	4e-13	-0.878	4e-13	-0.878	4e-13	-0.878	4e-13	-0.878	4e-13	-0.878	4e-13	-0.878	4e-13	-0.878	4e-13	-0.878	4e-13	-0.878	4e-13	-0.878	4e-13	-0.878	4e-13
-0.876	7e-13	-0.876	7e-13	-0.876	7e-13	-0.876	7e-13	-0.876	7e-13	-0.876	7e-13	-0.876	7e-13	-0.876	7e-13	-0.876	7e-13	-0.876	7e-13	-0.876	7e-13	-0.876	7e-13	-0.876	7e-13	-0.876	7e-13	-0.876	7e-13	-0.876	7e-13	-0.876	7e-13	-0.876	7e-13	-0.876	7e-13	-0.876	7e-13	-0.876	7e-13	-0.876	7e-13	-0.876	7e-13	-0.876	7e-13	-0.876	7e-13
-0.874	3e-13	-0.874	3e-13	-0.874	3e-13	-0.874	3e-13	-0.874	3e-13	-0.874	3e-13	-0.874	3e-13	-0.874	3e-13	-0.874	3e-13	-0.874	3e-13	-0.874	3e-13	-0.874	3e-13	-0.874	3e-13	-0.874	3e-13	-0.874	3e-13	-0.874	3e-13	-0.874	3e-13	-0.874	3e-13	-0.874	3e-13	-0.874	3e-13	-0.874	3e-13	-0.874	3e-13	-0.874	3e-13	-0.874	3e-13	-0.874	3e-13
-0.872	3e-13	-0.872	3e-13	-0.872	3e-13	-0.872	3e-13	-0.872	3e-13	-0.872	3e-13	-0.872	3e-13	-0.872	3e-13	-0.872	3e-13	-0.872	3e-13	-0.872	3e-13	-0.872	3e-13	-0.872	3e-13	-0.872	3e-13	-0.872	3e-13	-0.872	3e-13	-0.872	3e-13	-0.872	3e-13	-0.872	3e-13	-0.872	3e-13	-0.872	3e-13	-0.872	3e-13	-0.872	3e-13	-0.872	3e-13	-0.872	3e-13
-0.87	6e-13	-0.87	6e-13	-0.87	6e-13	-0.87	6e-13	-0.87	6e-13	-0.87	6e-13	-0.87	6e-13	-0.87	6e-13	-0.87	6e-13	-0.87	6e-13	-0.87	6e-13	-0.87	6e-13	-0.87	6e-13	-0.87	6e-13	-0.87	6e-13	-0.87	6e-13	-0.87	6e-13	-0.87	6e-13	-0.87	6e-13	-0.87	6e-13	-0.87	6e-13	-0.87	6e-13	-0.87	6e-13	-0.87	6e-13	-0.87	6e-13
-0.868	0	-0.868	0	-0.868	0	-0.868	0	-0.868	0	-0.868	0	-0.868	0	-0.868	0	-0.868	0	-0.868	0	-0.868	0	-0.868	0	-0.868	0	-0.868	0	-0.868	0	-0.868	0	-0.868	0	-0.868	0	-0.868	0	-0.868	0	-0.868	0	-0.868	0	-0.868	0	-0.868	0	-0.868	0
-0.866	3e-13	-0.866	3e-13	-0.866	3e-13	-0.866	3e-13	-0.866	3e-13	-0.866	3e-13	-0.866	3e-13	-0.866	3e-13	-0.866	3e-13	-0.866	3e-13	-0.866	3e-13	-0.866	3e-13	-0.866	3e-13	-0.866	3e-13	-0.866	3e-13	-0.866	3e-13	-0.866	3e-13	-0.866	3e-13	-0.866	3e-13	-0.866	3e-13	-0.866	3e-13	-0.866	3e-13	-0.866	3e-13	-0.866	3e-13	-0.866	3e-13
-0.864	4e-13	-0.864	4e-13	-0.864	4e-13	-0.864	4e-13	-0.864	4e-13	-0.864	4e-13	-0.864	4e-13	-0.864	4e-13	-0.864	4e-13	-0.864	4e-13	-0.864	4e-13	-0.864	4e-13	-0.864	4e-13	-0.864	4e-13	-0.864	4e-13	-0.864	4e-13	-0.864	4e-13	-0.864	4e-13	-0.864	4e-13	-0.864	4e-13	-0.864	4e-13	-0.864	4e-13	-0.864	4e-13	-0.864	4e-13	-0.864	4e-13
-0.862	2e-13	-0.862	2e-13	-0.862	2e-13	-0.862	2e-13	-0.862	2e-13	-0.862	2e-13	-0.862	2e-13	-0.862	2e-13	-0.862	2e-13	-0.862	2e-13	-0.862	2e-13	-0.862	2e-13	-0.862	2e-13	-0.862	2e-13	-0.862	2e-13	-0.862	2e-13	-0.862	2e-13	-0.862	2e-13	-0.862	2e-13	-0.862	2e-13	-0.862	2e-13	-0.862	2e-13	-0.862	2e-13	-0.862	2e-13	-0.862	2e-13
-0.86	6e-13	-0.86	6e-13	-0.86	6e-13	-0.86	6e-13	-0.86	6e-13	-0.86	6e-13	-0.86	6e-13	-0.86	6e-13	-0.86	6e-13	-0.86	6e-13	-0.86	6e-13	-0.86	6e-13	-0.86	6e-13	-0.86	6e-13	-0.86	6e-13	-0.86	6e-13	-0.86	6e-13	-0.86	6e-13	-0.86	6e-13	-0.86	6e-13	-0.86	6e-13	-0.86	6e-13	-0.86	6e-13	-0.86	6e-13	-0.86	6e-13
-0.858	5e-13	-0.858	5e-13	-0.858	5e-13	-0.858	5e-13	-0.858	5e-13	-0.858	5e-13	-0.858	5e-13	-0.858	5e-13	-0.858	5e-13	-0.858	5e-13	-0.858	5e-13	-0.858	5e-13	-0.858	5e-13	-0.858	5e-13	-0.858	5e-13	-0.858	5e-13	-0.858	5e-13	-0.858	5e-13	-0.858	5e-13	-0.858	5e-13	-0.858	5e-13	-0.858	5e-13	-0.858	5e-13	-0.858	5e-13	-0.858	5e-13
-0.856	0	-0.856	0	-0.856	0	-0.856	0	-0.856	0	-0.856	0	-0.856	0	-0.856	0	-0.856	0	-0.856	0	-0.856	0	-0.856	0	-0.856	0	-0.856	0	-0.856	0	-0.856	0	-0.856	0	-0.856	0	-0.856	0	-0.856	0	-0.856	0	-0.856	0	-0.856	0	-0.856	0	-0.856	0
-0.854	6e-13	-0.854	6e-13	-0.854	6e-13	-0.854	6e-13	-0.854	6e-13	-0.854	6e-13	-0.854	6e-13	-0.854	6e-13	-0.854	6e-13	-0.854	6e-13	-0.854	6e-13	-0.854	6e-13	-0.854	6e-13	-0.854	6e-13	-0.854	6e-13	-0.854	6e-13	-0.854	6e-13	-0.854	6e-13	-0.854	6e-13	-0.854	6e-13	-0.854	6e-13	-0.854	6e-13	-0.854	6e-13	-0.854	6e-13	-0.854	6e-13
-0.852	4e-13	-0.852	4e-13	-0.852	4e-13	-0.852	4e-13	-0.852	4e-13	-0.852	4e-13	-0.852	4e-13	-0.852	4e-13	-0.852	4e-13	-0.852	4e-13	-0.852	4e-13	-0.852	4e-13	-0.852	4e-13	-0.852	4e-13	-0.852	4e-13	-0.852	4e-13	-0.852	4e-13	-0.852	4e-13	-0.852	4e-13	-0.852	4e-13	-0.852	4e-13	-0.852	4e-13	-0.852	4e-13	-0.852	4e-13	-0.852	4e-13
-0.85	5e-13	-0.85	5e-13	-0.85	5e-13	-0.85	5e-13	-0.85	5e-13	-0.85	5e-13	-0.85	5e-13	-0.85	5e-13	-0.85	5e-13	-0.85	5e-13	-0.85	5e-13	-0.85	5e-13	-0.85	5e-13	-0.85	5e-13	-0.85	5e-13	-0.85	5e-13	-0.85	5e-13	-0.85	5e-13	-0.85	5e-13	-0.85	5e-13	-0.85	5e-13	-0.85	5e-13	-0.85	5e-13	-0.85	5e-13	-0.85	5e-13
-0.848	4e-13	-0.848	4e-13	-0.848	4e-13	-0.848	4e-13	-0.848	4e-13	-0.848	4e-13	-0.848	4e-13	-0.848	4e-13	-0.848	4e-13	-0.848	4e-13	-0.848	4e-13	-0.848	4e-13	-0.848	4e-13	-0.848	4e-13	-0.848	4e-13	-0.848	4e-13	-0.848	4e-13	-0.848	4e-13	-0.848	4e-13	-0.848	4e-13	-0.848	4e-13	-0.848	4e-13	-0.848	4e-13	-0.848	4e-13	-0.848	4e-13
-0.846	1e-13	-0.846	1e-13	-0.846	1e-13	-0.846	1e-13	-0.846	1e-13	-0.846	1e-13	-0.846	1e-13	-0.846	1e-13	-0.846	1e-13	-0.846	1e-13	-0.846	1e-13	-0.846	1e-13	-0.846	1e-13	-0.846	1e-13	-0.846	1e-13	-0.846	1e-13	-0.846	1e-13	-0.846	1e-13	-0.846	1e-13	-0.846	1e-13	-0.846	1e-13	-0.846	1e-13	-0.846	1e-13	-0.846	1e-13	-0.846	1e-13
-0.844	2e-13	-0.844	2e-13	-0.844	2e-13	-0.844	2e-13	-0.844	2e-13	-0.844	2e-13	-0.844	2e-13	-0.844	2e-13	-0.844	2e-13	-0.844	2e-13	-0.844	2e-13	-0.844	2e-13	-0.844	2e-13	-0.844	2e-13	-0.844	2e-13	-0.844	2e-13	-0.844	2e-13	-0.844	2e-13	-0.844	2e-13	-0.844	2e-13	-0.844	2e-13	-0.844	2e-13	-0.844	2e-13	-0.844	2e-13	-0.844	2e-13
-0.842	4e-13	-0.842	4e-13	-0.842	4e-13	-0.842	4e-13	-0.842	4e-13	-0.842	4e-13	-0.842	4e-13	-0.842	4e-13	-0.842	4e-13	-0.842	4e-13	-0.842	4e-13	-0.842	4e-13	-0.842	4e-13	-0.842	4e-13	-0.842	4e-13	-0.842	4e-13	-0.842	4e-13	-0.842	4e-13	-0.842	4e-13	-0.842	4e-13	-0.842	4e-13	-0.842	4e-13	-0.842	4e-13	-0.842	4e-13	-0.842	4e-13
-0.84	2e-13	-0.84	2e-13	-0.84	2e-13	-0.84	2e-13	-0.84	2e-13	-0.84	2e-13	-0.84	2e-13	-0.84	2e-13	-0.84	2e-13	-0.84	2e-13	-0.84	2e-13	-0.84	2e-13	-0.84	2e-13	-0.84	2e-13	-0.84	2e-13	-0.84	2e-13	-0.84	2e-13	-0.84	2e-13	-0.84	2e-13	-0.84	2e-13	-0.84	2e-13	-0.84	2e-13	-0.84	2e-13	-0.84	2e-13	-0.84	2e-13
-0.838	1e-13	-0.838	1e-13	-0.838	1e-13	-0.838	1e-13	-0.838	1e-13	-0.838	1e-13	-0.838	1e-13	-0.838	1e-13	-0.838	1e-13	-0.838	1e-13	-0.838	1e-13	-0.838	1e-13	-0.838	1e-13	-0.838	1e-13	-0.838	1e-13	-0.838	1e-13	-0.838	1e-13	-0.838	1e-13	-0.838	1e-13	-0.838	1e-13	-0.838	1e-13	-0.838	1e-13	-0.838	1e-13	-0.838	1e-13	-0.838	1e-13
-0.836	4e-13	-0.836	4e-13	-0.836	4e-13	-0.836	4e-13	-0.836	4e-13	-0.836	4e-13	-0.836	4e-13	-0.836	4e-13	-0.836	4e-13	-0.836	4e-13	-0.836	4e-13	-0.836	4e-13	-0.836	4e-13	-0.836	4e-13	-0.836	4e-13	-0.836	4e-13	-0.836	4e-13	-0.836	4e-13	-0.836	4e-13	-0.836	4e-13	-0.836	4e-13	-0.836	4e-13	-0.836	4e-13	-0.836	4e-13	-0.836	4e-13
-0.834	6e-13	-0.834	6e-13	-0.834	6e-13	-0.834	6e-13	-0.834	6e-13	-0.834	6e-13	-0.834	6e-13	-0.834	6e-13	-0.834	6e-13	-0.834	6e-13	-0.834	6e-13	-0.834	6e-13	-0.834	6e-13	-0.834	6e-13	-0.834	6e-13	-0.834	6e-13	-0.834	6e-13	-0.834	6e-13	-0.834	6e-13	-0.834	6e-13	-0.834	6e-13	-0.834	6e-13	-0.834	6e-13	-0.834	6e-13	-0.834	6e-13
-0.832	1e-13	-0.832	1e-13	-0.832	1e-13	-0.832	1e-13	-0.832	1e-13	-0.832	1e-13	-0.832	1e-13	-0.832	1e-13	-0.832	1e-13	-0.832	1e-13	-0.832	1e-13	-0.832	1e-13	-0.832	1e-13	-0.832	1e-13	-0.832	1e-13	-0.832	1e-13	-0.832	1e-13	-0.832	1e-13	-0.832	1e-13	-0.832	1e-13	-0.832	1e-13	-0.832	1e-13	-0.832	1e-13	-0.832	1e-13	-0.832	1e-13
-0.83	2e-13	-0.83	2e-13	-0.83	2e-13	-0.83	2e-13	-0.83	2e-13	-0.83	2e-13	-0.83	2e-13	-0.83	2e-13	-0.83	2e-13	-0.83	2e-13	-0.83	2e-13	-0.83	2e-13	-0.83	2e-13	-0.83	2e-13	-0.83	2e-13	-0.83	2e-13	-0.83	2e-13	-0.83	2e-13	-0.83	2e-13	-0.83	2e-13	-0.83	2e-13	-0.83	2e-13	-0.83	2e-13	-0.83	2e-13	-0.83	2e-13
-0.828	1e-13	-0.828	1e-13	-0.828	1e-13	-0.828	1e-13	-0.828	1e-13	-0.828	1e-13	-0.828	1e-13	-0.828	1e-13	-0.828	1e-13	-0.828	1e-13	-0.828	1e-13	-0.828	1e-13	-0.828	1e-13	-0.828	1e-13	-0.828	1e-13	-0.828	1e-13	-0.828	1e-13	-0.828	1e-13	-0.828	1e-13	-0.828	1e-13	-0.828	1e-13	-0.828	1e-13	-0.828	1e-13	-0.828	1e-13	-0.828	1e-13
-0.826	4e-13	-0.826	4e-13	-0.826	4e-13	-0.826	4e-13	-0.826	4e-13	-0.826	4e-13	-0.826	4e-13	-0.826	4e-13	-0.826	4e-13	-0.826	4e-13	-0.826	4e-13	-0.826	4e-13	-0.826	4e-13	-0.826	4e-13	-0.826	4e-13	-0.826	4e-13	-0.826	4e-13	-0.826	4e-13	-0.826	4e-13	-0.826	4e-13	-0.826	4e-13	-0.826	4e-13	-0.826	4e-13	-0.826	4e-13	-0.826	4e-13
-0.824	3e-13	-0.824	3e-13	-0.824	3e-13	-0.824	3e-13	-0.824	3e-13	-0.824	3e-13	-0.824	3e-13	-0.824	3e-13	-0.824	3e-13	-0.824	3e-13	-0.824	3e-13	-0.824	3e-13	-0.824	3e-13	-0.824	3e-13	-0.824	3e-13	-0.824	3e-13	-0.824	3e-13	-0.824	3e-13	-0.824	3e-13	-0.824	3e-13	-0.824	3e-13	-0.824	3e-13	-0.824	3e-13	-0.824	3e-13	-0.824	3e-13
-0.822	7e-13	-0.822	7e-13	-0.822	7e-13	-0.822	7e-13	-0.822	7e-13	-0.822	7e-13	-0.822	7e-13	-0.822	7e-13	-0.822	7e-13	-0.822	7e-13	-0.822	7e-13	-0.822	7e-13	-0.822	7e-13	-0.822	7e-13	-0.822	7e-13	-0.822	7e-13	-0.822	7e-13	-0.822	7e-13	-0.822	7e-13	-0.822	7e-13	-0.822	7e-13	-0.822	7e-13	-0.822	7e-13	-0.822	7e-13	-0.822	7e-13
-0.82	2e-13	-0.82	2e-13	-0.82	2e-13	-0.82	2e-13	-0.82	2e-13	-0.82	2e-13	-0.82	2e-13	-0.82	2e-13	-0.82	2e-13	-0.82	2e-13	-0.82	2e-13	-0.82	2e-13	-0.82	2e-13	-0.82	2e-13	-0.82	2e-13	-0.82	2e-13	-0.82	2e-13	-0.82	2e-13	-0.82	2e-13	-0.82	2e-13	-0.82	2e-13	-0.82	2e-13	-0.82	2e-13	-0.82	2e-13	-0.82	2e-13
-0.818	5e-13	-0.818	5e-13	-0.818	5e-13	-0.818	5e-13	-0.818	5e-13	-0.818	5e-13	-0.818	5e-13	-0.818	5e-13	-0.818	5e-13	-0.818	5e-13	-0.818	5e-13	-0.818	5e-13	-0.818	5e-13	-0.818	5e-13	-0.818	5e-13	-0.818	5e-13	-0.818	5e-13	-0.818	5e-13	-0.818	5e-13	-0.818	5e-13	-0.818	5e-13	-0.818	5e-13	-0.818	5e-13	-0.818	5e-13	-0.818	5e-13
-0.816	2e-13	-0.816	2e-13	-0.816	2e-13	-0.816	2e-13	-0.816	2e-13	-0.816	2e-13	-0.816	2e-13	-0.816	2e-13	-0.816	2e-13	-0.816	2e-13	-0.816	2e-13	-0.816	2e-13	-0.816	2e-13	-0.816	2e-13	-0.816	2e-13	-0.816	2e-13	-0.816	2e-13	-0.816	2e-13	-0.816	2e-13	-0.816	2e-13	-0.816	2e-13	-0.816	2e-13	-0.816	2e-13	-0.816	2e-13	-0.816	2e-13
-0.814	4e-13	-0.814	4e-13	-0.814	4e-13	-0.814	4e-13	-0.814	4e-13	-0.814	4e-13	-0.814	4e-13	-0.814	4e-13	-0.814	4e-13	-0.814	4e-13	-0.814	4e-13	-0.814	4e-13	-0.814	4e-13	-0.814	4e-13	-0.814	4e-13	-0.814	4e-13	-0.814	4e-13	-0.814	4e-13	-0.814	4e-13	-0.814	4e-13	-0.814	4e-13	-0.814	4e-13	-0.814	4e-13	-0.814	4e-13	-0.814	4e-13
-0.812	1e-13	-0.812	1e-13	-0.812	1e-13	-0.812	1e-13	-0.812	1e-13	-0.812	1e-13	-0.812	1e-13	-0.812	1e-13	-0.812	1e-13	-0.812	1e-13	-0.812	1e-13	-0.812	1e-13	-0.812	1e-13	-0.812	1e-13	-0.812	1e-13	-0.812	1e-13	-0.812	1e-13	-0.812	1e-13	-0.812	1e-13	-0.812	1e-13	-0.812	1e-13	-0.812	1e-13	-0.812	1e-13	-0.812	1e-13	-0.812	1e-13
-0.81	5e-13	-0.81	5e-13	-0.81	5e-13	-0.81	5e-13	-0.81	5e-13	-0.81	5e-13	-0.81	5e-13	-0.81	5e-13	-0.81	5e-13	-0.81	5e-13	-0.81	5e-13	-0.81	5e-13	-0.81	5e-13	-0.81	5e-13	-0.81	5e-13	-0.81	5e-13	-0.81	5e-13	-0.81	5e-13	-0.81	5e-13	-0.81	5e-13	-0.81	5e-13	-0.81	5e-13	-0.81	5e-13	-0.81	5e-13	-0.81	5e-13
-0.808	4e-13	-0.808	4e-13	-0.808	4e-13	-0.808	4e-13	-0.808	4e-13	-0.808	4e-13	-0.808	4e-13	-0.808	4e-13	-0.808	4e-13	-0.808	4e-13	-0.808	4e-13	-0.808	4e-13	-0.808	4e-13	-0.808	4e-13	-0.808	4e-13	-0.808	4e-13	-0.808	4e-13	-0.808	4e-13	-0.808	4e-13	-0.808	4e-13	-0.808	4e-13	-0.808	4e-13	-0.808	4e-13	-0.808	4e-13	-0.808	4e-13
-0.806	1e-13	-0.806	1e-13	-0.806	1e-13	-0.806	1e-13	-0.806	1e-13	-0.806	1e-13	-0.806	1e-13	-0.806	1e-13	-0.806	1e-13	-0.806	1e-13	-0.806	1e-13	-0.806	1e-13	-0.806	1e-13	-0.806	1e-13	-0.806	1e-13	-0.806	1e-13	-0.806	1e-13	-0.806	1e-13	-0.806	1e-13	-0.806	1e-13	-0.806	1e-13	-0.806	1e-13	-0.806	1e-13	-0.806	1e-13	-0.806	1e-13
-0.804	6e-13	-0.804	6e-13	-0.804	6e-13	-0.804	6e-13	-0.804	6e-13	-0.804	6e-13	-0.804	6e-13	-0.804	6e-13	-0.804	6e-13	-0.804	6e-13	-0.804	6e-13	-0.804	6e-13	-0.804	6e-13	-0.804	6e-13	-0.804	6e-13	-0.804	6e-13	-0.804	6e-13	-0.804	6e-13	-0.804	6e-13	-0.804	6e-13	-0.804	6e-13	-0.804	6e-13	-0.804	6e-13	-0.804	6e-13	-0.804	6e-13
-0.802	1e-13	-0.802	1e-13	-0.802	1e-13	-0.802	1e-13	-0.802	1e-13	-0.802	1e-13	-0.802	1e-13	-0.802	1e-13	-0.802	1e-13	-0.802	1e-13	-0.802	1e-13	-0.802	1e-13	-0.802	1e-13	-0.802	1e-13	-0.802	1e-13	-0.802	1e-13	-0.802	1e-13	-0.802	1e-13	-0.802	1e-13	-0.802	1e-13	-0.802	1e-13	-0.802	1e-13	-0.802	1e-13	-0.802	1e-13	-0.802	1e-13
-0.8	4e-13	-0.8	4e-13	-0.8	4e-13	-0.8	4e-13	-0.8	4e-13	-0.8	4e-13	-0.8	4e-13	-0.8	4e-13	-0.8	4e-13	-0.8	4e-13	-0.8	4e-13	-0.8	4e-13	-0.8	4e-13	-0.8	4e-13	-0.8	4e-13	-0.8	4e-13	-0.8	4e-13	-0.8	4e-13	-0.8	4e-13	-0.8	4e-13	-0.8	4e-13	-0.8	4e-13	-0.8	4e-13	-0.8	4e-13	-0.8	4e-13
-0.798	6e-13	-0.798	6e-13	-0.798	6e-13	-0.798	6e-13	-0.798	6e-13	-0.798	6e-13	-0.798	6e-13	-0.798	6e-13	-0.798	6e-13	-0.798	6e-13	-0.798	6e-13	-0.798	6e-13	-0.798	6e-13	-0.798	6e-13	-0.798	6e-13	-0.798	6e-13	-0.798	6e-13	-0.798	6e-13	-0.798	6e-13	-0.798	6e-13	-0.798	6e-13	-0.798	6e-13	-0.798	6e-13	-0.798	6e-13	-0.798	6e-13
-0.796	5e-13	-0.796	5e-13	-0.796	5e-13	-0.796	5e-13	-0.796	5e-13	-0.796	5e-13	-0.796	5e-13	-0.796	5e-13	-0.796	5e-13	-0.796	5e-13	-0.796	5e-13	-0.796	5e-13	-0.796	5e-13	-0.796	5e-13	-0.796	5e-13	-0.796	5e-13	-0.796	5e-13	-0.796	5e-13	-0.796	5e-13	-0.796	5e-13	-0.796	5e-13	-0.796	5e-13	-0.796	5e-13	-0.796	5e-13	-0.796	5e-13
-0.794	4e-13	-0.794	4e-13	-0.794	4e-13	-0.794	4e-13	-0.794	4e-13	-0.794	4e-13	-0.794	4e-13	-0.794	4e-13	-0.794	4e-13	-0.794	4e-13	-0.794	4e-13	-0.794	4e-13	-0.794	4e-13	-0.794	4e-13	-0.794	4e-13	-0.794	4e-13	-0.794	4e-13	-0.794	4e-13	-0.794	4e-13	-0.794	4e-13	-0.794	4e-13	-0.794	4e-13	-0.794	4e-13	-0.794	4e-13	-0.794	4e-13
-0.792	8e-13	-0.792	8e-13	-0.792	8e-13	-0.792	8e-13	-0.792	8e-13	-0.792	8e-13	-0.792	8e-13	-0.792	8e-13	-0.792	8e-13	-0.792	8e-13	-0.792	8e-13	-0.792	8e-13	-0.792	8e-13	-0.792	8e-13	-0.792	8e-13	-0.792	8e-13	-0.792	8e-13	-0.792	8e-13	-0.792	8e-13	-0.792	8e-13	-0.792	8e-13	-0.792	8e-13	-0.792	8e-13	-0.792	8e-13	-0.792	8e-13
-0.79	4e-13	-0.79	4e-13	-0.79	4e-13	-0.79	4e-13	-0.79	4e-13	-0.79	4e-13	-0.79	4e-13	-0.79	4e-13	-0.79	4e-13	-0.79	4e-13	-0.79	4e-13	-0.79	4e-13	-0.79	4e-13	-0.79	4e-13	-0.79	4e-13	-0.79	4e-13	-0.79	4e-13	-0.79	4e-13	-0.79	4e-13	-0.79	4e-13	-0.79	4e-13	-0.79	4e-13	-0.79	4e-13	-0.79	4e-13	-0.79	4e-13
-0.788	1e-13	-0.788	1e-13	-0.788	1e-13	-0.788	1e-13	-0.788	1e-13	-0.788	1e-13	-0.788	1e-13	-0.788	1e-13	-0.788	1e-13	-0.788	1e-13	-0.788	1e-13	-0.788	1e-13	-0.788	1e-13	-0.788	1e-13	-0.788	1e-13	-0.788	1e-13	-0.788	1e-13	-0.788	1e-13	-0.788	1e-13	-0.788	1e-13	-0.788	1e-13	-0.788	1e-13	-0.788	1e-13	-0.788	1e-13	-0.788	1e-13
-0.786	7e-13	-0.786	7e-13	-0.786	7e-13	-0.786	7e-13	-0.786	7e-13	-0.786	7e-13	-0.786	7e-13	-0.786	7e-13	-0.786	7e-13	-0.786	7e-13	-0.786	7e-13	-0.786	7e-13	-0.786	7e-13	-0.786	7e-13	-0.786	7e-13	-0.786	7e-13	-0.786	7e-13	-0.786	7e-13	-0.786	7e-13	-0.786	7e-13	-0.786	7e-13	-0.786	7e-13	-0.786	7e-13	-0.786	7e-13	-0.786	7e-13
-0.784	2e-13	-0.784	2e-13	-0.784	2e-13	-0.784	2e-13	-0.784	2e-13	-0.784	2e-13	-0.784	2e-13	-0.784	2e-13	-0.784	2e-13	-0.784	2e-13	-0.784	2e-13	-0.784	2e-13	-0.784	2e-13	-0.784	2e-13	-0.784	2e-13	-0.784	2e-13	-0.784	2e-13	-0.784	2e-13	-0.784	2e-13	-0.784	2e-13	-0.784	2e-13	-0.784	2e-13	-0.784	2e-13	-0.784	2e-13	-0.784	2e-13
-0.782	3e-13	-0.782	3e-13	-0.782	3e-13	-0.782	3e-13	-0.782	3e-13	-0.782	3e-13	-0.782	3e-13	-0.782	3e-13	-0.782	3e-13	-0.782	3e-13	-0.782	3e-13	-0.782	3e-13	-0.782	3e-13	-0.782	3e-13	-0.782	3e-13	-0.782	3e-13	-0.782	3e-13	-0.782	3e-13	-0.782	3e-13	-0.782	3e-13	-0.782	3e-13	-0.782	3e-13	-0.782	3e-13	-0.782	3e-13	-0.782	3e-13
-0.78	3e-13	-0.78	3e-13	-0.78	3e-13	-0.78	3e-13	-0.78	3e-13	-0.78	3e-13	-0.78	3e-13	-0.78	3e-13	-0.78	3e-13	-0.78	3e-13	-0.78	3e-13	-0.78	3e-13	-0.78	3e-13	-0.78	3e-13	-0.78	3e-13	-0.78	3e-13	-0.78	3e-13	-0.78	3e-13	-0.78	3e-13	-0.78	3e-13	-0.78	3e-13	-0.78	3e-13	-0.78	3e-13	-0.78	3e-13	-0.78	3e-13
-0.778	0	-0.778	0	-0.778	0	-0.778	0	-0.778	0	-0.778	0	-0.778	0	-0.778	0	-0.778	0	-0.778	0	-0.778	0	-0.778	0	-0.778	0	-0.778	0	-0.778	0	-0.778	0	-0.778	0	-0.778	0	-0.778	0	-0.778	0	-0.778	0	-0.778	0	-0.778	0	-0.778	0	-0.778	0
-0.776	8e-13	-0.776	8e-13	-0.776	8e-13	-0.776	8e-13	-0.776	8e-13	-0.776	8e-13	-0.776	8e-13	-0.776	8e-13	-0.776	8e-13	-0.776	8e-13	-0.776	8e-13	-0.776	8e-13	-0.776	8e-13	-0.776	8e-13	-0.776	8e-13	-0.776	8e-13	-0.776	8e-13	-0.776	8e-13	-0.776	8e-13	-0.776	8e-13	-0.776	8e-13	-0.776	8e-13	-0.776	8e-13	-0.776	8e-13	-0.776	8e-13
-0.774	6e-13	-0.774	6e-13	-0.774	6e-13	-0.774	6e-13	-0.774	6e-13	-0.774	6e-13	-0.774	6e-13	-0.774	6e-13	-0.774	6e-13	-0.774	6e-13	-0.774	6e-13	-0.774	6e-13	-0.774	6e-13	-0.774	6e-13	-0.774	6e-13	-0.774	6e-13	-0.774	6e-13	-0.774	6e-13	-0.774	6e-13	-0.774	6e-13	-0.774	6e-13	-0.774	6e-13	-0.774	6e-13	-0.774	6e-13	-0.774	6e-13
-0.772	4e-13	-0.772	4e-13	-0.772	4e-13	-0.772	4e-13	-0.772	4e-13	-0.772	4e-13	-0.772	4e-13	-0.772	4e-13	-0.772	4e-13	-0.772	4e-13	-0.772	4e-13	-0.772	4e-13	-0.772	4e-13	-0.772	4e-13	-0.772	4e-13	-0.772	4e-13	-0.772	4e-13	-0.772	4e-13	-0.772	4e-13	-0.772	4e-13	-0.772	4e-13	-0.772	4e-13	-0.772	4e-13	-0.772	4e-13	-0.772	4e-13
-0.77	6e-13	-0.77	6e-13	-0.77	6e-13	-0.77	6e-13	-0.77	6e-13	-0.77	6e-13	-0.77	6e-13	-0.77	6e-13	-0.77	6e-13	-0.77	6e-13	-0.77	6e-13	-0.77	6e-13	-0.77	6e-13	-0.77	6e-13	-0.77	6e-13	-0.77	6e-13	-0.77	6e-13	-0.77	6e-13	-0.77	6e-13	-0.77	6e-13	-0.77	6e-13	-0.77	6e-13	-0.77	6e-13	-0.77	6e-13	-0.77	6e-13
-0.768	3e-13	-0.768	3e-13	-0.768	3e-13	-0.768	3e-13	-0.768	3e-13	-0.768	3e-13	-0.768	3e-13	-0.768	3e-13	-0.768	3e-13	-0.768	3e-13	-0.768	3e-13	-0.768	3e-13	-0.768	3e-13	-0.768	3e-13	-0.768	3e-13	-0.768	3e-13	-0.768	3e-13	-0.768	3e-13	-0.768	3e-13	-0.768	3e-13	-0.768	3e-13	-0.768	3e-13	-0.768	3e-13	-0.768	3e-13	-0.768	3e-13
-0.766	5e-13	-0.766	5e-13	-0.766	5e-13	-0.766	5e-13	-0.766	5e-13	-0.766	5e-13	-0.766	5e-13	-0.766	5e-13	-0.766	5e-13	-0.766	5e-13	-0.766	5e-13	-0.766	5e-13	-0.766	5e-13	-0.766	5e-13	-0.766	5e-13	-0.766	5e-13	-0.766	5e-13	-0.766	5e-13	-0.766	5e-13	-0.766	5e-13	-0.766	5e-13	-0.766	5e-13	-0.766	5e-13	-0.766	5e-13	-0.766	5e-13
-0.764	1e-13	-0.764	1e-13	-0.764	1e-13	-0.764	1e-13	-0.764	1e-13	-0.764	1e-13	-0.764	1e-13	-0.764	1e-13	-0.764	1e-13	-0.764	1e-13	-0.764	1e-13	-0.764	1e-13	-0.764	1e-13	-0.764	1e-13	-0.764	1e-13	-0.764	1e-13	-0.764	1e-13	-0.764	1e-13	-0.764	1e-13	-0.764	1e-13	-0.764	1e-13	-0.764	1e-13	-0.764	1e-13	-0.764	1e-13	-0.764	1e-13
-0.762	4e-13	-0.762	4e-13	-0.762	4e-13	-0.762	4e-13	-0.762	4e-13	-0.762	4e-13	-0.762	4e-13	-0.762	4e-13	-0.762	4e-13	-0.762	4e-13	-0.762	4e-13	-0.762	4e-13	-0.762	4e-13	-0.762	4e-13	-0.762	4e-13	-0.762	4e-13	-0.762	4e-13	-0.762	4e-13	-0.762	4e-13	-0.762	4e-13	-0.762	4e-13	-0.762	4e-13	-0.762	4e-13	-0.762	4e-13	-0.762	4e-13
-0.76	5e-13	-0.76	5e-13	-0.76	5e-13	-0.76	5e-13	-0.76	5e-13	-0.76	5e-13	-0.76	5e-13	-0.76	5e-13	-0.76	5e-13	-0.76	5e-13	-0.76	5e-13	-0.76	5e-13	-0.76	5e-13	-0.76	5e-13	-0.76	5e-13	-0.76	5e-13	-0.76	5e-13	-0.76	5e-13	-0.76	5e-13	-0.76	5e-13	-0.76	5e-13	-0.76	5e-13	-0.76	5e-13	-0.76	5e-13	-0.76	5e-13
-0.758	0	-0.758	0	-0.758	0	-0.758	0	-0.758	0	-0.758	0	-0.758	0	-0.758	0	-0.758	0	-0.758	0	-0.758	0	-0.758	0	-0.758	0	-0.758	0	-0.758	0	-0.758	0	-0.758	0	-0.758	0	-0.758	0	-0.758	0	-0.758	0	-0.758	0	-0.758	0	-0.758	0	-0.758	0
-0.756	3e-13	-0.756	3e-13	-0.756	3e-13	-0.756	3e-13	-0.756	3e-13	-0.756	3e-13	-0.756	3e-13	-0.756	3e-13	-0.756	3e-13	-0.756	3e-13	-0.756	3e-13	-0.756	3e-13	-0.756	3e-13	-0.756	3e-13	-0.756	3e-13	-0.756	3e-13	-0.756	3e-13	-0.756	3e-13	-0.756	3e-13	-0.756	3e-13	-0.756	3e-13	-0.756	3e-13	-0.756	3e-13	-0.756	3e-13	-0.756	3e-13
-0.754	3e-13	-0.754	3e-13	-0.754	3e-13	-0.754	3e-13	-0.754	3e-13	-0.754	3e-13	-0.754	3e-13	-0.754	3e-13	-0.754	3e-13	-0.754	3e-13	-0.754	3e-13	-0.754	3e-13	-0.754	3e-13	-0.754	3e-13	-0.754	3e-13	-0.754	3e-13	-0.754	3e-13	-0.754	3e-13	-0.754	3e-13	-0.754	3e-13	-0.754	3e-13	-0.754	3e-13	-0.754	3e-13	-0.754	3e-13	-0.754	3e-13
-0.752	1e-13	-0.752	1e-13	-0.752	1e-13	-0.752	1e-13	-0.752	1e-13	-0.752	1e-13	-0.752	1e-13	-0.752	1e-13	-0.752	1e-13	-0.752	1e-13	-0.752	1e-13	-0.752	1e-13	-0.752	1e-13	-0.752	1e-13	-0.752	1e-13	-0.752	1e-13	-0.752	1e-13	-0.752	1e-13	-0.752	1e-13	-0.752	1e-13	-0.752	1e-13	-0.752	1e-13	-0.752	1e-13	-0.752	1e-13	-0.752	1e-13
-0.75	5e-13	-0.75	5e-13	-0.75	5e-13	-0.75	5e-13	-0.75	5e-13	-0.75	5e-13	-0.75	5e-13	-0.75	5e-13	-0.75	5e-13	-0.75	5e-13	-0.75	5e-13	-0.75	5e-13	-0.75	5e-13	-0.75	5e-13	-0.75	5e-13	-0.75	5e-13	-0.75	5e-13	-0.75	5e-13	-0.75	5e-13	-0.75	5e-13	-0.75	5e-13	-0.75	5e-13	-0.75	5e-13	-0.75	5e-13	-0.75	5e-13
-0.748	5e-13	-0.748	5e-13	-0.748	5e-13	-0.748	5e-13	-0.748	5e-13	-0.748	5e-13	-0.748	5e-13	-0.748	5e-13	-0.748	5e-13	-0.748	5e-13	-0.748	5e-13	-0.748	5e-13	-0.748	5e-13	-0.748	5e-13	-0.748	5e-13	-0.748	5e-13	-0.748	5e-13	-0.748	5e-13	-0.748	5e-13	-0.748	5e-13	-0.748	5e-13	-0.748	5e-13	-0.748	5e-13	-0.748	5e-13	-0.748	5e-13
-0.746	3e-13	-0.746	3e-13	-0.746	3e-13	-0.746	3e-13	-0.746	3e-13	-0.746	3e-13	-0.746	3e-13	-0.746	3e-13	-0.746	3e-13	-0.746	3e-13	-0.746	3e-13	-0.746	3e-13	-0.746	3e-13	-0.746	3e-13	-0.746	3e-13	-0.746	3e-13	-0.746	3e-13	-0.746	3e-13	-0.746	3e-13	-0.746	3e-13	-0.746	3e-13	-0.746	3e-13	-0.746	3e-13	-0.746	3e-13	-0.746	3e-13
-0.744	1e-13	-0.744	1e-13	-0.744	1e-13	-0.744	1e-13	-0.744	1e-13	-0.744	1e-13	-0.744	1e-13	-0.744	1e-13	-0.744	1e-13	-0.744	1e-13	-0.744	1e-13	-0.744	1e-13	-0.744	1e-13	-0.744	1e-13	-0.744	1e-13	-0.744	1e-13	-0.744	1e-13	-0.744	1e-13	-0.744	1e-13	-0.744	1e-13	-0.744	1e-13	-0.744	1e-13	-0.744	1e-13	-0.744	1e-13	-0.744	1e-13
-0.742	6e-13	-0.742	6e-13	-0.742	6e-13	-0.742	6e-13	-0.742	6e-13	-0.742	6e-13	-0.742	6e-13	-0.742	6e-13	-0.742	6e-13	-0.742	6e-13	-0.742	6e-13	-0.742	6e-13	-0.742	6e-13	-0.742	6e-13	-0.742	6e-13	-0.742	6e-13	-0.742	6e-13	-0.742	6e-13	-0.742	6e-13	-0.742	6e-13	-0.742	6e-13	-0.742	6e-13	-0.742	6e-13	-0.742	6e-13	-0.742	6e-13
-0.74	1e-13	-0.74	1e-13	-0.74	1e-13	-0.74	1e-13	-0.74	1e-13	-0.74	1e-13	-0.74	1e-13	-0.74	1e-13	-0.74	1e-13	-0.74	1e-13	-0.74	1e-13	-0.74	1e-13	-0.74	1e-13	-0.74	1e-13	-0.74	1e-13	-0.74	1e-13	-0.74	1e-13	-0.74	1e-13	-0.74	1e-13	-0.74	1e-13	-0.74	1e-13	-0.74	1e-13	-0.74	1e-13	-0.74	1e-13	-0.74	1e-13
-0.738	2e-13	-0.738	2e-13	-0.738	2e-13	-0.738	2e-13	-0.738	2e-13	-0.738	2e-13	-0.738	2e-13	-0.738	2e-13	-0.738	2e-13	-0.738	2e-13	-0.738	2e-13	-0.738	2e-13	-0.738	2e-13	-0.738	2e-13	-0.738	2e-13	-0.738	2e-13	-0.738	2e-13	-0.738	2e-13	-0.738	2e-13	-0.738	2e-13	-0.738	2e-13	-0.738	2e-13	-0.738	2e-13	-0.738	2e-13	-0.738	2e-13
-0.736	2e-13	-0.736	2e-13	-0.736	2e-13	-0.736	2e-13	-0.736	2e-13	-0.736	2e-13	-0.736	2e-13	-0.736	2e-13	-0.736	2e-13	-0.736	2e-13	-0.736	2e-13	-0.736	2e-13	-0.736	2e-13	-0.736	2e-13	-0.736	2e-13	-0.736	2e-13	-0.736	2e-13	-0.736	2e-13	-0.736	2e-13	-0.736	2e-13	-0.736	2e-13	-0.736	2e-13	-0.736	2e-13	-0.736	2e-13	-0.736	2e-13
-0.734	1e-13	-0.734	1e-13	-0.734	1e-13	-0.734	1e-13	-0.734	1e-13	-0.734	1e-13	-0.734	1e-13	-0.734	1e-13	-0.734	1e-13	-0.734	1e-13	-0.734	1e-13	-0.734	1e-13	-0.734	1e-13	-0.734	1e-13	-0.734	1e-13	-0.734	1e-13	-0.734	1e-13	-0.734	1e-13	-0.734	1e-13	-0.734	1e-13	-0.734	1e-13	-0.734	1e-13	-0.734	1e-13	-0.734	1e-13	-0.734	1e-13
-0.732	5e-13	-0.732	5e-13	-0.732	5e-13	-0.732	5e-13	-0.732	5e-13	-0.732	5e-13	-0.732	5e-13	-0.732	5e-13	-0.732	5e-13	-0.732	5e-13	-0.732	5e-13	-0.732	5e-13	-0.732	5e-13	-0.732	5e-13	-0.732	5e-13	-0.732	5e-13	-0.732	5e-13	-0.732	5e-13	-0.732	5e-13	-0.732	5e-13	-0.732	5e-13	-0.732	5e-13	-0.732	5e-13	-0.732	5e-13	-0.732	5e-13
-0.73	0	-0.73	0	-0.73	0	-0.73	0	-0.73	0	-0.73	0	-0.73	0	-0.73	0	-0.73	0	-0.73	0	-0.73	0	-0.73	0	-0.73	0	-0.73	0	-0.73	0	-0.73	0	-0.73	0	-0.73	0	-0.73	0	-0.73	0	-0.73	0	-0.73	0	-0.73	0	-0.73	0	-0.73	0
-0.728	1e-13	-0.728	1e-13	-0.728	1e-13	-0.728	1e-13	-0.728	1e-13	-0.728	1e-13	-0.728	1e-13	-0.728	1e-13	-0.728	1e-13	-0.728	1e-13	-0.728	1e-13	-0.728	1e-13	-0.728	1e-13	-0.728	1e-13	-0.728	1e-13	-0.728	1e-13	-0.728	1e-13	-0.728	1e-13	-0.728	1e-13	-0.728	1e-13	-0.728	1e-13	-0.728	1e-13	-0.728	1e-13	-0.728	1e-13	-0.728	1e-13
-0.726	4e-13	-0.726	4e-13	-0.726	4e-13	-0.726	4e-13	-0.726	4e-13	-0.726	4e-13	-0.726	4e-13	-0.726	4e-13	-0.726	4e-13	-0.726	4e-13	-0.726	4e-13	-0.726	4e-13	-0.726	4e-13	-0.726	4e-13	-0.726	4e-13	-0.726	4e-13	-0.726	4e-13	-0.726	4e-13	-0.726	4e-13	-0.726	4e-13	-0.726	4e-13	-0.726	4e-13	-0.726	4e-13	-0.726	4e-13	-0.726	4e-13
-0.724	3e-13	-0.724	3e-13	-0.724	3e-13	-0.724	3e-13	-0.724	3e-13	-0.724	3e-13	-0.724	3e-13	-0.724	3e-13	-0.724	3e-13	-0.724	3e-13	-0.724	3e-13	-0.724	3e-13	-0.724	3e-13	-0.724	3e-13	-0.724	3e-13	-0.724	3e-13	-0.724	3e-13	-0.724	3e-13	-0.724	3e-13	-0.724	3e-13	-0.724	3e-13	-0.724	3e-13	-0.724	3e-13	-0.724	3e-13	-0.724	3e-13
-0.722	5e-13	-0.722	5e-13	-0.722	5e-13	-0.722	5e-13	-0.722	5e-13	-0.722	5e-13	-0.722	5e-13	-0.722	5e-13	-0.722	5e-13	-0.722	5e-13	-0.722	5e-13	-0.722	5e-13	-0.722	5e-13	-0.722	5e-13	-0.722	5e-13	-0.722	5e-13	-0.722	5e-13	-0.722	5e-13	-0.722	5e-13	-0.722	5e-13	-0.722	5e-13	-0.722	5e-13	-0.722	5e-13	-0.722	5e-13	-0.722	5e-13
-0.72	2e-13	-0.72	2e-13	-0.72	2e-13	-0.72	2e-13	-0.72	2e-13	-0.72	2e-13	-0.72	2e-13	-0.72	2e-13	-0.72	2e-13	-0.72	2e-13	-0.72	2e-13	-0.72	2e-13	-0.72	2e-13	-0.72	2e-13	-0.72	2e-13	-0.72	2e-13	-0.72	2e-13	-0.72	2e-13	-0.72	2e-13	-0.72	2e-13	-0.72	2e-13	-0.72	2e-13	-0.72	2e-13	-0.72	2e-13	-0.72	2e-13
-0.718	3e-13	-0.718	3e-13	-0.718	3e-13	-0.718	3e-13	-0.718	3e-13	-0.718	3e-13	-0.718	3e-13	-0.718	3e-13	-0.718	3e-13	-0.718	3e-13	-0.718	3e-13	-0.718	3e-13	-0.718	3e-13	-0.718	3e-13	-0.718	3e-13	-0.718	3e-13	-0.718	3e-13	-0.718	3e-13	-0.718	3e-13	-0.718	3e-13	-0.718	3e-13	-0.718	3e-13	-0.718	3e-13	-0.718	3e-13	-0.718	3e-13
-0.716	2e-13	-0.716	2e-13	-0.716	2e-13	-0.716	2e-13	-0.716	2e-13	-0.716	2e-13	-0.716	2e-13	-0.716	2e-13	-0.716	2e-13	-0.716	2e-13	-0.716	2e-13	-0.716	2e-13	-0.716	2e-13	-0.716	2e-13	-0.716	2e-13	-0.716	2e-13	-0.716	2e-13	-0.716	2e-13	-0.716	2e-13	-0.716	2e-13	-0.716	2e-13	-0.716	2e-13	-0.716	2e-13	-0.716	2e-13	-0.716	2e-13
-0.714	1e-13	-0.714	1e-13	-0.714	1e-13	-0.714	1e-13	-0.714	1e-13	-0.714	1e-13	-0.714	1e-13	-0.714	1e-13	-0.714	1e-13	-0.714	1e-13	-0.714	1e-13	-0.714	1e-13	-0.714	1e-13	-0.714	1e-13	-0.714	1e-13	-0.714	1e-13	-0.714	1e-13	-0.714	1e-13	-0.714	1e-13	-0.714	1e-13	-0.714	1e-13	-0.714	1e-13	-0.714	1e-13	-0.714	1e-13	-0.714	1e-13
-0.712	4e-13	-0.712	4e-13	-0.712	4e-13	-0.712	4e-13	-0.712	4e-13	-0.712	4e-13	-0.712	4e-13	-0.712	4e-13	-0.712	4e-13	-0.712	4e-13	-0.712	4e-13	-0.712	4e-13	-0.712	4e-13	-0.712	4e-13	-0.712	4e-13	-0.712	4e-13	-0.712	4e-13	-0.712	4e-13	-0.712	4e-13	-0.712	4e-13	-0.712	4e-13	-0.712	4e-13	-0.712	4e-13	-0.712	4e-13	-0.712	4e-13
-0.71	2e-13	-0.71	2e-13	-0.71	2e-13	-0.71	2e-13	-0.71	2e-13	-0.71	2e-13	-0.71	2e-13	-0.71	2e-13	-0.71	2e-13	-0.71	2e-13	-0.71	2e-13	-0.71	2e-13	-0.71	2e-13	-0.71	2e-13	-0.71	2e-13	-0.71	2e-13	-0.71	2e-13	-0.71	2e-13	-0.71	2e-13	-0.71	2e-13	-0.71	2e-13	-0.71	2e-13	-0.71	2e-13	-0.71	2e-13	-0.71	2e-13
-0.708	1e-13	-0.708	1e-13	-0.708	1e-13	-0.708	1e-13	-0.708	1e-13	-0.708	1e-13	-0.708	1e-13	-0.708	1e-13	-0.708	1e-13	-0.708	1e-13	-0.708	1e-13	-0.708	1e-13	-0.708	1e-13	-0.708	1e-13	-0.708	1e-13	-0.708	1e-13	-0.708	1e-13	-0.708	1e-13	-0.708	1e-13	-0.708	1e-13	-0.708	1e-13	-0.708	1e-13	-0.708	1e-13	-0.708	1e-13	-0.708	1e-13
-0.706	6e-13	-0.706	6e-13	-0.706	6e-13	-0.706	6e-13	-0.706	6e-13	-0.706	6e-13	-0.706	6e-13	-0.706	6e-13	-0.706	6e-13	-0.706	6e-13	-0.706	6e-13	-0.706	6e-13	-0.706	6e-13	-0.706	6e-13	-0.706	6e-13	-0.706	6e-13	-0.706	6e-13	-0.706	6e-13	-0.706	6e-13	-0.706	6e-13	-0.706	6e-13	-0.706	6e-13	-0.706	6e-13	-0.706	6e-13	-0.706	6e-13
-0.704	6e-13	-0.704	6e-13	-0.704	6e-13	-0.704	6e-13	-0.704	6e-13	-0.704	6e-13	-0.704	6e-13	-0.704	6e-13	-0.704	6e-13	-0.704	6e-13	-0.704	6e-13	-0.704	6e-13	-0.704	6e-13	-0.704	6e-13	-0.704	6e-13	-0.704	6e-13	-0.704	6e-13	-0.704	6e-13	-0.704	6e-13	-0.704	6e-13	-0.704	6e-13	-0.704	6e-13	-0.704	6e-13	-0.704	6e-13	-0.704	6e-13
-0.702	0	-0.702	0	-0.702	0	-0.702	0	-0.702	0	-0.702	0	-0.702	0	-0.702	0	-0.702	0	-0.702	0	-0.702	0	-0.702	0	-0.702	0	-0.702	0	-0.702	0	-0.702	0	-0.702	0	-0.702	0	-0.702	0	-0.702	0	-0.702	0	-0.702	0	-0.702	0	-0.702	0	-0.702	0
-0.7	4e-13	-0.7	4e-13	-0.7	4e-13	-0.7	4e-13	-0.7	4e-13	-0.7	4e-13	-0.7	4e-13	-0.7	4e-13	-0.7	4e-13	-0.7	4e-13	-0.7	4e-13	-0.7	4e-13	-0.7	4e-13	-0.7	4e-13	-0.7	4e-13	-0.7	4e-13	-0.7	4e-13	-0.7	4e-13	-0.7	4e-13	-0.7	4e-13	-0.7	4e-13	-0.7	4e-13	-0.7	4e-13	-0.7	4e-13	-0.7	4e-13
-0.698	6e-13	-0.698	6e-13	-0.698	6e-13	-0.698	6e-13	-0.698	6e-13	-0.698	6e-13	-0.698	6e-13	-0.698	6e-13	-0.698	6e-13	-0.698	6e-13	-0.698	6e-13	-0.698	6e-13	-0.698	6e-13	-0.698	6e-13	-0.698	6e-13	-0.698	6e-13	-0.698	6e-13	-0.698	6e-13	-0.698	6e-13	-0.698	6e-13	-0.698	6e-13	-0.698	6e-13	-0.698	6e-13	-0.698	6e-13	-0.698	6e-13
-0.696	2e-13	-0.696	2e-13	-0.696	2e-13	-0.696	2e-13	-0.696	2e-13	-0.696	2e-13	-0.696	2e-13	-0.696	2e-13	-0.696	2e-13	-0.696	2e-13	-0.696	2e-13	-0.696	2e-13	-0.696	2e-13	-0.696	2e-13	-0.696	2e-13	-0.696	2e-13	-0.696	2e-13	-0.696	2e-13	-0.696	2e-13	-0.696	2e-13	-0.696	2e-13	-0.696	2e-13	-0.696	2e-13	-0.696	2e-13	-0.696	2e-13
-0.694	7e-13	-0.694	7e-13	-0.694	7e-13	-0.694	7e-13	-0.694	7e-13	-0.694	7e-13	-0.694	7e-13	-0.694	7e-13	-0.694	7e-13	-0.694	7e-13	-0.694	7e-13	-0.694	7e-13	-0.694	7e-13	-0.694	7e-13	-0.694	7e-13	-0.694	7e-13	-0.694	7e-13	-0.694	7e-13	-0.694	7e-13	-0.694	7e-13	-0.694	7e-13	-0.694	7e-13	-0.694	7e-13	-0.694	7e-13	-0.694	7e-13
-0.692	4e-13	-0.692	4e-13	-0.692	4e-13	-0.692	4e-13	-0.692	4e-13	-0.692	4e-13	-0.692	4e-13	-0.692	4e-13	-0.692	4e-13	-0.692	4e-13	-0.692	4e-13	-0.692	4e-13	-0.692	4e-13	-0.692	4e-13	-0.692	4e-13	-0.692	4e-13	-0.692	4e-13	-0.692	4e-13	-0.692	4e-13	-0.692	4e-13	-0.692	4e-13	-0.692	4e-13	-0.692	4e-13	-0.692	4e-13	-0.692	4e-13
-0.69	2e-13	-0.69	2e-13	-0.69	2e-13	-0.69	2e-13	-0.69	2e-13	-0.69	2e-13	-0.69	2e-13	-0.69	2e-13	-0.69	2e-13	-0.69	2e-13	-0.69	2e-13	-0.69	2e-13	-0.69	2e-13	-0.69	2e-13	-0.69	2e-13	-0.69	2e-13	-0.69	2e-13	-0.69	2e-13	-0.69	2e-13	-0.69	2e-13	-0.69	2e-13	-0.69	2e-13	-0.69	2e-13	-0.69	2e-13	-0.69	2e-13
-0.688	4e-13	-0.688	4e-13	-0.688	4e-13	-0.688	4e-13	-0.688	4e-13	-0.688	4e-13	-0.688	4e-13	-0.688	4e-13	-0.688	4e-13	-0.688	4e-13	-0.688	4e-13	-0.688	4e-13	-0.688	4e-13	-0.688	4e-13	-0.688	4e-13	-0.688	4e-13	-0.688	4e-13	-0.688	4e-13	-0.688	4e-13	-0.688	4e-13	-0.688	4e-13	-0.688	4e-13	-0.688	4e-13	-0.688	4e-13	-0.688	4e-13
-0.686	4e-13	-0.686	4e-13	-0.686	4e-13	-0.686	4e-13	-0.686	4e-13	-0.686	4e-13	-0.686	4e-13	-0.686	4e-13	-0.686	4e-13	-0.686	4e-13	-0.686	4e-13	-0.686	4e-13	-0.686	4e-13	-0.686	4e-13	-0.686	4e-13	-0.686	4e-13	-0.686	4e-13	-0.686	4e-13	-0.686	4e-13	-0.686	4e-13	-0.686	4e-13	-0.686	4e-13	-0.686	4e-13	-0.686	4e-13	-0.686	4e-13
-0.684	3e-13	-0.684	3e-13	-0.684	3e-13	-0.684	3e-13	-0.684	3e-13	-0.684	3e-13	-0.684	3e-13	-0.684	3e-13	-0.684	3e-13	-0.684	3e-13	-0.684	3e-13	-0.684	3e-13	-0.684	3e-13	-0.684	3e-13	-0.684	3e-13	-0.684	3e-13	-0.684	3e-13	-0.684	3e-13	-0.684	3e-13	-0.684	3e-13	-0.684	3e-13	-0.684	3e-13	-0.684	3e-13	-0.684	3e-13	-0.684	3e-13
-0.682	5e-13	-0.682	5e-13	-0.682	5e-13	-0.682	5e-13	-0.682	5e-13	-0.682	5e-13	-0.682	5e-13	-0.682	5e-13	-0.682	5e-13	-0.682	5e-13	-0.682	5e-13	-0.682	5e-13	-0.682	5e-13	-0.682	5e-13	-0.682	5e-13	-0.682	5e-13	-0.682	5e-13	-0.682	5e-13	-0.682	5e-13	-0.682	5e-13	-0.682	5e-13	-0.682	5e-13	-0.682	5e-13	-0.682	5e-13	-0.682	5e-13
-0.68	1e-13	-0.68	1e-13	-0.68	1e-13	-0.68	1e-13	-0.68	1e-13	-0.68	1e-13	-0.68	1e-13	-0.68	1e-13	-0.68	1e-13	-0.68	1e-13	-0.68	1e-13	-0.68	1e-13	-0.68	1e-13	-0.68	1e-13	-0.68	1e-13	-0.68	1e-13	-0.68	1e-13	-0.68	1e-13	-0.68	1e-13	-0.68	1e-13	-0.68	1e-13	-0.68	1e-13	-0.68	1e-13	-0.68	1e-13	-0.68	1e-13
-0.678	1e-13	-0.678	1e-13	-0.678	1e-13	-0.678	1e-13	-0.678	1e-13	-0.678	1e-13	-0.678	1e-13	-0.678	1e-13	-0.678	1e-13	-0.678	1e-13	-0.678	1e-13	-0.678	1e-13	-0.678	1e-13	-0.678	1e-13	-0.678	1e-13	-0.678	1e-13	-0.678	1e-13	-0.678	1e-13	-0.678	1e-13	-0.678	1e-13	-0.678	1e-13	-0.678	1e-13	-0.678	1e-13	-0.678	1e-13	-0.678	1e-13
-0.676	5e-13	-0.676	5e-13	-0.676	5e-13	-0.676	5e-13	-0.676	5e-13	-0.676	5e-13	-0.676	5e-13	-0.676	5e-13	-0.676	5e-13	-0.676	5e-13	-0.676	5e-13	-0.676	5e-13	-0.676	5e-13	-0.676	5e-13	-0.676	5e-13	-0.676	5e-13	-0.676	5e-13	-0.676	5e-13	-0.676	5e-13	-0.676	5e-13	-0.676	5e-13	-0.676	5e-13	-0.676	5e-13	-0.676	5e-13	-0.676	5e-13
-0.674	4e-13	-0.674	4e-13	-0.674	4e-13	-0.674	4e-13	-0.674	4e-13	-0.674	4e-13	-0.674	4e-13	-0.674	4e-13	-0.674	4e-13	-0.674	4e-13	-0.674	4e-13	-0.674	4e-13	-0.674	4e-13	-0.674	4e-13	-0.674	4e-13	-0.674	4e-13	-0.674	4e-13	-0.674	4e-13	-0.674	4e-13	-0.674	4e-13	-0.674	4e-13	-0.674	4e-13	-0.674	4e-13	-0.674	4e-13	-0.674	4e-13
-0.672	1e-13	-0.672	1e-13	-0.672	1e-13	-0.672	1e-13	-0.672	1e-13	-0.672	1e-13	-0.672	1e-13	-0.672	1e-13	-0.672	1e-13	-0.672	1e-13	-0.672	1e-13	-0.672	1e-13	-0.672	1e-13	-0.672	1e-13	-0.672	1e-13	-0.672	1e-13	-0.672	1e-13	-0.672	1e-13	-0.672	1e-13	-0.672	1e-13	-0.672	1e-13	-0.672	1e-13	-0.672	1e-13	-0.672	1e-13	-0.672	1e-13
-0.67	5e-13	-0.67	5e-13	-0.67	5e-13	-0.67	5e-13	-0.67	5e-13	-0.67	5e-13	-0.67	5e-13	-0.67	5e-13	-0.67	5e-13	-0.67	5e-13	-0.67	5e-13	-0.67	5e-13	-0.67	5e-13	-0.67	5e-13	-0.67	5e-13	-0.67	5e-13	-0.67	5e-13	-0.67	5e-13	-0.67	5e-13	-0.67	5e-13	-0.67	5e-13	-0.67	5e-13	-0.67	5e-13	-0.67	5e-13	-0.67	5e-13
-0.668	4e-13	-0.668	4e-13	-0.668	4e-13	-0.668	4e-13	-0.668	4e-13	-0.668	4e-13	-0.668	4e-13	-0.668	4e-13	-0.668	4e-13	-0.668	4e-13	-0.668	4e-13	-0.668	4e-13	-0.668	4e-13	-0.668	4e-13	-0.668	4e-13	-0.668	4e-13	-0.668	4e-13	-0.668	4e-13	-0.668	4e-13	-0.668	4e-13	-0.668	4e-13	-0.668	4e-13	-0.668	4e-13	-0.668	4e-13	-0.668	4e-13
-0.666	0	-0.666	0	-0.666	0	-0.666	0	-0.666	0	-0.666	0	-0.666	0	-0.666	0	-0.666	0	-0.666	0	-0.666	0	-0.666	0	-0.666	0	-0.666	0	-0.666	0	-0.666	0	-0.666	0	-0.666	0	-0.666	0	-0.666	0	-0.666	0	-0.666	0	-0.666	0	-0.666	0	-0.666	0
-0.664	7e-13	-0.664	7e-13	-0.664	7e-13	-0.664	7e-13	-0.664	7e-13	-0.664	7e-13	-0.664	7e-13	-0.664	7e-13	-0.664	7e-13	-0.664	7e-13	-0.664	7e-13	-0.664	7e-13	-0.664	7e-13	-0.664	7e-13	-0.664	7e-13	-0.664	7e-13	-0.664	7e-13	-0.664	7e-13	-0.664	7e-13	-0.664	7e-13	-0.664	7e-13	-0.664	7e-13	-0.664	7e-13	-0.664	7e-13	-0.664	7e-13
-0.662	4e-13	-0.662	4e-13	-0.662	4e-13	-0.662	4e-13	-0.662	4e-13	-0.662	4e-13	-0.662	4e-13	-0.662	4e-13	-0.662	4e-13	-0.662	4e-13	-0.662	4e-13	-0.662	4e-13	-0.662	4e-13	-0.662	4e-13	-0.662	4e-13	-0.662	4e-13	-0.662	4e-13	-0.662	4e-13	-0.662	4e-13	-0.662	4e-13	-0.662	4e-13	-0.662	4e-13	-0.662	4e-13	-0.662	4e-13	-0.662	4e-13
-0.66	3e-13	-0.66	3e-13	-0.66	3e-13	-0.66	3e-13	-0.66	3e-13	-0.66	3e-13	-0.66	3e-13	-0.66	3e-13	-0.66	3e-13	-0.66	3e-13	-0.66	3e-13	-0.66	3e-13	-0.66	3e-13	-0.66	3e-13	-0.66	3e-13	-0.66	3e-13	-0.66	3e-13	-0.66	3e-13	-0.66	3e-13	-0.66	3e-13	-0.66	3e-13	-0.66	3e-13	-0.66	3e-13	-0.66	3e-13	-0.66	3e-13
-0.658	5e-13	-0.658	5e-13	-0.658	5e-13	-0.658	5e-13	-0.658	5e-13	-0.658	5e-13	-0.658	5e-13	-0.658	5e-13	-0.658	5e-13	-0.658	5e-13	-0.658	5e-13	-0.658	5e-13	-0.658	5e-13	-0.658	5e-13	-0.658	5e-13	-0.658	5e-13	-0.658	5e-13	-0.658	5e-13	-0.658	5e-13	-0.658	5e-13	-0.658	5e-13	-0.658	5e-13	-0.658	5e-13	-0.658	5e-13	-0.658	5e-13
-0.656	4e-13	-0.656	4e-13	-0.656	4e-13	-0.656	4e-13	-0.656	4e-13	-0.656	4e-13	-0.656	4e-13	-0.656	4e-13	-0.656	4e-13	-0.656	4e-13	-0.656	4e-13	-0.656	4e-13	-0.656	4e-13	-0.656	4e-13	-0.656	4e-13	-0.656	4e-13	-0.656	4e-13	-0.656	4e-13	-0.656	4e-13	-0.656	4e-13	-0.656	4e-13	-0.656	4e-13	-0.656	4e-13	-0.656	4e-13	-0.656	4e-13
-0.654	0	-0.654	0	-0.654	0	-0.654	0	-0.654	0	-0.654	0	-0.654	0	-0.654	0	-0.654	0	-0.654	0	-0.654	0	-0.654	0	-0.654	0	-0.654	0	-0.654	0	-0.654	0	-0.654	0	-0.654	0	-0.654	0	-0.654	0	-0.654	0	-0.654	0	-0.654	0	-0.654	0	-0.654	0
-0.652	4e-13	-0.652	4e-13	-0.652	4e-13	-0.652	4e-13	-0.652	4e-13	-0.652	4e-13	-0.652	4e-13	-0.652	4e-13	-0.652	4e-13	-0.652	4e-13	-0.652	4e-13	-0.652	4e-13	-0.652	4e-13	-0.652	4e-13	-0.652	4e-13	-0.652	4e-13	-0.652	4e-13	-0.652	4e-13	-0.652	4e-13	-0.652	4e-13	-0.652	4e-13	-0.652	4e-13	-0.652	4e-13	-0.652	4e-13	-0.652	4e-13
-0.65	1e-13	-0.65	1e-13	-0.65	1e-13	-0.65	1e-13	-0.65	1e-13	-0.65	1e-13	-0.65	1e-13	-0.65	1e-13	-0.65	1e-13	-0.65	1e-13	-0.65	1e-13	-0.65	1e-13	-0.65	1e-13	-0.65	1e-13	-0.65	1e-13	-0.65	1e-13	-0.65	1e-13	-0.65	1e-13	-0.65	1e-13	-0.65	1e-13	-0.65	1e-13	-0.65	1e-13	-0.65	1e-13	-0.65	1e-13	-0.65	1e-13
-0.648	3e-13	-0.648	3e-13	-0.648	3e-13	-0.648	3e-13	-0.648	3e-13	-0.648	3e-13	-0.648	3e-13	-0.648	3e-13	-0.648	3e-13	-0.648	3e-13	-0.648	3e-13	-0.648	3e-13	-0.648	3e-13	-0.648	3e-13	-0.648	3e-13	-0.648	3e-13	-0.648	3e-13	-0.648	3e-13	-0.648	3e-13	-0.648	3e-13	-0.648	3e-13	-0.648	3e-13	-0.648	3e-13	-0.648	3e-13	-0.648	3e-13
-0.646	5e-13	-0.646	5e-13	-0.646	5e-13	-0.646	5e-13	-0.646	5e-13	-0.646	5e-13	-0.646	5e-13	-0.646	5e-13	-0.646	5e-13	-0.646	5e-13	-0.646	5e-13	-0.646	5e-13	-0.646	5e-13	-0.646	5e-13	-0.646	5e-13	-0.646	5e-13	-0.646	5e-13	-0.646	5e-13	-0.646	5e-13	-0.646	5e-13	-0.646	5e-13	-0.646	5e-13	-0.646	5e-13	-0.646	5e-13	-0.646	5e-13
-0.644	2e-13	-0.644	2e-13	-0.644	2e-13	-0.644	2e-13	-0.644	2e-13	-0.644	2e-13	-0.644	2e-13	-0.644	2e-13	-0.644	2e-13	-0.644	2e-13	-0.644	2e-13	-0.644	2e-13	-0.644	2e-13	-0.644	2e-13	-0.644	2e-13	-0.644	2e-13	-0.644	2e-13	-0.644	2e-13	-0.644	2e-13	-0.644	2e-13	-0.644	2e-13	-0.644	2e-13	-0.644	2e-13	-0.644	2e-13	-0.644	2e-13
-0.642	5e-13	-0.642	5e-13	-0.642	5e-13	-0.642	5e-13	-0.642	5e-13	-0.642	5e-13	-0.642	5e-13	-0.642	5e-13	-0.642	5e-13	-0.642	5e-13	-0.642	5e-13	-0.642	5e-13	-0.642	5e-13	-0.642	5e-13	-0.642	5e-13	-0.642	5e-13	-0.642	5e-13	-0.642	5e-13	-0.642	5e-13	-0.642	5e-13	-0.642	5e-13	-0.642	5e-13	-0.642	5e-13	-0.642	5e-13	-0.642	5e-13
-0.64	1e-13	-0.64	1e-13	-0.64	1e-13	-0.64	1e-13	-0.64	1e-13	-0.64	1e-13	-0.64	1e-13	-0.64	1e-13	-0.64	1e-13	-0.64	1e-13	-0.64	1e-13	-0.64	1e-13	-0.64	1e-13	-0.64	1e-13	-0.64	1e-13	-0.64	1e-13	-0.64	1e-13	-0.64	1e-13	-0.64	1e-13	-0.64	1e-13	-0.64	1e-13	-0.64	1e-13	-0.64	1e-13	-0.64	1e-13	-0.64	1e-13
-0.638	4e-13	-0.638	4e-13	-0.638	4e-13	-0.638	4e-13	-0.638	4e-13	-0.638	4e-13	-0.638	4e-13	-0.638	4e-13	-0.638	4e-13	-0.638	4e-13	-0.638	4e-13	-0.638	4e-13	-0.638	4e-13	-0.638	4e-13	-0.638	4e-13	-0.638	4e-13	-0.638	4e-13	-0.638	4e-13	-0.638	4e-13	-0.638	4e-13	-0.638	4e-13	-0.638	4e-13	-0.638	4e-13	-0.638	4e-13	-0.638	4e-13
-0.636	4e-13	-0.636	4e-13	-0.636	4e-13	-0.636	4e-13	-0.636	4e-13	-0.636	4e-13	-0.636	4e-13	-0.636	4e-13	-0.636	4e-13	-0.636	4e-13	-0.636	4e-13	-0.636	4e-13	-0.636	4e-13	-0.636	4e-13	-0.636	4e-13	-0.636	4e-13	-0.636	4e-13	-0.636	4e-13	-0.636	4e-13	-0.636	4e-13	-0.636	4e-13	-0.636	4e-13	-0.636	4e-13	-0.636	4e-13	-0.636	4e-13
-0.634	0	-0.634	0	-0.634	0	-0.634	0	-0.634	0	-0.634	0	-0.634	0	-0.634	0	-0.634	0	-0.634	0	-0.634	0	-0.634	0	-0.634	0	-0.634	0	-0.634	0	-0.634	0	-0.634	0	-0.634	0	-0.634	0	-0.634	0	-0.634	0	-0.634	0	-0.634	0	-0.634	0	-0.634	0
-0.632	6e-13	-0.632	6e-13	-0.632	6e-13	-0.632	6e-13	-0.632	6e-13	-0.632	6e-13	-0.632	6e-13	-0.632	6e-13	-0.632	6e-13	-0.632	6e-13	-0.632	6e-13	-0.632	6e-13	-0.632	6e-13	-0.632	6e-13	-0.632	6e-13	-0.632	6e-13	-0.632	6e-13	-0.632	6e-13	-0.632	6e-13	-0.632	6e-13	-0.632	6e-13	-0.632	6e-13	-0.632	6e-13	-0.632	6e-13	-0.632	6e-13
-0.63	3e-13	-0.63	3e-13	-0.63	3e-13	-0.63	3e-13	-0.63	3e-13	-0.63	3e-13	-0.63	3e-13	-0.63	3e-13	-0.63	3e-13	-0.63	3e-13	-0.63	3e-13	-0.63	3e-13	-0.63	3e-13	-0.63	3e-13	-0.63	3e-13	-0.63	3e-13	-0.63	3e-13	-0.63	3e-13	-0.63	3e-13	-0.63	3e-13	-0.63	3e-13	-0.63	3e-13	-0.63	3e-13	-0.63	3e-13	-0.63	3e-13
-0.628	1e-13	-0.628	1e-13	-0.628	1e-13	-0.628	1e-13	-0.628	1e-13	-0.628	1e-13	-0.628	1e-13	-0.628	1e-13	-0.628	1e-13	-0.628	1e-13	-0.628	1e-13	-0.628	1e-13	-0.628	1e-13	-0.628	1e-13	-0.628	1e-13	-0.628	1e-13	-0.628	1e-13	-0.628	1e-13	-0.628	1e-13	-0.628	1e-13	-0.628	1e-13	-0.628	1e-13	-0.628	1e-13	-0.628	1e-13	-0.628	1e-13
-0.626	4e-13	-0.626	4e-13	-0.626	4e-13	-0.626	4e-13	-0.626	4e-13	-0.626	4e-13	-0.626	4e-13	-0.626	4e-13	-0.626	4e-13	-0.626	4e-13	-0.626	4e-13	-0.626	4e-13	-0.626	4e-13	-0.626	4e-13	-0.626	4e-13	-0.626	4e-13	-0.626	4e-13	-0.626	4e-13	-0.626	4e-13	-0.626	4e-13	-0.626	4e-13	-0.626	4e-13	-0.626	4e-13	-0.626	4e-13	-0.626	4e-13
-0.624	1e-13	-0.624	1e-13	-0.624	1e-13	-0.624	1e-13	-0.624	1e-13	-0.624	1e-13	-0.624	1e-13	-0.624	1e-13	-0.624	1e-13	-0.624	1e-13	-0.624	1e-13	-0.624	1e-13	-0.624	1e-13	-0.624	1e-13	-0.624	1e-13	-0.624	1e-13	-0.624	1e-13	-0.624	1e-13	-0.624	1e-13	-0.624	1e-13	-0.624	1e-13	-0.624	1e-13	-0.624	1e-13	-0.624	1e-13	-0.624	1e-13
-0.622	4e-13	-0.622	4e-13	-0.622	4e-13	-0.622	4e-13	-0.622	4e-13	-0.622	4e-13	-0.622	4e-13	-0.622	4e-13	-0.622	4e-13	-0.622	4e-13	-0.622	4e-13	-0.622	4e-13	-0.622	4e-13	-0.622	4e-13	-0.622	4e-13	-0.622	4e-13	-0.622	4e-13	-0.622	4e-13	-0.622	4e-13	-0.622	4e-13	-0.622	4e-13	-0.622	4e-13	-0.622	4e-13	-0.622	4e-13	-0.622	4e-13
-0.62	7e-13	-0.62	7e-13	-0.62	7e-13	-0.62	7e-13	-0.62	7e-13	-0.62	7e-13	-0.62	7e-13	-0.62	7e-13	-0.62	7e-13	-0.62	7e-13	-0.62	7e-13	-0.62	7e-13	-0.62	7e-13	-0.62	7e-13	-0.62	7e-13	-0.62	7e-13	-0.62	7e-13	-0.62	7e-13	-0.62	7e-13	-0.62	7e-13	-0.62	7e-13	-0.62	7e-13	-0.62	7e-13	-0.62	7e-13	-0.62	7e-13
-0.618	0	-0.618	0	-0.618	0	-0.618	0	-0.618	0	-0.618	0	-0.618	0	-0.618	0	-0.618	0	-0.618	0	-0.618	0	-0.618	0	-0.618	0	-0.618	0	-0.618	0	-0.618	0	-0.618	0	-0.618	0	-0.618	0	-0.618	0	-0.618	0	-0.618	0	-0.618	0	-0.618	0	-0.618	0
-0.616	5e-13	-0.616	5e-13	-0.616	5e-13	-0.616	5e-13	-0.616	5e-13	-0.616	5e-13	-0.616	5e-13	-0.616	5e-13	-0.616	5e-13	-0.616	5e-13	-0.616	5e-13	-0.616	5e-13	-0.616	5e-13	-0.616	5e-13	-0.616	5e-13	-0.616	5e-13	-0.616	5e-13	-0.616	5e-13	-0.616	5e-13	-0.616	5e-13	-0.616	5e-13	-0.616	5e-13	-0.616	5e-13	-0.616	5e-13	-0.616	5e-13
-0.614	4e-13	-0.614	4e-13	-0.614	4e-13	-0.614	4e-13	-0.614	4e-13	-0.614	4e-13	-0.614	4e-13	-0.614	4e-13	-0.614	4e-13	-0.614	4e-13	-0.614	4e-13	-0.614	4e-13	-0.614	4e-13	-0.614	4e-13	-0.614	4e-13	-0.614	4e-13	-0.614	4e-13	-0.614	4e-13	-0.614	4e-13	-0.614	4e-13	-0.614	4e-13	-0.614	4e-13	-0.614	4e-13	-0.614	4e-13	-0.614	4e-13
-0.612	4e-13	-0.612	4e-13	-0.612	4e-13	-0.612	4e-13	-0.612	4e-13	-0.612	4e-13	-0.612	4e-13	-0.612	4e-13	-0.612	4e-13	-0.612	4e-13	-0.612	4e-13	-0.612	4e-13	-0.612	4e-13	-0.612	4e-13	-0.612	4e-13	-0.612	4e-13	-0.612	4e-13	-0.612	4e-13	-0.612	4e-13	-0.612	4e-13	-0.612	4e-13	-0.612	4e-13	-0.612	4e-13	-0.612	4e-13	-0.612	4e-13
-0.61	4e-13	-0.61	4e-13	-0.61	4e-13	-0.61	4e-13	-0.61	4e-13	-0.61	4e-13	-0.61	4e-13	-0.61	4e-13	-0.61	4e-13	-0.61	4e-13	-0.61	4e-13	-0.61	4e-13	-0.61	4e-13	-0.61	4e-13	-0.61	4e-13	-0.61	4e-13	-0.61	4e-13	-0.61	4e-13	-0.61	4e-13	-0.61	4e-13	-0.61	4e-13	-0.61	4e-13	-0.61	4e-13	-0.61	4e-13	-0.61	4e-13
-0.608	4e-13	-0.608	4e-13	-0.608	4e-13	-0.608	4e-13	-0.608	4e-13	-0.608	4e-13	-0.608	4e-13	-0.608	4e-13	-0.608	4e-13	-0.608	4e-13	-0.608	4e-13	-0.608	4e-13	-0.608	4e-13	-0.608	4e-13	-0.608	4e-13	-0.608	4e-13	-0.608	4e-13	-0.608	4e-13	-0.608	4e-13	-0.608	4e-13	-0.608	4e-13	-0.608	4e-13	-0.608	4e-13	-0.608	4e-13	-0.608	4e-13
-0.606	2e-13	-0.606	2e-13	-0.606	2e-13	-0.606	2e-13	-0.606	2e-13	-0.606	2e-13	-0.606	2e-13	-0.606	2e-13	-0.606	2e-13	-0.606	2e-13	-0.606	2e-13	-0.606	2e-13	-0.606	2e-13	-0.606	2e-13	-0.606	2e-13	-0.606	2e-13	-0.606	2e-13	-0.606	2e-13	-0.606	2e-13	-0.606	2e-13	-0.606	2e-13	-0.606	2e-13	-0.606	2e-13	-0.606	2e-13	-0.606	2e-13
-0.604	5e-13	-0.604	5e-13	-0.604	5e-13	-0.604	5e-13	-0.604	5e-13	-0.604	5e-13	-0.604	5e-13	-0.604	5e-13	-0.604	5e-13	-0.604	5e-13	-0.604	5e-13	-0.604	5e-13	-0.604	5e-13	-0.604	5e-13	-0.604	5e-13	-0.604	5e-13	-0.604	5e-13	-0.604	5e-13	-0.604	5e-13	-0.604	5e-13	-0.604	5e-13	-0.604	5e-13	-0.604	5e-13	-0.604	5e-13	-0.604	5e-13
-0.602	5e-13	-0.602	5e-13	-0.602	5e-13	-0.602	5e-13	-0.602	5e-13	-0.602	5e-13	-0.602	5e-13	-0.602	5e-13	-0.602	5e-13	-0.602	5e-13	-0.602	5e-13	-0.602	5e-13	-0.602	5e-13	-0.602	5e-13	-0.602	5e-13	-0.602	5e-13	-0.602	5e-13	-0.602	5e-13	-0.602	5e-13	-0.602	5e-13	-0.602	5e-13	-0.602	5e-13	-0.602	5e-13	-0.602	5e-13	-0.602	5e-13
-0.6	3e-13	-0.6	3e-13	-0.6	3e-13	-0.6	3e-13	-0.6	3e-13	-0.6	3e-13	-0.6	3e-13	-0.6	3e-13	-0.6	3e-13	-0.6	3e-13	-0.6	3e-13	-0.6	3e-13	-0.6	3e-13	-0.6	3e-13	-0.6	3e-13	-0.6	3e-13	-0.6	3e-13	-0.6	3e-13	-0.6	3e-13	-0.6	3e-13	-0.6	3e-13	-0.6	3e-13	-0.6	3e-13	-0.6	3e-13	-0.6	3e-13
-0.598	4e-13	-0.598	4e-13	-0.598	4e-13	-0.598	4e-13	-0.598	4e-13	-0.598	4e-13	-0.598	4e-13	-0.598	4e-13	-0.598	4e-13	-0.598	4e-13	-0.598	4e-13	-0.598	4e-13	-0.598	4e-13	-0.598	4e-13	-0.598	4e-13	-0.598	4e-13	-0.598	4e-13	-0.598	4e-13	-0.598	4e-13	-0.598	4e-13	-0.598	4e-13	-0.598	4e-13	-0.598	4e-13	-0.598	4e-13	-0.598	4e-13
-0.596	1e-13	-0.596	1e-13	-0.596	1e-13	-0.596	1e-13	-0.596	1e-13	-0.596	1e-13	-0.596	1e-13	-0.596	1e-13	-0.596	1e-13	-0.596	1e-13	-0.596	1e-13	-0.596	1e-13	-0.596	1e-13	-0.596	1e-13	-0.596	1e-13	-0.596	1e-13	-0.596	1e-13	-0.596	1e-13	-0.596	1e-13	-0.596	1e-13	-0.596	1e-13	-0.596	1e-13	-0.596	1e-13	-0.596	1e-13	-0.596	1e-13
-0.594	3e-13	-0.594	3e-13	-0.594	3e-13	-0.594	3e-13	-0.594	3e-13	-0.594	3e-13	-0.594	3e-13	-0.594	3e-13	-0.594	3e-13	-0.594	3e-13	-0.594	3e-13	-0.594	3e-13	-0.594	3e-13	-0.594	3e-13	-0.594	3e-13	-0.594	3e-13	-0.594	3e-13	-0.594	3e-13	-0.594	3e-13	-0.594	3e-13	-0.594	3e-13	-0.594	3e-13	-0.594	3e-13	-0.594	3e-13	-0.594	3e-13
-0.592	7e-13	-0.592	7e-13	-0.592	7e-13	-0.592	7e-13	-0.592	7e-13	-0.592	7e-13	-0.592	7e-13	-0.592	7e-13	-0.592	7e-13	-0.592	7e-13	-0.592	7e-13	-0.592	7e-13	-0.592	7e-13	-0.592	7e-13	-0.592	7e-13	-0.592	7e-13	-0.592	7e-13	-0.592	7e-13	-0.592	7e-13	-0.592	7e-13	-0.592	7e-13	-0.592	7e-13	-0.592	7e-13	-0.592	7e-13	-0.592	7e-13
-0.59	2e-13	-0.59	2e-13	-0.59	2e-13	-0.59	2e-13	-0.59	2e-13	-0.59	2e-13	-0.59	2e-13	-0.59	2e-13	-0.59	2e-13	-0.59	2e-13	-0.59	2e-13	-0.59	2e-13	-0.59	2e-13	-0.59	2e-13	-0.59	2e-13	-0.59	2e-13	-0.59	2e-13	-0.59	2e-13	-0.59	2e-13	-0.59	2e-13	-0.59	2e-13	-0.59	2e-13	-0.59	2e-13	-0.59	2e-13	-0.59	2e-13
-0.588	1e-13	-0.588	1e-13	-0.588	1e-13	-0.588	1e-13	-0.588	1e-13	-0.588	1e-13	-0.588	1e-13	-0.588	1e-13	-0.588	1e-13	-0.588	1e-13	-0.588	1e-13	-0.588	1e-13	-0.588	1e-13	-0.588	1e-13	-0.588	1e-13	-0.588	1e-13	-0.588	1e-13	-0.588	1e-13	-0.588	1e-13	-0.588	1e-13	-0.588	1e-13	-0.588	1e-13	-0.588	1e-13	-0.588	1e-13	-0.588	1e-13
-0.586	5e-13	-0.586	5e-13	-0.586	5e-13	-0.586	5e-13	-0.586	5e-13	-0.586	5e-13	-0.586	5e-13	-0.586	5e-13	-0.586	5e-13	-0.586	5e-13	-0.586	5e-13	-0.586	5e-13	-0.586	5e-13	-0.586	5e-13	-0.586	5e-13	-0.586	5e-13	-0.586	5e-13	-0.586	5e-13	-0.586	5e-13	-0.586	5e-13	-0.586	5e-13	-0.586	5e-13	-0.586	5e-13	-0.586	5e-13	-0.586	5e-13
-0.584	2e-13	-0.584	2e-13	-0.584	2e-13	-0.584	2e-13	-0.584	2e-13	-0.584	2e-13	-0.584	2e-13	-0.584	2e-13	-0.584	2e-13	-0.584	2e-13	-0.584	2e-13	-0.584	2e-13	-0.584	2e-13	-0.584	2e-13	-0.584	2e-13	-0.584	2e-13	-0.584	2e-13	-0.584	2e-13	-0.584	2e-13	-0.584	2e-13	-0.584	2e-13	-0.584	2e-13	-0.584	2e-13	-0.584	2e-13	-0.584	2e-13
-0.582	7e-13	-0.582	7e-13	-0.582	7e-13	-0.582	7e-13	-0.582	7e-13	-0.582	7e-13	-0.582	7e-13	-0.582	7e-13	-0.582	7e-13	-0.582	7e-13	-0.582	7e-13	-0.582	7e-13	-0.582	7e-13	-0.582	7e-13	-0.582	7e-13	-0.582	7e-13	-0.582	7e-13	-0.582	7e-13	-0.582	7e-13	-0.582	7e-13	-0.582	7e-13	-0.582	7e-13	-0.582	7e-13	-0.582	7e-13	-0.582	7e-13
-0.58	2e-13	-0.58	2e-13	-0.58	2e-13	-0.58	2e-13	-0.58	2e-13	-0.58	2e-13	-0.58	2e-13	-0.58	2e-13	-0.58	2e-13	-0.58	2e-13	-0.58	2e-13	-0.58	2e-13	-0.58	2e-13	-0.58	2e-13	-0.58	2e-13	-0.58	2e-13	-0.58	2e-13	-0.58	2e-13	-0.58	2e-13	-0.58	2e-13	-0.58	2e-13	-0.58	2e-13	-0.58	2e-13	-0.58	2e-13	-0.58	2e-13
-0.578	3e-13	-0.578	3e-13	-0.578	3e-13	-0.578	3e-13	-0.578	3e-13	-0.578	3e-13	-0.578	3e-13	-0.578	3e-13	-0.578	3e-13	-0.578	3e-13	-0.578	3e-13	-0.578	3e-13	-0.578	3e-13	-0.578	3e-13	-0.578	3e-13	-0.578	3e-13	-0.578	3e-13	-0.578	3e-13	-0.578	3e-13	-0.578	3e-13	-0.578	3e-13	-0.578	3e-13	-0.578	3e-13	-0.578	3e-13	-0.578	3e-13
-0.576	1e-13	-0.576	1e-13	-0.576	1e-13	-0.576	1e-13	-0.576	1e-13	-0.576	1e-13	-0.576	1e-13	-0.576	1e-13	-0.576	1e-13	-0.576	1e-13	-0.576	1e-13	-0.576	1e-13	-0.576	1e-13	-0.576	1e-13	-0.576	1e-13	-0.576	1e-13	-0.576	1e-13	-0.576	1e-13	-0.576	1e-13	-0.576	1e-13	-0.576	1e-13	-0.576	1e-13	-0.576	1e-13	-0.576	1e-13	-0.576	1e-13
-0.574	4e-13	-0.574	4e-13	-0.574	4e-13	-0.574	4e-13	-0.574	4e-13	-0.574	4e-13	-0.574	4e-13	-0.574	4e-13	-0.574	4e-13	-0.574	4e-13	-0.574	4e-13	-0.574	4e-13	-0.574	4e-13	-0.574	4e-13	-0.574	4e-13	-0.574	4e-13	-0.574	4e-13	-0.574	4e-13	-0.574	4e-13	-0.574	4e-13	-0.574	4e-13	-0.574	4e-13	-0.574	4e-13	-0.574	4e-13	-0.574	4e-13
-0.572	4e-13	-0.572	4e-13	-0.572	4e-13	-0.572	4e-13	-0.572	4e-13	-0.572	4e-13	-0.572	4e-13	-0.572	4e-13	-0.572	4e-13	-0.572	4e-13	-0.572	4e-13	-0.572	4e-13	-0.572	4e-13	-0.572	4e-13	-0.572	4e-13	-0.572	4e-13	-0.572	4e-13	-0.572	4e-13	-0.572	4e-13	-0.572	4e-13	-0.572	4e-13	-0.572	4e-13	-0.572	4e-13	-0.572	4e-13	-0.572	4e-13
-0.57	7e-13	-0.57	7e-13	-0.57	7e-13	-0.57	7e-13	-0.57	7e-13	-0.57	7e-13	-0.57	7e-13	-0.57	7e-13	-0.57	7e-13	-0.57	7e-13	-0.57	7e-13	-0.57	7e-13	-0.57	7e-13	-0.57	7e-13	-0.57	7e-13	-0.57	7e-13	-0.57	7e-13	-0.57	7e-13	-0.57	7e-13	-0.57	7e-13	-0.57	7e-13	-0.57	7e-13	-0.57	7e-13	-0.57	7e-13	-0.57	7e-13
-0.568	1e-13	-0.568	1e-13	-0.568	1e-13	-0.568	1e-13	-0.568	1e-13	-0.568	1e-13	-0.568	1e-13	-0.568	1e-13	-0.568	1e-13	-0.568	1e-13	-0.568	1e-13	-0.568	1e-13	-0.568	1e-13	-0.568	1e-13	-0.568	1e-13	-0.568	1e-13	-0.568	1e-13	-0.568	1e-13	-0.568	1e-13	-0.568	1e-13	-0.568	1e-13	-0.568	1e-13	-0.568	1e-13	-0.568	1e-13	-0.568	1e-13
-0.566	4e-13	-0.566	4e-13	-0.566	4e-13	-0.566	4e-13	-0.566	4e-13	-0.566	4e-13	-0.566	4e-13	-0.566	4e-13	-0.566	4e-13	-0.566	4e-13	-0.566	4e-13	-0.566	4e-13	-0.566	4e-13	-0.566	4e-13	-0.566	4e-13	-0.566	4e-13	-0.566	4e-13	-0.566	4e-13	-0.566	4e-13	-0.566	4e-13	-0.566	4e-13	-0.566	4e-13	-0.566	4e-13	-0.566	4e-13	-0.566	4e-13
-0.564	4e-13	-0.564	4e-13	-0.564	4e-13	-0.564	4e-13	-0.564	4e-13	-0.564	4e-13	-0.564	4e-13	-0.564	4e-13	-0.564	4e-13	-0.564	4e-13	-0.564	4e-13	-0.564	4e-13	-0.564	4e-13	-0.564	4e-13	-0.564	4e-13	-0.564	4e-13	-0.564	4e-13	-0.564	4e-13	-0.564	4e-13	-0.564	4e-13	-0.564	4e-13	-0.564	4e-13	-0.564	4e-13	-0.564	4e-13	-0.564	4e-13
-0.562	1e-13	-0.562	1e-13	-0.562	1e-13	-0.562	1e-13	-0.562	1e-13	-0.562	1e-13	-0.562	1e-13	-0.562	1e-13	-0.562	1e-13	-0.562	1e-13	-0.562	1e-13	-0.562	1e-13	-0.562	1e-13	-0.562	1e-13	-0.562	1e-13	-0.562	1e-13	-0.562	1e-13	-0.562	1e-13	-0.562	1e-13	-0.562	1e-13	-0.562	1e-13	-0.562	1e-13	-0.562	1e-13	-0.562	1e-13	-0.562	1e-13
-0.56	2e-13	-0.56	2e-13	-0.56	2e-13	-0.56	2e-13	-0.56	2e-13	-0.56	2e-13	-0.56	2e-13	-0.56	2e-13	-0.56	2e-13	-0.56	2e-13	-0.56	2e-13	-0.56	2e-13	-0.56	2e-13	-0.56	2e-13	-0.56	2e-13	-0.56	2e-13	-0.56	2e-13	-0.56	2e-13	-0.56	2e-13	-0.56	2e-13	-0.56	2e-13	-0.56	2e-13	-0.56	2e-13	-0.56	2e-13	-0.56	2e-13
-0.558	6e-13	-0.558	6e-13	-0.558	6e-13	-0.558	6e-13	-0.558	6e-13	-0.558	6e-13	-0.558	6e-13	-0.558	6e-13	-0.558	6e-13	-0.558	6e-13	-0.558	6e-13	-0.558	6e-13	-0.558	6e-13	-0.558	6e-13	-0.558	6e-13	-0.558	6e-13	-0.558	6e-13	-0.558	6e-13	-0.558	6e-13	-0.558	6e-13	-0.558	6e-13	-0.558	6e-13	-0.558	6e-13	-0.558	6e-13	-0.558	6e-13
-0.556	3e-13	-0.556	3e-13	-0.556	3e-13	-0.556	3e-13	-0.556	3e-13	-0.556	3e-13	-0.556	3e-13	-0.556	3e-13	-0.556	3e-13	-0.556	3e-13	-0.556	3e-13	-0.556	3e-13	-0.556	3e-13	-0.556	3e-13	-0.556	3e-13	-0.556	3e-13	-0.556	3e-13	-0.556	3e-13	-0.556	3e-13	-0.556	3e-13	-0.556	3e-13	-0.556	3e-13	-0.556	3e-13	-0.556	3e-13	-0.556	3e-13
-0.554	6e-13	-0.554	6e-13	-0.554	6e-13	-0.554	6e-13	-0.554	6e-13	-0.554	6e-13	-0.554	6e-13	-0.554	6e-13	-0.554	6e-13	-0.554	6e-13	-0.554	6e-13	-0.554	6e-13	-0.554	6e-13	-0.554	6e-13	-0.554	6e-13	-0.554	6e-13	-0.554	6e-13	-0.554	6e-13	-0.554	6e-13	-0.554	6e-13	-0.554	6e-13	-0.554	6e-13	-0.554	6e-13	-0.554	6e-13	-0.554	6e-13
-0.552	4e-13	-0.552	4e-13	-0.552	4e-13	-0.552	4e-13	-0.552	4e-13	-0.552	4e-13	-0.552	4e-13	-0.552	4e-13	-0.552	4e-13	-0.552	4e-13	-0.552	4e-13	-0.552	4e-13	-0.552	4e-13	-0.552	4e-13	-0.552	4e-13	-0.552	4e-13	-0.552	4e-13	-0.552	4e-13	-0.552	4e-13	-0.552	4e-13	-0.552	4e-13	-0.552	4e-13	-0.552	4e-13	-0.552	4e-13	-0.552	4e-13
-0.55	1e-13	-0.55	1e-13	-0.55	1e-13	-0.55	1e-13	-0.55	1e-13	-0.55	1e-13	-0.55	1e-13	-0.55	1e-13	-0.55	1e-13	-0.55	1e-13	-0.55	1e-13	-0.55	1e-13	-0.55	1e-13	-0.55	1e-13	-0.55	1e-13	-0.55	1e-13	-0.55	1e-13	-0.55	1e-13	-0.55	1e-13	-0.55	1e-13	-0.55	1e-13	-0.55	1e-13	-0.55	1e-13	-0.55	1e-13	-0.55	1e-13
-0.548	3e-13	-0.548	3e-13	-0.548	3e-13	-0.548	3e-13	-0.548	3e-13	-0.548	3e-13	-0.548	3e-13	-0.548	3e-13	-0.548	3e-13	-0.548	3e-13	-0.548	3e-13	-0.548	3e-13	-0.548	3e-13	-0.548	3e-13	-0.548	3e-13	-0.548	3e-13	-0.548	3e-13	-0.548	3e-13	-0.548	3e-13	-0.548	3e-13	-0.548	3e-13	-0.548	3e-13	-0.548	3e-13	-0.548	3e-13	-0.548	3e-13
-0.546	4e-13	-0.546	4e-13	-0.546	4e-13	-0.546	4e-13	-0.546	4e-13	-0.546	4e-13	-0.546	4e-13	-0.546	4e-13	-0.546	4e-13	-0.546	4e-13	-0.546	4e-13	-0.546	4e-13	-0.546	4e-13	-0.546	4e-13	-0.546	4e-13	-0.546	4e-13	-0.546	4e-13	-0.546	4e-13	-0.546	4e-13	-0.546	4e-13	-0.546	4e-13	-0.546	4e-13	-0.546	4e-13	-0.546	4e-13	-0.546	4e-13
-0.544	3e-13	-0.544	3e-13	-0.544	3e-13	-0.544	3e-13	-0.544	3e-13	-0.544	3e-13	-0.544	3e-13	-0.544	3e-13	-0.544	3e-13	-0.544	3e-13	-0.544	3e-13	-0.544	3e-13	-0.544	3e-13	-0.544	3e-13	-0.544	3e-13	-0.544	3e-13	-0.544	3e-13	-0.544	3e-13	-0.544	3e-13	-0.544	3e-13	-0.544	3e-13	-0.544	3e-13	-0.544	3e-13	-0.544	3e-13	-0.544	3e-13
-0.542	1e-13	-0.542	1e-13	-0.542	1e-13	-0.542	1e-13	-0.542	1e-13	-0.542	1e-13	-0.542	1e-13	-0.542	1e-13	-0.542	1e-13	-0.542	1e-13	-0.542	1e-13	-0.542	1e-13	-0.542	1e-13	-0.542	1e-13	-0.542	1e-13	-0.542	1e-13	-0.542	1e-13	-0.542	1e-13	-0.542	1e-13	-0.542	1e-13	-0.542	1e-13	-0.542	1e-13	-0.542	1e-13	-0.542	1e-13	-0.542	1e-13
-0.54	2e-13	-0.54	2e-13	-0.54	2e-13	-0.54	2e-13	-0.54	2e-13	-0.54	2e-13	-0.54	2e-13	-0.54	2e-13	-0.54	2e-13	-0.54	2e-13	-0.54	2e-13	-0.54	2e-13	-0.54	2e-13	-0.54	2e-13	-0.54	2e-13	-0.54	2e-13	-0.54	2e-13	-0.54	2e-13	-0.54	2e-13	-0.54	2e-13	-0.54	2e-13	-0.54	2e-13	-0.54	2e-13	-0.54	2e-13	-0.54	2e-13
-0.538	2e-13	-0.538	2e-13	-0.538	2e-13	-0.538	2e-13	-0.538	2e-13	-0.538	2e-13	-0.538	2e-13	-0.538	2e-13	-0.538	2e-13	-0.538	2e-13	-0.538	2e-13	-0.538	2e-13	-0.538	2e-13	-0.538	2e-13	-0.538	2e-13	-0.538	2e-13	-0.538	2e-13	-0.538	2e-13	-0.538	2e-13	-0.538	2e-13	-0.538	2e-13	-0.538	2e-13	-0.538	2e-13	-0.538	2e-13	-0.538	2e-13
-0.536	5e-13	-0.536	5e-13	-0.536	5e-13	-0.536	5e-13	-0.536	5e-13	-0.536	5e-13	-0.536	5e-13	-0.536	5e-13	-0.536	5e-13	-0.536	5e-13	-0.536	5e-13	-0.536	5e-13	-0.536	5e-13	-0.536	5e-13	-0.536	5e-13	-0.536	5e-13	-0.536	5e-13	-0.536	5e-13	-0.536	5e-13	-0.536	5e-13	-0.536	5e-13	-0.536	5e-13	-0.536	5e-13	-0.536	5e-13	-0.536	5e-13
-0.534	2e-13	-0.534	2e-13	-0.534	2e-13	-0.534	2e-13	-0.534	2e-13	-0.534	2e-13	-0.534	2e-13	-0.534	2e-13	-0.534	2e-13	-0.534	2e-13	-0.534	2e-13	-0.534	2e-13	-0.534	2e-13	-0.534	2e-13	-0.534	2e-13	-0.534	2e-13	-0.534	2e-13	-0.534	2e-13	-0.534	2e-13	-0.534	2e-13	-0.534	2e-13	-0.534	2e-13	-0.534	2e-13	-0.534	2e-13	-0.534	2e-13
-0.532	5e-13	-0.532	5e-13	-0.532	5e-13	-0.532	5e-13	-0.532	5e-13	-0.532	5e-13	-0.532	5e-13	-0.532	5e-13	-0.532	5e-13	-0.532	5e-13	-0.532	5e-13	-0.532	5e-13	-0.532	5e-13	-0.532	5e-13	-0.532	5e-13	-0.532	5e-13	-0.532	5e-13	-0.532	5e-13	-0.532	5e-13	-0.532	5e-13	-0.532	5e-13	-0.532	5e-13	-0.532	5e-13	-0.532	5e-13	-0.532	5e-13
-0.53	1e-13	-0.53	1e-13	-0.53	1e-13	-0.53	1e-13	-0.53	1e-13	-0.53	1e-13	-0.53	1e-13	-0.53	1e-13	-0.53	1e-13	-0.53	1e-13	-0.53	1e-13	-0.53	1e-13	-0.53	1e-13	-0.53	1e-13	-0.53	1e-13	-0.53	1e-13	-0.53	1e-13	-0.53	1e-13	-0.53	1e-13	-0.53	1e-13	-0.53	1e-13	-0.53	1e-13	-0.53	1e-13	-0.53	1e-13	-0.53	1e-13
-0.528	5e-13	-0.528	5e-13	-0.528	5e-13	-0.528	5e-13	-0.528	5e-13	-0.528	5e-13	-0.528	5e-13	-0.528	5e-13	-0.528	5e-13	-0.528	5e-13	-0.528	5e-13	-0.528	5e-13	-0.528	5e-13	-0.528	5e-13	-0.528	5e-13	-0.528	5e-13	-0.528	5e-13	-0.528	5e-13	-0.528	5e-13	-0.528	5e-13	-0.528	5e-13	-0.528	5e-13	-0.528	5e-13	-0.528	5e-13	-0.528	5e-13
-0.526	2e-13	-0.526	2e-13	-0.526	2e-13	-0.526	2e-13	-0.526	2e-13	-0.526	2e-13	-0.526	2e-13	-0.526	2e-13	-0.526	2e-13	-0.526	2e-13	-0.526	2e-13	-0.526	2e-13	-0.526	2e-13	-0.526	2e-13	-0.526	2e-13	-0.526	2e-13	-0.526	2e-13	-0.526	2e-13	-0.526	2e-13	-0.526	2e-13	-0.526	2e-13	-0.526	2e-13	-0.526	2e-13	-0.526	2e-13	-0.526	2e-13
-0.524	1e-13	-0.524	1e-13	-0.524	1e-13	-0.524	1e-13	-0.524	1e-13	-0.524	1e-13	-0.524	1e-13	-0.524	1e-13	-0.524	1e-13	-0.524	1e-13	-0.524	1e-13	-0.524	1e-13	-0.524	1e-13	-0.524	1e-13	-0.524	1e-13	-0.524	1e-13	-0.524	1e-13	-0.524	1e-13	-0.524	1e-13	-0.524	1e-13	-0.524	1e-13	-0.524	1e-13	-0.524	1e-13	-0.524	1e-13	-0.524	1e-13
-0.522	5e-13	-0.522	5e-13	-0.522	5e-13	-0.522	5e-13	-0.522	5e-13	-0.522	5e-13	-0.522	5e-13	-0.522	5e-13	-0.522	5e-13	-0.522	5e-13	-0.522	5e-13	-0.522	5e-13	-0.522	5e-13	-0.522	5e-13	-0.522	5e-13	-0.522	5e-13	-0.522	5e-13	-0.522	5e-13	-0.522	5e-13	-0.522	5e-13	-0.522	5e-13	-0.522	5e-13	-0.522	5e-13	-0.522	5e-13	-0.522	5e-13
-0.52	4e-13	-0.52	4e-13	-0.52	4e-13	-0.52	4e-13	-0.52	4e-13	-0.52	4e-13	-0.52	4e-13	-0.52	4e-13	-0.52	4e-13	-0.52	4e-13	-0.52	4e-13	-0.52	4e-13	-0.52	4e-13	-0.52	4e-13	-0.52	4e-13	-0.52	4e-13	-0.52	4e-13	-0.52	4e-13	-0.52	4e-13	-0.52	4e-13	-0.52	4e-13	-0.52	4e-13	-0.52	4e-13	-0.52	4e-13	-0.52	4e-13
-0.518	2e-13	-0.518	2e-13	-0.518	2e-13	-0.518	2e-13	-0.518	2e-13	-0.518	2e-13	-0.518	2e-13	-0.518	2e-13	-0.518	2e-13	-0.518	2e-13	-0.518	2e-13	-0.518	2e-13	-0.518	2e-13	-0.518	2e-13	-0.518	2e-13	-0.518	2e-13	-0.518	2e-13	-0.518	2e-13	-0.518	2e-13	-0.518	2e-13	-0.518	2e-13	-0.518	2e-13	-0.518	2e-13	-0.518	2e-13	-0.518	2e-13
-0.516	4e-13	-0.516	4e-13	-0.516	4e-13	-0.516	4e-13	-0.516	4e-13	-0.516	4e-13	-0.516	4e-13	-0.516	4e-13	-0.516	4e-13	-0.516	4e-13	-0.516	4e-13	-0.516	4e-13	-0.516	4e-13	-0.516	4e-13	-0.516	4e-13	-0.516	4e-13	-0.516	4e-13	-0.516	4e-13	-0.516	4e-13	-0.516	4e-13	-0.516	4e-13	-0.516	4e-13	-0.516	4e-13	-0.516	4e-13	-0.516	4e-13
-0.514	3e-13	-0.514	3e-13	-0.514	3e-13	-0.514	3e-13	-0.514	3e-13	-0.514	3e-13	-0.514	3e-13	-0.514	3e-13	-0.514	3e-13	-0.514	3e-13	-0.514	3e-13	-0.514	3e-13	-0.514	3e-13	-0.514	3e-13	-0.514	3e-13	-0.514	3e-13	-0.514	3e-13	-0.514	3e-13	-0.514	3e-13	-0.514	3e-13	-0.514	3e-13	-0.514	3e-13	-0.514	3e-13	-0.514	3e-13	-0.514	3e-13
-0.512	3e-13	-0.512	3e-13	-0.512	3e-13	-0.512	3e-13	-0.512	3e-13	-0.512	3e-13	-0.512	3e-13	-0.512	3e-13	-0.512	3e-13	-0.512	3e-13	-0.512	3e-13	-0.512	3e-13	-0.512	3e-13	-0.512	3e-13	-0.512	3e-13	-0.512	3e-13	-0.512	3e-13	-0.512	3e-13	-0.512	3e-13	-0.512	3e-13	-0.512	3e-13	-0.512	3e-13	-0.512	3e-13	-0.512	3e-13	-0.512	3e-13
-0.51	5e-13	-0.51	5e-13	-0.51	5e-13	-0.51	5e-13	-0.51	5e-13	-0.51	5e-13	-0.51	5e-13	-0.51	5e-13	-0.51	5e-13	-0.51	5e-13	-0.51	5e-13	-0.51	5e-13	-0.51	5e-13	-0.51	5e-13	-0.51	5e-13	-0.51	5e-13	-0.51	5e-13	-0.51	5e-13	-0.51	5e-13	-0.51	5e-13	-0.51	5e-13	-0.51	5e-13	-0.51	5e-13	-0.51	5e-13	-0.51	5e-13
-0.508	3e-13	-0.508	3e-13	-0.508	3e-13	-0.508	3e-13	-0.508	3e-13	-0.508	3e-13	-0.508	3e-13	-0.508	3e-13	-0.508	3e-13	-0.508	3e-13	-0.508	3e-13	-0.508	3e-13	-0.508	3e-13	-0.508	3e-13	-0.508	3e-13	-0.508	3e-13	-0.508	3e-13	-0.508	3e-13	-0.508	3e-13	-0.508	3e-13	-0.508	3e-13	-0.508	3e-13	-0.508	3e-13	-0.508	3e-13	-0.508	3e-13
-0.506	5e-13	-0.506	5e-13	-0.506	5e-13	-0.506	5e-13	-0.506	5e-13	-0.506	5e-13	-0.506	5e-13	-0.506	5e-13	-0.506	5e-13	-0.506	5e-13	-0.506	5e-13	-0.506	5e-13	-0.506	5e-13	-0.506	5e-13	-0.506	5e-13	-0.506	5e-13	-0.506	5e-13	-0.506	5e-13	-0.506	5e-13	-0.506	5e-13	-0.506	5e-13	-0.506	5e-13	-0.506	5e-13	-0.506	5e-13	-0.506	5e-13
-0.504	4e-13	-0.504	4e-13	-0.504	4e-13	-0.504	4e-13	-0.504	4e-13	-0.504	4e-13	-0.504	4e-13	-0.504	4e-13	-0.504	4e-13	-0.504	4e-13	-0.504	4e-13	-0.504	4e-13	-0.504	4e-13	-0.504	4e-13	-0.504	4e-13	-0.504	4e-13	-0.504	4e-13	-0.504	4e-13	-0.504	4e-13	-0.504	4e-13	-0.504	4e-13	-0.504	4e-13	-0.504	4e-13	-0.504	4e-13	-0.504	4e-13
-0.502	2e-13	-0.502	2e-13	-0.502	2e-13	-0.502	2e-13	-0.502	2e-13	-0.502	2e-13	-0.502	2e-13	-0.502	2e-13	-0.502	2e-13	-0.502	2e-13	-0.502	2e-13	-0.502	2e-13	-0.502	2e-13	-0.502	2e-13	-0.502	2e-13	-0.502	2e-13	-0.502	2e-13	-0.502	2e-13	-0.502	2e-13	-0.502	2e-13	-0.502	2e-13	-0.502	2e-13	-0.502	2e-13	-0.502	2e-13	-0.502	2e-13
-0.5	3e-13	-0.5	3e-13	-0.5	3e-13	-0.5	3e-13	-0.5	3e-13	-0.5	3e-13	-0.5	3e-13	-0.5	3e-13	-0.5	3e-13	-0.5	3e-13	-0.5	3e-13	-0.5	3e-13	-0.5	3e-13	-0.5	3e-13	-0.5	3e-13	-0.5	3e-13	-0.5	3e-13	-0.5	3e-13	-0.5	3e-13	-0.5	3e-13	-0.5	3e-13	-0.5	3e-13	-0.5	3e-13	-0.5	3e-13	-0.5	3e-13
-0.498	4e-13	-0.498	4e-13	-0.498	4e-13	-0.498	4e-13	-0.498	4e-13	-0.498	4e-13	-0.498	4e-13	-0.498	4e-13	-0.498	4e-13	-0.498	4e-13	-0.498	4e-13	-0.498	4e-13	-0.498	4e-13	-0.498	4e-13	-0.498	4e-13	-0.498	4e-13	-0.498	4e-13	-0.498	4e-13	-0.498	4e-13	-0.498	4e-13	-0.498	4e-13	-0.498	4e-13	-0.498	4e-13	-0.498	4e-13	-0.498	4e-13
-0.496	3e-13	-0.496	3e-13	-0.496	3e-13	-0.496	3e-13	-0.496	3e-13	-0.496	3e-13	-0.496	3e-13	-0.496	3e-13	-0.496	3e-13	-0.496	3e-13	-0.496	3e-13	-0.496	3e-13	-0.496	3e-13	-0.496	3e-13	-0.496	3e-13	-0.496	3e-13	-0.496	3e-13	-0.496	3e-13	-0.496	3e-13	-0.496	3e-13	-0.496	3e-13	-0.496	3e-13	-0.496	3e-13	-0.496	3e-13	-0.496	3e-13
-0.494	3e-13	-0.494	3e-13	-0.494	3e-13	-0.494	3e-13	-0.494	3e-13	-0.494	3e-13	-0.494	3e-13	-0.494	3e-13	-0.494	3e-13	-0.494	3e-13	-0.494	3e-13	-0.494	3e-13	-0.494	3e-13	-0.494	3e-13	-0.494	3e-13	-0.494	3e-13	-0.494	3e-13	-0.494	3e-13	-0.494	3e-13	-0.494	3e-13	-0.494	3e-13	-0.494	3e-13	-0.494	3e-13	-0.494	3e-13	-0.494	3e-13
-0.492	5e-13	-0.492	5e-13	-0.492	5e-13	-0.492	5e-13	-0.492	5e-13	-0.492	5e-13	-0.492	5e-13	-0.492	5e-13	-0.492	5e-13	-0.492	5e-13	-0.492	5e-13	-0.492	5e-13	-0.492	5e-13	-0.492	5e-13	-0.492	5e-13	-0.492	5e-13	-0.492	5e-13	-0.492	5e-13	-0.492	5e-13	-0.492	5e-13	-0.492	5e-13	-0.492	5e-13	-0.492	5e-13	-0.492	5e-13	-0.492	5e-13
-0.49	1e-13	-0.49	1e-13	-0.49	1e-13	-0.49	1e-13	-0.49	1e-13	-0.49	1e-13	-0.49	1e-13	-0.49	1e-13	-0.49	1e-13	-0.49	1e-13	-0.49	1e-13	-0.49	1e-13	-0.49	1e-13	-0.49	1e-13	-0.49	1e-13	-0.49	1e-13	-0.49	1e-13	-0.49	1e-13	-0.49	1e-13	-0.49	1e-13	-0.49	1e-13	-0.49	1e-13	-0.49	1e-13	-0.49	1e-13	-0.49	1e-13
-0.488	2e-13	-0.488	2e-13	-0.488	2e-13	-0.488	2e-13	-0.488	2e-13	-0.488	2e-13	-0.488	2e-13	-0.488	2e-13	-0.488	2e-13	-0.488	2e-13	-0.488	2e-13	-0.488	2e-13	-0.488	2e-13	-0.488	2e-13	-0.488	2e-13	-0.488	2e-13	-0.488	2e-13	-0.488	2e-13	-0.488	2e-13	-0.488	2e-13	-0.488	2e-13	-0.488	2e-13	-0.488	2e-13	-0.488	2e-13	-0.488	2e-13
-0.486	1e-13	-0.486	1e-13	-0.486	1e-13	-0.486	1e-13	-0.486	1e-13	-0.486	1e-13	-0.486	1e-13	-0.486	1e-13	-0.486	1e-13	-0.486	1e-13	-0.486	1e-13	-0.486	1e-13	-0.486	1e-13	-0.486	1e-13	-0.486	1e-13	-0.486	1e-13	-0.486	1e-13	-0.486	1e-13	-0.486	1e-13	-0.486	1e-13	-0.486	1e-13	-0.486	1e-13	-0.486	1e-13	-0.486	1e-13	-0.486	1e-13
-0.484	4e-13	-0.484	4e-13	-0.484	4e-13	-0.484	4e-13	-0.484	4e-13	-0.484	4e-13	-0.484	4e-13	-0.484	4e-13	-0.484	4e-13	-0.484	4e-13	-0.484	4e-13	-0.484	4e-13	-0.484	4e-13	-0.484	4e-13	-0.484	4e-13	-0.484	4e-13	-0.484	4e-13	-0.484	4e-13	-0.484	4e-13	-0.484	4e-13	-0.484	4e-13	-0.484	4e-13	-0.484	4e-13	-0.484	4e-13	-0.484	4e-13
-0.482	6e-13	-0.482	6e-13	-0.482	6e-13	-0.482	6e-13	-0.482	6e-13	-0.482	6e-13	-0.482	6e-13	-0.482	6e-13	-0.482	6e-13	-0.482	6e-13	-0.482	6e-13	-0.482	6e-13	-0.482	6e-13	-0.482	6e-13	-0.482	6e-13	-0.482	6e-13	-0.482	6e-13	-0.482	6e-13	-0.482	6e-13	-0.482	6e-13	-0.482	6e-13	-0.482	6e-13	-0.482	6e-13	-0.482	6e-13	-0.482	6e-13
-0.48	2e-13	-0.48	2e-13	-0.48	2e-13	-0.48	2e-13	-0.48	2e-13	-0.48	2e-13	-0.48	2e-13	-0.48	2e-13	-0.48	2e-13	-0.48	2e-13	-0.48	2e-13	-0.48	2e-13	-0.48	2e-13	-0.48	2e-13	-0.48	2e-13	-0.48	2e-13	-0.48	2e-13	-0.48	2e-13	-0.48	2e-13	-0.48	2e-13	-0.48	2e-13	-0.48	2e-13	-0.48	2e-13	-0.48	2e-13	-0.48	2e-13
-0.478	4e-13	-0.478	4e-13	-0.478	4e-13	-0.478	4e-13	-0.478	4e-13	-0.478	4e-13	-0.478	4e-13	-0.478	4e-13	-0.478	4e-13	-0.478	4e-13	-0.478	4e-13	-0.478	4e-13	-0.478	4e-13	-0.478	4e-13	-0.478	4e-13	-0.478	4e-13	-0.478	4e-13	-0.478	4e-13	-0.478	4e-13	-0.478	4e-13	-0.478	4e-13	-0.478	4e-13	-0.478	4e-13	-0.478	4e-13	-0.478	4e-13
-0.476	4e-13	-0.476	4e-13	-0.476	4e-13	-0.476	4e-13	-0.476	4e-13	-0.476	4e-13	-0.476	4e-13	-0.476	4e-13	-0.476	4e-13	-0.476	4e-13	-0.476	4e-13	-0.476	4e-13	-0.476	4e-13	-0.476	4e-13	-0.476	4e-13	-0.476	4e-13	-0.476	4e-13	-0.476	4e-13	-0.476	4e-13	-0.476	4e-13	-0.476	4e-13	-0.476	4e-13	-0.476	4e-13	-0.476	4e-13	-0.476	4e-13
-0.474	2e-13	-0.474	2e-13	-0.474	2e-13	-0.474	2e-13	-0.474	2e-13	-0.474	2e-13	-0.474	2e-13	-0.474	2e-13	-0.474	2e-13	-0.474	2e-13	-0.474	2e-13	-0.474	2e-13	-0.474	2e-13	-0.474	2e-13	-0.474	2e-13	-0.474	2e-13	-0.474	2e-13	-0.474	2e-13	-0.474	2e-13	-0.474	2e-13	-0.474	2e-13	-0.474	2e-13	-0.474	2e-13	-0.474	2e-13	-0.474	2e-13
-0.472	3e-13	-0.472	3e-13	-0.472	3e-13	-0.472	3e-13	-0.472	3e-13	-0.472	3e-13	-0.472	3e-13	-0.472	3e-13	-0.472	3e-13	-0.472	3e-13	-0.472	3e-13	-0.472	3e-13	-0.472	3e-13	-0.472	3e-13	-0.472	3e-13	-0.472	3e-13	-0.472	3e-13	-0.472	3e-13	-0.472	3e-13	-0.472	3e-13	-0.472	3e-13	-0.472	3e-13	-0.472	3e-13	-0.472	3e-13	-0.472	3e-13
-0.47	2e-13	-0.47	2e-13	-0.47	2e-13	-0.47	2e-13	-0.47	2e-13	-0.47	2e-13	-0.47	2e-13	-0.47	2e-13	-0.47	2e-13	-0.47	2e-13	-0.47	2e-13	-0.47	2e-13	-0.47	2e-13	-0.47	2e-13	-0.47	2e-13	-0.47	2e-13	-0.47	2e-13	-0.47	2e-13	-0.47	2e-13	-0.47	2e-13	-0.47	2e-13	-0.47	2e-13	-0.47	2e-13	-0.47	2e-13	-0.47	2e-13
-0.468	2e-13	-0.468	2e-13	-0.468	2e-13	-0.468	2e-13	-0.468	2e-13	-0.468	2e-13	-0.468	2e-13	-0.468	2e-13	-0.468	2e-13	-0.468	2e-13	-0.468	2e-13	-0.468	2e-13	-0.468	2e-13	-0.468	2e-13	-0.468	2e-13	-0.468	2e-13	-0.468	2e-13	-0.468	2e-13	-0.468	2e-13	-0.468	2e-13	-0.468	2e-13	-0.468	2e-13	-0.468	2e-13	-0.468	2e-13	-0.468	2e-13
-0.466	2e-13	-0.466	2e-13	-0.466	2e-13	-0.466	2e-13	-0.466	2e-13	-0.466	2e-13	-0.466	2e-13	-0.466	2e-13	-0.466	2e-13	-0.466	2e-13	-0.466	2e-13	-0.466	2e-13	-0.466	2e-13	-0.466	2e-13	-0.466	2e-13	-0.466	2e-13	-0.466	2e-13	-0.466	2e-13	-0.466	2e-13	-0.466	2e-13	-0.466	2e-13	-0.466	2e-13	-0.466	2e-13	-0.466	2e-13	-0.466	2e-13
-0.464	3e-13	-0.464	3e-13	-0.464	3e-13	-0.464	3e-13	-0.464	3e-13	-0.464	3e-13	-0.464	3e-13	-0.464	3e-13	-0.464	3e-13	-0.464	3e-13	-0.464	3e-13	-0.464	3e-13	-0.464	3e-13	-0.464	3e-13	-0.464	3e-13	-0.464	3e-13	-0.464	3e-13	-0.464	3e-13	-0.464	3e-13	-0.464	3e-13	-0.464	3e-13	-0.464	3e-13	-0.464	3e-13	-0.464	3e-13	-0.464	3e-13
-0.462	0	-0.462	0	-0.462	0	-0.462	0	-0.462	0	-0.462	0	-0.462	0	-0.462	0	-0.462	0	-0.462	0	-0.462	0	-0.462	0	-0.462	0	-0.462	0	-0.462	0	-0.462	0	-0.462	0	-0.462	0	-0.462	0	-0.462	0	-0.462	0	-0.462	0	-0.462	0	-0.462	0	-0.462	0
-0.46	6e-13	-0.46	6e-13	-0.46	6e-13	-0.46	6e-13	-0.46	6e-13	-0.46	6e-13	-0.46	6e-13	-0.46	6e-13	-0.46	6e-13	-0.46	6e-13	-0.46	6e-13	-0.46	6e-13	-0.46	6e-13	-0.46	6e-13	-0.46	6e-13	-0.46	6e-13	-0.46	6e-13	-0.46	6e-13	-0.46	6e-13	-0.46	6e-13	-0.46	6e-13	-0.46	6e-13	-0.46	6e-13	-0.46	6e-13	-0.46	6e-13
-0.458	2e-13	-0.458	2e-13	-0.458	2e-13	-0.458	2e-13	-0.458	2e-13	-0.458	2e-13	-0.458	2e-13	-0.458	2e-13	-0.458	2e-13	-0.458	2e-13	-0.458	2e-13	-0.458	2e-13	-0.458	2e-13	-0.458	2e-13	-0.458	2e-13	-0.458	2e-13	-0.458	2e-13	-0.458	2e-13	-0.458	2e-13	-0.458	2e-13	-0.458	2e-13	-0.458	2e-13	-0.458	2e-13	-0.458	2e-13	-0.458	2e-13
-0.456	4e-13	-0.456	4e-13	-0.456	4e-13	-0.456	4e-13	-0.456	4e-13	-0.456	4e-13	-0.456	4e-13	-0.456	4e-13	-0.456	4e-13	-0.456	4e-13	-0.456	4e-13	-0.456	4e-13	-0.456	4e-13	-0.456	4e-13	-0.456	4e-13	-0.456	4e-13	-0.456	4e-13	-0.456	4e-13	-0.456	4e-13	-0.456	4e-13	-0.456	4e-13	-0.456	4e-13	-0.456	4e-13	-0.456	4e-13	-0.456	4e-13
-0.454	7e-13	-0.454	7e-13	-0.454	7e-13	-0.454	7e-13	-0.454	7e-13	-0.454	7e-13	-0.454	7e-13	-0.454	7e-13	-0.454	7e-13	-0.454	7e-13	-0.454	7e-13	-0.454	7e-13	-0.454	7e-13	-0.454	7e-13	-0.454	7e-13	-0.454	7e-13	-0.454	7e-13	-0.454	7e-13	-0.454	7e-13	-0.454	7e-13	-0.454	7e-13	-0.454	7e-13	-0.454	7e-13	-0.454	7e-13	-0.454	7e-13
-0.452	1e-13	-0.452	1e-13	-0.452	1e-13	-0.452	1e-13	-0.452	1e-13	-0.452	1e-13	-0.452	1e-13	-0.452	1e-13	-0.452	1e-13	-0.452	1e-13	-0.452	1e-13	-0.452	1e-13	-0.452	1e-13	-0.452	1e-13	-0.452	1e-13	-0.452	1e-13	-0.452	1e-13	-0.452	1e-13	-0.452	1e-13	-0.452	1e-13	-0.452	1e-13	-0.452	1e-13	-0.452	1e-13	-0.452	1e-13	-0.452	1e-13
-0.45	3e-13	-0.45	3e-13	-0.45	3e-13	-0.45	3e-13	-0.45	3e-13	-0.45	3e-13	-0.45	3e-13	-0.45	3e-13	-0.45	3e-13	-0.45	3e-13	-0.45	3e-13	-0.45	3e-13	-0.45	3e-13	-0.45	3e-13	-0.45	3e-13	-0.45	3e-13	-0.45	3e-13	-0.45	3e-13	-0.45	3e-13	-0.45	3e-13	-0.45	3e-13	-0.45	3e-13	-0.45	3e-13	-0.45	3e-13	-0.45	3e-13
-0.448	2e-13	-0.448	2e-13	-0.448	2e-13	-0.448	2e-13	-0.448	2e-13	-0.448	2e-13	-0.448	2e-13	-0.448	2e-13	-0.448	2e-13	-0.448	2e-13	-0.448	2e-13	-0.448	2e-13	-0.448	2e-13	-0.448	2e-13	-0.448	2e-13	-0.448	2e-13	-0.448	2e-13	-0.448	2e-13	-0.448	2e-13	-0.448	2e-13	-0.448	2e-13	-0.448	2e-13	-0.448	2e-13	-0.448	2e-13	-0.448	2e-13
-0.446	1e-13	-0.446	1e-13	-0.446	1e-13	-0.446	1e-13	-0.446	1e-13	-0.446	1e-13	-0.446	1e-13	-0.446	1e-13	-0.446	1e-13	-0.446	1e-13	-0.446	1e-13	-0.446	1e-13	-0.446	1e-13	-0.446	1e-13	-0.446	1e-13	-0.446	1e-13	-0.446	1e-13	-0.446	1e-13	-0.446	1e-13	-0.446	1e-13	-0.446	1e-13	-0.446	1e-13	-0.446	1e-13	-0.446	1e-13	-0.446	1e-13
-0.444	3e-13	-0.444	3e-13	-0.444	3e-13	-0.444	3e-13	-0.444	3e-13	-0.444	3e-13	-0.444	3e-13	-0.444	3e-13	-0.444	3e-13	-0.444	3e-13	-0.444	3e-13	-0.444	3e-13	-0.444	3e-13	-0.444	3e-13	-0.444	3e-13	-0.444	3e-13	-0.444	3e-13	-0.444	3e-13	-0.444	3e-13	-0.444	3e-13	-0.444	3e-13	-0.444	3e-13	-0.444	3e-13	-0.444	3e-13	-0.444	3e-13
-0.442	1e-13	-0.442	1e-13	-0.442	1e-13	-0.442	1e-13	-0.442	1e-13	-0.442	1e-13	-0.442	1e-13	-0.442	1e-13	-0.442	1e-13	-0.442	1e-13	-0.442	1e-13	-0.442	1e-13	-0.442	1e-13	-0.442	1e-13	-0.442	1e-13	-0.442	1e-13	-0.442	1e-13	-0.442	1e-13	-0.442	1e-13	-0.442	1e-13	-0.442	1e-13	-0.442	1e-13	-0.442	1e-13	-0.442	1e-13	-0.442	1e-13
-0.44	1e-13	-0.44	1e-13	-0.44	1e-13	-0.44	1e-13	-0.44	1e-13	-0.44	1e-13	-0.44	1e-13	-0.44	1e-13	-0.44	1e-13	-0.44	1e-13	-0.44	1e-13	-0.44	1e-13	-0.44	1e-13	-0.44	1e-13	-0.44	1e-13	-0.44	1e-13	-0.44	1e-13	-0.44	1e-13	-0.44	1e-13	-0.44	1e-13	-0.44	1e-13	-0.44	1e-13	-0.44	1e-13	-0.44	1e-13	-0.44	1e-13
-0.438	1e-13	-0.438	1e-13	-0.438	1e-13	-0.438	1e-13	-0.438	1e-13	-0.438	1e-13	-0.438	1e-13	-0.438	1e-13	-0.438	1e-13	-0.438	1e-13	-0.438	1e-13	-0.438	1e-13	-0.438	1e-13	-0.438	1e-13	-0.438	1e-13	-0.438	1e-13	-0.438	1e-13	-0.438	1e-13	-0.438	1e-13	-0.438	1e-13	-0.438	1e-13	-0.438	1e-13	-0.438	1e-13	-0.438	1e-13	-0.438	1e-13
-0.436	2e-13	-0.436	2e-13	-0.436	2e-13	-0.436	2e-13	-0.436	2e-13	-0.436	2e-13	-0.436	2e-13	-0.436	2e-13	-0.436	2e-13	-0.436	2e-13	-0.436	2e-13	-0.436	2e-13	-0.436	2e-13	-0.436	2e-13	-0.436	2e-13	-0.436	2e-13	-0.436	2e-13	-0.436	2e-13	-0.436	2e-13	-0.436	2e-13	-0.436	2e-13	-0.436	2e-13	-0.436	2e-13	-0.436	2e-13	-0.436	2e-13
-0.434	0	-0.434	0	-0.434	0	-0.434	0	-0.434	0	-0.434	0	-0.434	0	-0.434	0	-0.434	0	-0.434	0	-0.434	0	-0.434	0	-0.434	0	-0.434	0	-0.434	0	-0.434	0	-0.434	0	-0.434	0	-0.434	0	-0.434	0	-0.434	0	-0.434	0	-0.434	0	-0.434	0	-0.434	0
-0.432	3e-13	-0.432	3e-13	-0.432	3e-13	-0.432	3e-13	-0.432	3e-13	-0.432	3e-13	-0.432	3e-13	-0.432	3e-13	-0.432	3e-13	-0.432	3e-13	-0.432	3e-13	-0.432	3e-13	-0.432	3e-13	-0.432	3e-13	-0.432	3e-13	-0.432	3e-13	-0.432	3e-13	-0.432	3e-13	-0.432	3e-13	-0.432	3e-13	-0.432	3e-13	-0.432	3e-13	-0.432	3e-13	-0.432	3e-13	-0.432	3e-13
-0.43	4e-13	-0.43	4e-13	-0.43	4e-13	-0.43	4e-13	-0.43	4e-13	-0.43	4e-13	-0.43	4e-13	-0.43	4e-13	-0.43	4e-13	-0.43	4e-13	-0.43	4e-13	-0.43	4e-13	-0.43	4e-13	-0.43	4e-13	-0.43	4e-13	-0.43	4e-13	-0.43	4e-13	-0.43	4e-13	-0.43	4e-13	-0.43	4e-13	-0.43	4e-13	-0.43	4e-13	-0.43	4e-13	-0.43	4e-13	-0.43	4e-13
-0.428	4e-13	-0.428	4e-13	-0.428	4e-13	-0.428	4e-13	-0.428	4e-13	-0.428	4e-13	-0.428	4e-13	-0.428	4e-13	-0.428	4e-13	-0.428	4e-13	-0.428	4e-13	-0.428	4e-13	-0.428	4e-13	-0.428	4e-13	-0.428	4e-13	-0.428	4e-13	-0.428	4e-13	-0.428	4e-13	-0.428	4e-13	-0.428	4e-13	-0.428	4e-13	-0.428	4e-13	-0.428	4e-13	-0.428	4e-13	-0.428	4e-13
-0.426	5e-13	-0.426	5e-13	-0.426	5e-13	-0.426	5e-13	-0.426	5e-13	-0.426	5e-13	-0.426	5e-13	-0.426	5e-13	-0.426	5e-13	-0.426	5e-13	-0.426	5e-13	-0.426	5e-13	-0.426	5e-13	-0.426	5e-13	-0.426	5e-13	-0.426	5e-13	-0.426	5e-13	-0.426	5e-13	-0.426	5e-13	-0.426	5e-13	-0.426	5e-13	-0.426	5e-13	-0.426	5e-13	-0.426	5e-13	-0.426	5e-13
-0.424	3e-13	-0.424	3e-13	-0.424	3e-13	-0.424	3e-13	-0.424	3e-13	-0.424	3e-13	-0.424	3e-13	-0.424	3e-13	-0.424	3e-13	-0.424	3e-13	-0.424	3e-13	-0.424	3e-13	-0.424	3e-13	-0.424	3e-13	-0.424	3e-13	-0.424	3e-13	-0.424	3e-13	-0.424	3e-13	-0.424	3e-13	-0.424	3e-13	-0.424	3e-13	-0.424	3e-13	-0.424	3e-13	-0.424	3e-13	-0.424	3e-13
-0.422	3e-13	-0.422	3e-13	-0.422	3e-13	-0.422	3e-13	-0.422	3e-13	-0.422	3e-13	-0.422	3e-13	-0.422	3e-13	-0.422	3e-13	-0.422	3e-13	-0.422	3e-13	-0.422	3e-13	-0.422	3e-13	-0.422	3e-13	-0.422	3e-13	-0.422	3e-13	-0.422	3e-13	-0.422	3e-13	-0.422	3e-13	-0.422	3e-13	-0.422	3e-13	-0.422	3e-13	-0.422	3e-13	-0.422	3e-13	-0.422	3e-13
-0.42	3e-13	-0.42	3e-13	-0.42	3e-13	-0.42	3e-13	-0.42	3e-13	-0.42	3e-13	-0.42	3e-13	-0.42	3e-13	-0.42	3e-13	-0.42	3e-13	-0.42	3e-13	-0.42	3e-13	-0.42	3e-13	-0.42	3e-13	-0.42	3e-13	-0.42	3e-13	-0.42	3e-13	-0.42	3e-13	-0.42	3e-13	-0.42	3e-13	-0.42	3e-13	-0.42	3e-13	-0.42	3e-13	-0.42	3e-13	-0.42	3e-13
-0.418	2e-13	-0.418	2e-13	-0.418	2e-13	-0.418	2e-13	-0.418	2e-13	-0.418	2e-13	-0.418	2e-13	-0.418	2e-13	-0.418	2e-13	-0.418	2e-13	-0.418	2e-13	-0.418	2e-13	-0.418	2e-13	-0.418	2e-13	-0.418	2e-13	-0.418	2e-13	-0.418	2e-13	-0.418	2e-13	-0.418	2e-13	-0.418	2e-13	-0.418	2e-13	-0.418	2e-13	-0.418	2e-13	-0.418	2e-13	-0.418	2e-13
-0.416	4e-13	-0.416	4e-13	-0.416	4e-13	-0.416	4e-13	-0.416	4e-13	-0.416	4e-13	-0.416	4e-13	-0.416	4e-13	-0.416	4e-13	-0.416	4e-13	-0.416	4e-13	-0.416	4e-13	-0.416	4e-13	-0.416	4e-13	-0.416	4e-13	-0.416	4e-13	-0.416	4e-13	-0.416	4e-13	-0.416	4e-13	-0.416	4e-13	-0.416	4e-13	-0.416	4e-13	-0.416	4e-13	-0.416	4e-13	-0.416	4e-13
-0.414	2e-13	-0.414	2e-13	-0.414	2e-13	-0.414	2e-13	-0.414	2e-13	-0.414	2e-13	-0.414	2e-13	-0.414	2e-13	-0.414	2e-13	-0.414	2e-13	-0.414	2e-13	-0.414	2e-13	-0.414	2e-13	-0.414	2e-13	-0.414	2e-13	-0.414	2e-13	-0.414	2e-13	-0.414	2e-13	-0.414	2e-13	-0.414	2e-13	-0.414	2e-13	-0.414	2e-13	-0.414	2e-13	-0.414	2e-13	-0.414	2e-13
-0.412	1e-13	-0.412	1e-13	-0.412	1e-13	-0.412	1e-13	-0.412	1e-13	-0.412	1e-13	-0.412	1e-13	-0.412	1e-13	-0.412	1e-13	-0.412	1e-13	-0.412	1e-13	-0.412	1e-13	-0.412	1e-13	-0.412	1e-13	-0.412	1e-13	-0.412	1e-13	-0.412	1e-13	-0.412	1e-13	-0.412	1e-13	-0.412	1e-13	-0.412	1e-13	-0.412	1e-13	-0.412	1e-13	-0.412	1e-13	-0.412	1e-13
-0.41	6e-13	-0.41	6e-13	-0.41	6e-13	-0.41	6e-13	-0.41	6e-13	-0.41	6e-13	-0.41	6e-13	-0.41	6e-13	-0.41	6e-13	-0.41	6e-13	-0.41	6e-13	-0.41	6e-13	-0.41	6e-13	-0.41	6e-13	-0.41	6e-13	-0.41	6e-13	-0.41	6e-13	-0.41	6e-13	-0.41	6e-13	-0.41	6e-13	-0.41	6e-13	-0.41	6e-13	-0.41	6e-13	-0.41	6e-13	-0.41	6e-13
-0.408	5e-13	-0.408	5e-13	-0.408	5e-13	-0.408	5e-13	-0.408	5e-13	-0.408	5e-13	-0.408	5e-13	-0.408	5e-13	-0.408	5e-13	-0.408	5e-13	-0.408	5e-13	-0.408	5e-13	-0.408	5e-13	-0.408	5e-13	-0.408	5e-13	-0.408	5e-13	-0.408	5e-13	-0.408	5e-13	-0.408	5e-13	-0.408	5e-13	-0.408	5e-13	-0.408	5e-13	-0.408	5e-13	-0.408	5e-13	-0.408	5e-13
-0.406	4e-13	-0.406	4e-13	-0.406	4e-13	-0.406	4e-13	-0.406	4e-13	-0.406	4e-13	-0.406	4e-13	-0.406	4e-13	-0.406	4e-13	-0.406	4e-13	-0.406	4e-13	-0.406	4e-13	-0.406	4e-13	-0.406	4e-13	-0.406	4e-13	-0.406	4e-13	-0.406	4e-13	-0.406	4e-13	-0.406	4e-13	-0.406	4e-13	-0.406	4e-13	-0.406	4e-13	-0.406	4e-13	-0.406	4e-13	-0.406	4e-13
-0.404	5e-13	-0.404	5e-13	-0.404	5e-13	-0.404	5e-13	-0.404	5e-13	-0.404	5e-13	-0.404	5e-13	-0.404	5e-13	-0.404	5e-13	-0.404	5e-13	-0.404	5e-13	-0.404	5e-13	-0.404	5e-13	-0.404	5e-13	-0.404	5e-13	-0.404	5e-13	-0.404	5e-13	-0.404	5e-13	-0.404	5e-13	-0.404	5e-13	-0.404	5e-13	-0.404	5e-13	-0.404	5e-13	-0.404	5e-13	-0.404	5e-13
-0.402	1e-13	-0.402	1e-13	-0.402	1e-13	-0.402	1e-13	-0.402	1e-13	-0.402	1e-13	-0.402	1e-13	-0.402	1e-13	-0.402	1e-13	-0.402	1e-13	-0.402	1e-13	-0.402	1e-13	-0.402	1e-13	-0.402	1e-13	-0.402	1e-13	-0.402	1e-13	-0.402	1e-13	-0.402	1e-13	-0.402	1e-13	-0.402	1e-13	-0.402	1e-13	-0.402	1e-13	-0.402	1e-13	-0.402	1e-13	-0.402	1e-13
-0.4	5e-13	-0.4	5e-13	-0.4	5e-13	-0.4	5e-13	-0.4	5e-13	-0.4	5e-13	-0.4	5e-13	-0.4	5e-13	-0.4	5e-13	-0.4	5e-13	-0.4	5e-13	-0.4	5e-13	-0.4	5e-13	-0.4	5e-13	-0.4	5e-13	-0.4	5e-13	-0.4	5e-13	-0.4	5e-13	-0.4	5e-13	-0.4	5e-13	-0.4	5e-13	-0.4	5e-13	-0.4	5e-13	-0.4	5e-13	-0.4	5e-13
-0.398	5e-13	-0.398	5e-13	-0.398	5e-13	-0.398	5e-13	-0.398	5e-13	-0.398	5e-13	-0.398	5e-13	-0.398	5e-13	-0.398	5e-13	-0.398	5e-13	-0.398	5e-13	-0.398	5e-13	-0.398	5e-13	-0.398	5e-13	-0.398	5e-13	-0.398	5e-13	-0.398	5e-13	-0.398	5e-13	-0.398	5e-13	-0.398	5e-13	-0.398	5e-13	-0.398	5e-13	-0.398	5e-13	-0.398	5e-13	-0.398	5e-13
-0.396	1e-13	-0.396	1e-13	-0.396	1e-13	-0.396	1e-13	-0.396	1e-13	-0.396	1e-13	-0.396	1e-13	-0.396	1e-13	-0.396	1e-13	-0.396	1e-13	-0.396	1e-13	-0.396	1e-13	-0.396	1e-13	-0.396	1e-13	-0.396	1e-13	-0.396	1e-13	-0.396	1e-13	-0.396	1e-13	-0.396	1e-13	-0.396	1e-13	-0.396	1e-13	-0.396	1e-13	-0.396	1e-13	-0.396	1e-13	-0.396	1e-13
-0.394	4e-13	-0.394	4e-13	-0.394	4e-13	-0.394	4e-13	-0.394	4e-13	-0.394	4e-13	-0.394	4e-13	-0.394	4e-13	-0.394	4e-13	-0.394	4e-13	-0.394	4e-13	-0.394	4e-13	-0.394	4e-13	-0.394	4e-13	-0.394	4e-13	-0.394	4e-13	-0.394	4e-13	-0.394	4e-13	-0.394	4e-13	-0.394	4e-13	-0.394	4e-13	-0.394	4e-13	-0.394	4e-13	-0.394	4e-13	-0.394	4e-13
-0.392	1e-13	-0.392	1e-13	-0.392	1e-13	-0.392	1e-13	-0.392	1e-13	-0.392	1e-13	-0.392	1e-13	-0.392	1e-13	-0.392	1e-13	-0.392	1e-13	-0.392	1e-13	-0.392	1e-13	-0.392	1e-13	-0.392	1e-13	-0.392	1e-13	-0.392	1e-13	-0.392	1e-13	-0.392	1e-13	-0.392	1e-13	-0.392	1e-13	-0.392	1e-13	-0.392	1e-13	-0.392	1e-13	-0.392	1e-13	-0.392	1e-13
-0.39	5e-13	-0.39	5e-13	-0.39	5e-13	-0.39	5e-13	-0.39	5e-13	-0.39	5e-13	-0.39	5e-13	-0.39	5e-13	-0.39	5e-13	-0.39	5e-13	-0.39	5e-13	-0.39	5e-13	-0.39	5e-13	-0.39	5e-13	-0.39	5e-13	-0.39	5e-13	-0.39	5e-13	-0.39	5e-13	-0.39	5e-13	-0.39	5e-13	-0.39	5e-13	-0.39	5e-13	-0.39	5e-13	-0.39	5e-13	-0.39	5e-13
-0.388	3e-13	-0.388	3e-13	-0.388	3e-13	-0.388	3e-13	-0.388	3e-13	-0.388	3e-13	-0.388	3e-13	-0.388	3e-13	-0.388	3e-13	-0.388	3e-13	-0.388	3e-13	-0.388	3e-13	-0.388	3e-13	-0.388	3e-13	-0.388	3e-13	-0.388	3e-13	-0.388	3e-13	-0.388	3e-13	-0.388	3e-13	-0.388	3e-13	-0.388	3e-13	-0.388	3e-13	-0.388	3e-13	-0.388	3e-13	-0.388	3e-13
-0.386	6e-13	-0.386	6e-13	-0.386	6e-13	-0.386	6e-13	-0.386	6e-13	-0.386	6e-13	-0.386	6e-13	-0.386	6e-13	-0.386	6e-13	-0.386	6e-13	-0.386	6e-13	-0.386	6e-13	-0.386	6e-13	-0.386	6e-13	-0.386	6e-13	-0.386	6e-13	-0.386	6e-13	-0.386	6e-13	-0.386	6e-13	-0.386	6e-13	-0.386	6e-13	-0.386	6e-13	-0.386	6e-13	-0.386	6e-13	-0.386	6e-13
-0.384	2e-13	-0.384	2e-13	-0.384	2e-13	-0.384	2e-13	-0.384	2e-13	-0.384	2e-13	-0.384	2e-13	-0.384	2e-13	-0.384	2e-13	-0.384	2e-13	-0.384	2e-13	-0.384	2e-13	-0.384	2e-13	-0.384	2e-13	-0.384	2e-13	-0.384	2e-13	-0.384	2e-13	-0.384	2e-13	-0.384	2e-13	-0.384	2e-13	-0.384	2e-13	-0.384	2e-13	-0.384	2e-13	-0.384	2e-13	-0.384	2e-13
-0.382	6e-13	-0.382	6e-13	-0.382	6e-13	-0.382	6e-13	-0.382	6e-13	-0.382	6e-13	-0.382	6e-13	-0.382	6e-13	-0.382	6e-13	-0.382	6e-13	-0.382	6e-13	-0.382	6e-13	-0.382	6e-13	-0.382	6e-13	-0.382	6e-13	-0.382	6e-13	-0.382	6e-13	-0.382	6e-13	-0.382	6e-13	-0.382	6e-13	-0.382	6e-13	-0.382	6e-13	-0.382	6e-13	-0.382	6e-13	-0.382	6e-13
-0.38	2e-13	-0.38	2e-13	-0.38	2e-13	-0.38	2e-13	-0.38	2e-13	-0.38	2e-13	-0.38	2e-13	-0.38	2e-13	-0.38	2e-13	-0.38	2e-13	-0.38	2e-13	-0.38	2e-13	-0.38	2e-13	-0.38	2e-13	-0.38	2e-13	-0.38	2e-13	-0.38	2e-13	-0.38	2e-13	-0.38	2e-13	-0.38	2e-13	-0.38	2e-13	-0.38	2e-13	-0.38	2e-13	-0.38	2e-13	-0.38	2e-13
-0.378	4e-13	-0.378	4e-13	-0.378	4e-13	-0.378	4e-13	-0.378	4e-13	-0.378	4e-13	-0.378	4e-13	-0.378	4e-13	-0.378	4e-13	-0.378	4e-13	-0.378	4e-13	-0.378	4e-13	-0.378	4e-13	-0.378	4e-13	-0.378	4e-13	-0.378	4e-13	-0.378	4e-13	-0.378	4e-13	-0.378	4e-13	-0.378	4e-13	-0.378	4e-13	-0.378	4e-13	-0.378	4e-13	-0.378	4e-13	-0.378	4e-13
-0.376	7e-13	-0.376	7e-13	-0.376	7e-13	-0.376	7e-13	-0.376	7e-13	-0.376	7e-13	-0.376	7e-13	-0.376	7e-13	-0.376	7e-13	-0.376	7e-13	-0.376	7e-13	-0.376	7e-13	-0.376	7e-13	-0.376	7e-13	-0.376	7e-13	-0.376	7e-13	-0.376	7e-13	-0.376	7e-13	-0.376	7e-13	-0.376	7e-13	-0.376	7e-13	-0.376	7e-13	-0.376	7e-13	-0.376	7e-13	-0.376	7e-13
-0.374	3e-13	-0.374	3e-13	-0.374	3e-13	-0.374	3e-13	-0.374	3e-13	-0.374	3e-13	-0.374	3e-13	-0.374	3e-13	-0.374	3e-13	-0.374	3e-13	-0.374	3e-13	-0.374	3e-13	-0.374	3e-13	-0.374	3e-13	-0.374	3e-13	-0.374	3e-13	-0.374	3e-13	-0.374	3e-13	-0.374	3e-13	-0.374	3e-13	-0.374	3e-13	-0.374	3e-13	-0.374	3e-13	-0.374	3e-13	-0.374	3e-13
-0.372	3e-13	-0.372	3e-13	-0.372	3e-13	-0.372	3e-13	-0.372	3e-13	-0.372	3e-13	-0.372	3e-13	-0.372	3e-13	-0.372	3e-13	-0.372	3e-13	-0.372	3e-13	-0.372	3e-13	-0.372	3e-13	-0.372	3e-13	-0.372	3e-13	-0.372	3e-13	-0.372	3e-13	-0.372	3e-13	-0.372	3e-13	-0.372	3e-13	-0.372	3e-13	-0.372	3e-13	-0.372	3e-13	-0.372	3e-13	-0.372	3e-13
-0.37	6e-13	-0.37	6e-13	-0.37	6e-13	-0.37	6e-13	-0.37	6e-13	-0.37	6e-13	-0.37	6e-13	-0.37	6e-13	-0.37	6e-13	-0.37	6e-13	-0.37	6e-13	-0.37	6e-13	-0.37	6e-13	-0.37	6e-13	-0.37	6e-13	-0.37	6e-13	-0.37	6e-13	-0.37	6e-13	-0.37	6e-13	-0.37	6e-13	-0.37	6e-13	-0.37	6e-13	-0.37	6e-13	-0.37	6e-13	-0.37	6e-13
-0.368	0	-0.368	0	-0.368	0	-0.368	0	-0.368	0	-0.368	0	-0.368	0	-0.368	0	-0.368	0	-0.368	0	-0.368	0	-0.368	0	-0.368	0	-0.368	0	-0.368	0	-0.368	0	-0.368	0	-0.368	0	-0.368	0	-0.368	0	-0.368	0	-0.368	0	-0.368	0	-0.368	0	-0.368	0
-0.366	3e-13	-0.366	3e-13	-0.366	3e-13	-0.366	3e-13	-0.366	3e-13	-0.366	3e-13	-0.366	3e-13	-0.366	3e-13	-0.366	3e-13	-0.366	3e-13	-0.366	3e-13	-0.366	3e-13	-0.366	3e-13	-0.366	3e-13	-0.366	3e-13	-0.366	3e-13	-0.366	3e-13	-0.366	3e-13	-0.366	3e-13	-0.366	3e-13	-0.366	3e-13	-0.366	3e-13	-0.366	3e-13	-0.366	3e-13	-0.366	3e-13
-0.364	4e-13	-0.364	4e-13	-0.364	4e-13	-0.364	4e-13	-0.364	4e-13	-0.364	4e-13	-0.364	4e-13	-0.364	4e-13	-0.364	4e-13	-0.364	4e-13	-0.364	4e-13	-0.364	4e-13	-0.364	4e-13	-0.364	4e-13	-0.364	4e-13	-0.364	4e-13	-0.364	4e-13	-0.364	4e-13	-0.364	4e-13	-0.364	4e-13	-0.364	4e-13	-0.364	4e-13	-0.364	4e-13	-0.364	4e-13	-0.364	4e-13
-0.362	2e-13	-0.362	2e-13	-0.362	2e-13	-0.362	2e-13	-0.362	2e-13	-0.362	2e-13	-0.362	2e-13	-0.362	2e-13	-0.362	2e-13	-0.362	2e-13	-0.362	2e-13	-0.362	2e-13	-0.362	2e-13	-0.362	2e-13	-0.362	2e-13	-0.362	2e-13	-0.362	2e-13	-0.362	2e-13	-0.362	2e-13	-0.362	2e-13	-0.362	2e-13	-0.362	2e-13	-0.362	2e-13	-0.362	2e-13	-0.362	2e-13
-0.36	6e-13	-0.36	6e-13	-0.36	6e-13	-0.36	6e-13	-0.36	6e-13	-0.36	6e-13	-0.36	6e-13	-0.36	6e-13	-0.36	6e-13	-0.36	6e-13	-0.36	6e-13	-0.36	6e-13	-0.36	6e-13	-0.36	6e-13	-0.36	6e-13	-0.36	6e-13	-0.36	6e-13	-0.36	6e-13	-0.36	6e-13	-0.36	6e-13	-0.36	6e-13	-0.36	6e-13	-0.36	6e-13	-0.36	6e-13	-0.36	6e-13
-0.358	5e-13	-0.358	5e-13	-0.358	5e-13	-0.358	5e-13	-0.358	5e-13	-0.358	5e-13	-0.358	5e-13	-0.358	5e-13	-0.358	5e-13	-0.358	5e-13	-0.358	5e-13	-0.358	5e-13	-0.358	5e-13	-0.358	5e-13	-0.358	5e-13	-0.358	5e-13	-0.358	5e-13	-0.358	5e-13	-0.358	5e-13	-0.358	5e-13	-0.358	5e-13	-0.358	5e-13	-0.358	5e-13	-0.358	5e-13	-0.358	5e-13
-0.356	0	-0.356	0	-0.356	0	-0.356	0	-0.356	0	-0.356	0	-0.356	0	-0.356	0	-0.356	0	-0.356	0	-0.356	0	-0.356	0	-0.356	0	-0.356	0	-0.356	0	-0.356	0	-0.356	0	-0.356	0	-0.356	0	-0.356	0	-0.356	0	-0.356	0	-0.356	0	-0.356	0	-0.356	0
-0.354	6e-13	-0.354	6e-13	-0.354	6e-13	-0.354	6e-13	-0.354	6e-13	-0.354	6e-13	-0.354	6e-13	-0.354	6e-13	-0.354	6e-13	-0.354	6e-13	-0.354	6e-13	-0.354	6e-13	-0.354	6e-13	-0.354	6e-13	-0.354	6e-13	-0.354	6e-13	-0.354	6e-13	-0.354	6e-13	-0.354	6e-13	-0.354	6e-13	-0.354	6e-13	-0.354	6e-13	-0.354	6e-13	-0.354	6e-13	-0.354	6e-13
-0.352	4e-13	-0.352	4e-13	-0.352	4e-13	-0.352	4e-13	-0.352	4e-13	-0.352	4e-13	-0.352	4e-13	-0.352	4e-13	-0.352	4e-13	-0.352	4e-13	-0.352	4e-13	-0.352	4e-13	-0.352	4e-13	-0.352	4e-13	-0.352	4e-13	-0.352	4e-13	-0.352	4e-13	-0.352	4e-13	-0.352	4e-13	-0.352	4e-13	-0.352	4e-13	-0.352	4e-13	-0.352	4e-13	-0.352	4e-13	-0.352	4e-13
-0.35	5e-13	-0.35	5e-13	-0.35	5e-13	-0.35	5e-13	-0.35	5e-13	-0.35	5e-13	-0.35	5e-13	-0.35	5e-13	-0.35	5e-13	-0.35	5e-13	-0.35	5e-13	-0.35	5e-13	-0.35	5e-13	-0.35	5e-13	-0.35	5e-13	-0.35	5e-13	-0.35	5e-13	-0.35	5e-13	-0.35	5e-13	-0.35	5e-13	-0.35	5e-13	-0.35	5e-13	-0.35	5e-13	-0.35	5e-13	-0.35	5e-13
-0.348	4e-13	-0.348	4e-13	-0.348	4e-13	-0.348	4e-13	-0.348	4e-13	-0.348	4e-13	-0.348	4e-13	-0.348	4e-13	-0.348	4e-13	-0.348	4e-13	-0.348	4e-13	-0.348	4e-13	-0.348	4e-13	-0.348	4e-13	-0.348	4e-13	-0.348	4e-13	-0.348	4e-13	-0.348	4e-13	-0.348	4e-13	-0.348	4e-13	-0.348	4e-13	-0.348	4e-13	-0.348	4e-13	-0.348	4e-13	-0.348	4e-13
-0.346	1e-13	-0.346	1e-13	-0.346	1e-13	-0.346	1e-13	-0.346	1e-13	-0.346	1e-13	-0.346	1e-13	-0.346	1e-13	-0.346	1e-13	-0.346	1e-13	-0.346	1e-13	-0.346	1e-13	-0.346	1e-13	-0.346	1e-13	-0.346	1e-13	-0.346	1e-13	-0.346	1e-13	-0.346	1e-13	-0.346	1e-13	-0.346	1e-13	-0.346	1e-13	-0.346	1e-13	-0.346	1e-13	-0.346	1e-13	-0.346	1e-13
-0.344	2e-13	-0.344	2e-13	-0.344	2e-13	-0.344	2e-13	-0.344	2e-13	-0.344	2e-13	-0.344	2e-13	-0.344	2e-13	-0.344	2e-13	-0.344	2e-13	-0.344	2e-13	-0.344	2e-13	-0.344	2e-13	-0.344	2e-13	-0.344	2e-13	-0.344	2e-13	-0.344	2e-13	-0.344	2e-13	-0.344	2e-13	-0.344	2e-13	-0.344	2e-13	-0.344	2e-13	-0.344	2e-13	-0.344	2e-13	-0.344	2e-13
-0.342	4e-13	-0.342	4e-13	-0.342	4e-13	-0.342	4e-13	-0.342	4e-13	-0.342	4e-13	-0.342	4e-13	-0.342	4e-13	-0.342	4e-13	-0.342	4e-13	-0.342	4e-13	-0.342	4e-13	-0.342	4e-13	-0.342	4e-13	-0.342	4e-13	-0.342	4e-13	-0.342	4e-13	-0.342	4e-13	-0.342	4e-13	-0.342	4e-13	-0.342	4e-13	-0.342	4e-13	-0.342	4e-13	-0.342	4e-13	-0.342	4e-13
-0.34	2e-13	-0.34	2e-13	-0.34	2e-13	-0.34	2e-13	-0.34	2e-13	-0.34	2e-13	-0.34	2e-13	-0.34	2e-13	-0.34	2e-13	-0.34	2e-13	-0.34	2e-13	-0.34	2e-13	-0.34	2e-13	-0.34	2e-13	-0.34	2e-13	-0.34	2e-13	-0.34	2e-13	-0.34	2e-13	-0.34	2e-13	-0.34	2e-13	-0.34	2e-13	-0.34	2e-13	-0.34	2e-13	-0.34	2e-13	-0.34	2e-13
-0.338	1e-13	-0.338	1e-13	-0.338	1e-13	-0.338	1e-13	-0.338	1e-13	-0.338	1e-13	-0.338	1e-13	-0.338	1e-13	-0.338	1e-13	-0.338	1e-13	-0.338	1e-13	-0.338	1e-13	-0.338	1e-13	-0.338	1e-13	-0.338	1e-13	-0.338	1e-13	-0.338	1e-13	-0.338	1e-13	-0.338	1e-13	-0.338	1e-13	-0.338	1e-13	-0.338	1e-13	-0.338	1e-13	-0.338	1e-13	-0.338	1e-13
-0.336	4e-13	-0.336	4e-13	-0.336	4e-13	-0.336	4e-13	-0.336	4e-13	-0.336	4e-13	-0.336	4e-13	-0.336	4e-13	-0.336	4e-13	-0.336	4e-13	-0.336	4e-13	-0.336	4e-13	-0.336	4e-13	-0.336	4e-13	-0.336	4e-13	-0.336	4e-13	-0.336	4e-13	-0.336	4e-13	-0.336	4e-13	-0.336	4e-13	-0.336	4e-13	-0.336	4e-13	-0.336	4e-13	-0.336	4e-13	-0.336	4e-13
-0.334	6e-13	-0.334	6e-13	-0.334	6e-13	-0.334	6e-13	-0.334	6e-13	-0.334	6e-13	-0.334	6e-13	-0.334	6e-13	-0.334	6e-13	-0.334	6e-13	-0.334	6e-13	-0.334	6e-13	-0.334	6e-13	-0.334	6e-13	-0.334	6e-13	-0.334	6e-13	-0.334	6e-13	-0.334	6e-13	-0.334	6e-13	-0.334	6e-13	-0.334	6e-13	-0.334	6e-13	-0.334	6e-13	-0.334	6e-13	-0.334	6e-13
-0.332	1e-13	-0.332	1e-13	-0.332	1e-13	-0.332	1e-13	-0.332	1e-13	-0.332	1e-13	-0.332	1e-13	-0.332	1e-13	-0.332	1e-13	-0.332	1e-13	-0.332	1e-13	-0.332	1e-13	-0.332	1e-13	-0.332	1e-13	-0.332	1e-13	-0.332	1e-13	-0.332	1e-13	-0.332	1e-13	-0.332	1e-13	-0.332	1e-13	-0.332	1e-13	-0.332	1e-13	-0.332	1e-13	-0.332	1e-13	-0.332	1e-13
-0.33	2e-13	-0.33	2e-13	-0.33	2e-13	-0.33	2e-13	-0.33	2e-13	-0.33	2e-13	-0.33	2e-13	-0.33	2e-13	-0.33	2e-13	-0.33	2e-13	-0.33	2e-13	-0.33	2e-13	-0.33	2e-13	-0.33	2e-13	-0.33	2e-13	-0.33	2e-13	-0.33	2e-13	-0.33	2e-13	-0.33	2e-13	-0.33	2e-13	-0.33	2e-13	-0.33	2e-13	-0.33	2e-13	-0.33	2e-13	-0.33	2e-13
-0.328	1e-13	-0.328	1e-13	-0.328	1e-13	-0.328	1e-13	-0.328	1e-13	-0.328	1e-13	-0.328	1e-13	-0.328	1e-13	-0.328	1e-13	-0.328	1e-13	-0.328	1e-13	-0.328	1e-13	-0.328	1e-13	-0.328	1e-13	-0.328	1e-13	-0.328	1e-13	-0.328	1e-13	-0.328	1e-13	-0.328	1e-13	-0.328	1e-13	-0.328	1e-13	-0.328	1e-13	-0.328	1e-13	-0.328	1e-13	-0.328	1e-13
-0.326	4e-13	-0.326	4e-13	-0.326	4e-13	-0.326	4e-13	-0.326	4e-13	-0.326	4e-13	-0.326	4e-13	-0.326	4e-13	-0.326	4e-13	-0.326	4e-13	-0.326	4e-13	-0.326	4e-13	-0.326	4e-13	-0.326	4e-13	-0.326	4e-13	-0.326	4e-13	-0.326	4e-13	-0.326	4e-13	-0.326	4e-13	-0.326	4e-13	-0.326	4e-13	-0.326	4e-13	-0.326	4e-13	-0.326	4e-13	-0.326	4e-13
-0.324	3e-13	-0.324	3e-13	-0.324	3e-13	-0.324	3e-13	-0.324	3e-13	-0.324	3e-13	-0.324	3e-13	-0.324	3e-13	-0.324	3e-13	-0.324	3e-13	-0.324	3e-13	-0.324	3e-13	-0.324	3e-13	-0.324	3e-13	-0.324	3e-13	-0.324	3e-13	-0.324	3e-13	-0.324	3e-13	-0.324	3e-13	-0.324	3e-13	-0.324	3e-13	-0.324	3e-13	-0.324	3e-13	-0.324	3e-13	-0.324	3e-13
-0.322	7e-13	-0.322	7e-13	-0.322	7e-13	-0.322	7e-13	-0.322	7e-13	-0.322	7e-13	-0.322	7e-13	-0.322	7e-13	-0.322	7e-13	-0.322	7e-13	-0.322	7e-13	-0.322	7e-13	-0.322	7e-13	-0.322	7e-13	-0.322	7e-13	-0.322	7e-13	-0.322	7e-13	-0.322	7e-13	-0.322	7e-13	-0.322	7e-13	-0.322	7e-13	-0.322	7e-13	-0.322	7e-13	-0.322	7e-13	-0.322	7e-13
-0.32	2e-13	-0.32	2e-13	-0.32	2e-13	-0.32	2e-13	-0.32	2e-13	-0.32	2e-13	-0.32	2e-13	-0.32	2e-13	-0.32	2e-13	-0.32	2e-13	-0.32	2e-13	-0.32	2e-13	-0.32	2e-13	-0.32	2e-13	-0.32	2e-13	-0.32	2e-13	-0.32	2e-13	-0.32	2e-13	-0.32	2e-13	-0.32	2e-13	-0.32	2e-13	-0.32	2e-13	-0.32	2e-13	-0.32	2e-13	-0.32	2e-13
-0.318	5e-13	-0.318	5e-13	-0.318	5e-13	-0.318	5e-13	-0.318	5e-13	-0.318	5e-13	-0.318	5e-13	-0.318	5e-13	-0.318	5e-13	-0.318	5e-13	-0.318	5e-13	-0.318	5e-13	-0.318	5e-13	-0.318	5e-13	-0.318	5e-13	-0.318	5e-13	-0.318	5e-13	-0.318	5e-13	-0.318	5e-13	-0.318	5e-13	-0.318	5e-13	-0.318	5e-13	-0.318	5e-13	-0.318	5e-13	-0.318	5e-13
-0.316	2e-13	-0.316	2e-13	-0.316	2e-13	-0.316	2e-13	-0.316	2e-13	-0.316	2e-13	-0.316	2e-13	-0.316	2e-13	-0.316	2e-13	-0.316	2e-13	-0.316	2e-13	-0.316	2e-13	-0.316	2e-13	-0.316	2e-13	-0.316	2e-13	-0.316	2e-13	-0.316	2e-13	-0.316	2e-13	-0.316	2e-13	-0.316	2e-13	-0.316	2e-13	-0.316	2e-13	-0.316	2e-13	-0.316	2e-13	-0.316	2e-13
-0.314	4e-13	-0.314	4e-13	-0.314	4e-13	-0.314	4e-13	-0.314	4e-13	-0.314	4e-13	-0.314	4e-13	-0.314	4e-13	-0.314	4e-13	-0.314	4e-13	-0.314	4e-13	-0.314	4e-13	-0.314	4e-13	-0.314	4e-13	-0.314	4e-13	-0.314	4e-13	-0.314	4e-13	-0.314	4e-13	-0.314	4e-13	-0.314	4e-13	-0.314	4e-13	-0.314	4e-13	-0.314	4e-13	-0.314	4e-13	-0.314	4e-13
-0.312	1e-13	-0.312	1e-13	-0.312	1e-13	-0.312	1e-13	-0.312	1e-13	-0.312	1e-13	-0.312	1e-13	-0.312	1e-13	-0.312	1e-13	-0.312	1e-13	-0.312	1e-13	-0.312	1e-13	-0.312	1e-13	-0.312	1e-13	-0.312	1e-13	-0.312	1e-13	-0.312	1e-13	-0.312	1e-13	-0.312	1e-13	-0.312	1e-13	-0.312	1e-13	-0.312	1e-13	-0.312	1e-13	-0.312	1e-13	-0.312	1e-13
-0.31	5e-13	-0.31	5e-13	-0.31	5e-13	-0.31	5e-13	-0.31	5e-13	-0.31	5e-13	-0.31	5e-13	-0.31	5e-13	-0.31	5e-13	-0.31	5e-13	-0.31	5e-13	-0.31	5e-13	-0.31	5e-13	-0.31	5e-13	-0.31	5e-13	-0.31	5e-13	-0.31	5e-13	-0.31	5e-13	-0.31	5e-13	-0.31	5e-13	-0.31	5e-13	-0.31	5e-13	-0.31	5e-13	-0.31	5e-13	-0.31	5e-13
-0.308	4e-13	-0.308	4e-13	-0.308	4e-13	-0.308	4e-13	-0.308	4e-13	-0.308	4e-13	-0.308	4e-13	-0.308	4e-13	-0.308	4e-13	-0.308	4e-13	-0.308	4e-13	-0.308	4e-13	-0.308	4e-13	-0.308	4e-13	-0.308	4e-13	-0.308	4e-13	-0.308	4e-13	-0.308	4e-13	-0.308	4e-13	-0.308	4e-13	-0.308	4e-13	-0.308	4e-13	-0.308	4e-13	-0.308	4e-13	-0.308	4e-13
-0.306	1e-13	-0.306	1e-13	-0.306	1e-13	-0.306	1e-13	-0.306	1e-13	-0.306	1e-13	-0.306	1e-13	-0.306	1e-13	-0.306	1e-13	-0.306	1e-13	-0.306	1e-13	-0.306	1e-13	-0.306	1e-13	-0.306	1e-13	-0.306	1e-13	-0.306	1e-13	-0.306	1e-13	-0.306	1e-13	-0.306	1e-13	-0.306	1e-13	-0.306	1e-13	-0.306	1e-13	-0.306	1e-13	-0.306	1e-13	-0.306	1e-13
-0.304	6e-13	-0.304	6e-13	-0.304	6e-13	-0.304	6e-13	-0.304	6e-13	-0.304	6e-13	-0.304	6e-13	-0.304	6e-13	-0.304	6e-13	-0.304	6e-13	-0.304	6e-13	-0.304	6e-13	-0.304	6e-13	-0.304	6e-13	-0.304	6e-13	-0.304	6e-13	-0.304	6e-13	-0.304	6e-13	-0.304	6e-13	-0.304	6e-13	-0.304	6e-13	-0.304	6e-13	-0.304	6e-13	-0.304	6e-13	-0.304	6e-13
-0.302	1e-13	-0.302	1e-13	-0.302	1e-13	-0.302	1e-13	-0.302	1e-13	-0.302	1e-13	-0.302	1e-13	-0.302	1e-13	-0.302	1e-13	-0.302	1e-13	-0.302	1e-13	-0.302	1e-13	-0.302	1e-13	-0.302	1e-13	-0.302	1e-13	-0.302	1e-13	-0.302	1e-13	-0.302	1e-13	-0.302	1e-13	-0.302	1e-13	-0.302	1e-13	-0.302	1e-13	-0.302	1e-13	-0.302	1e-13	-0.302	1e-13
-0.3	4e-13	-0.3	4e-13	-0.3	4e-13	-0.3	4e-13	-0.3	4e-13	-0.3	4e-13	-0.3	4e-13	-0.3	4e-13	-0.3	4e-13	-0.3	4e-13	-0.3	4e-13	-0.3	4e-13	-0.3	4e-13	-0.3	4e-13	-0.3	4e-13	-0.3	4e-13	-0.3	4e-13	-0.3	4e-13	-0.3	4e-13	-0.3	4e-13	-0.3	4e-13	-0.3	4e-13	-0.3	4e-13	-0.3	4e-13	-0.3	4e-13
-0.298	6e-13	-0.298	6e-13	-0.298	6e-13	-0.298	6e-13	-0.298	6e-13	-0.298	6e-13	-0.298	6e-13	-0.298	6e-13	-0.298	6e-13	-0.298	6e-13	-0.298	6e-13	-0.298	6e-13	-0.298	6e-13	-0.298	6e-13	-0.298	6e-13	-0.298	6e-13	-0.298	6e-13	-0.298	6e-13	-0.298	6e-13	-0.298	6e-13	-0.298	6e-13	-0.298	6e-13	-0.298	6e-13	-0.298	6e-13	-0.298	6e-13
-0.296	5e-13	-0.296	5e-13	-0.296	5e-13	-0.296	5e-13	-0.296	5e-13	-0.296	5e-13	-0.296	5e-13	-0.296	5e-13	-0.296	5e-13	-0.296	5e-13	-0.296	5e-13	-0.296	5e-13	-0.296	5e-13	-0.296	5e-13	-0.296	5e-13	-0.296	5e-13	-0.296	5e-13	-0.296	5e-13	-0.296	5e-13	-0.296	5e-13	-0.296	5e-13	-0.296	5e-13	-0.296	5e-13	-0.296	5e-13	-0.296	5e-13
-0.294	4e-13	-0.294	4e-13	-0.294	4e-13	-0.294	4e-13	-0.294	4e-13	-0.294	4e-13	-0.294	4e-13	-0.294	4e-13	-0.294	4e-13	-0.294	4e-13	-0.294	4e-13	-0.294	4e-13	-0.294	4e-13	-0.294	4e-13	-0.294	4e-13	-0.294	4e-13	-0.294	4e-13	-0.294	4e-13	-0.294	4e-13	-0.294	4e-13	-0.294	4e-13	-0.294	4e-13	-0.294	4e-13	-0.294	4e-13	-0.294	4e-13
-0.292	8e-13	-0.292	8e-13	-0.292	8e-13	-0.292	8e-13	-0.292	8e-13	-0.292	8e-13	-0.292	8e-13	-0.292	8e-13	-0.292	8e-13	-0.292	8e-13	-0.292	8e-13	-0.292	8e-13	-0.292	8e-13	-0.292	8e-13	-0.292	8e-13	-0.292	8e-13	-0.292	8e-13	-0.292	8e-13	-0.292	8e-13	-0.292	8e-13	-0.292	8e-13	-0.292	8e-13	-0.292	8e-13	-0.292	8e-13	-0.292	8e-13
-0.29	4e-13	-0.29	4e-13	-0.29	4e-13	-0.29	4e-13	-0.29	4e-13	-0.29	4e-13	-0.29	4e-13	-0.29	4e-13	-0.29	4e-13	-0.29	4e-13	-0.29	4e-13	-0.29	4e-13	-0.29	4e-13	-0.29	4e-13	-0.29	4e-13	-0.29	4e-13	-0.29	4e-13	-0.29	4e-13	-0.29	4e-13	-0.29	4e-13	-0.29	4e-13	-0.29	4e-13	-0.29	4e-13	-0.29	4e-13	-0.29	4e-13
-0.288	1e-13	-0.288	1e-13	-0.288	1e-13	-0.288	1e-13	-0.288	1e-13	-0.288	1e-13	-0.288	1e-13	-0.288	1e-13	-0.288	1e-13	-0.288	1e-13	-0.288	1e-13	-0.288	1e-13	-0.288	1e-13	-0.288	1e-13	-0.288	1e-13	-0.288	1e-13	-0.288	1e-13	-0.288	1e-13	-0.288	1e-13	-0.288	1e-13	-0.288	1e-13	-0.288	1e-13	-0.288	1e-13	-0.288	1e-13	-0.288	1e-13
-0.286	7e-13	-0.286	7e-13	-0.286	7e-13	-0.286	7e-13	-0.286	7e-13	-0.286	7e-13	-0.286	7e-13	-0.286	7e-13	-0.286	7e-13	-0.286	7e-13	-0.286	7e-13	-0.286	7e-13	-0.286	7e-13	-0.286	7e-13	-0.286	7e-13	-0.286	7e-13	-0.286	7e-13	-0.286	7e-13	-0.286	7e-13	-0.286	7e-13	-0.286	7e-13	-0.286	7e-13	-0.286	7e-13	-0.286	7e-13	-0.286	7e-13
-0.284	2e-13	-0.284	2e-13	-0.284	2e-13	-0.284	2e-13	-0.284	2e-13	-0.284	2e-13	-0.284	2e-13	-0.284	2e-13	-0.284	2e-13	-0.284	2e-13	-0.284	2e-13	-0.284	2e-13	-0.284	2e-13	-0.284	2e-13	-0.284	2e-13	-0.284	2e-13	-0.284	2e-13	-0.284	2e-13	-0.284	2e-13	-0.284	2e-13	-0.284	2e-13	-0.284	2e-13	-0.284	2e-13	-0.284	2e-13	-0.284	2e-13
-0.282	3e-13	-0.282	3e-13	-0.282	3e-13	-0.282	3e-13	-0.282	3e-13	-0.282	3e-13	-0.282	3e-13	-0.282	3e-13	-0.282	3e-13	-0.282	3e-13	-0.282	3e-13	-0.282	3e-13	-0.282	3e-13	-0.282	3e-13	-0.282	3e-13	-0.282	3e-13	-0.282	3e-13	-0.282	3e-13	-0.282	3e-13	-0.282	3e-13	-0.282	3e-13	-0.282	3e-13	-0.282	3e-13	-0.282	3e-13	-0.282	3e-13
-0.28	3e-13	-0.28	3e-13	-0.28	3e-13	-0.28	3e-13	-0.28	3e-13	-0.28	3e-13	-0.28	3e-13	-0.28	3e-13	-0.28	3e-13	-0.28	3e-13	-0.28	3e-13	-0.28	3e-13	-0.28	3e-13	-0.28	3e-13	-0.28	3e-13	-0.28	3e-13	-0.28	3e-13	-0.28	3e-13	-0.28	3e-13	-0.28	3e-13	-0.28	3e-13	-0.28	3e-13	-0.28	3e-13	-0.28	3e-13	-0.28	3e-13
-0.278	0	-0.278	0	-0.278	0	-0.278	0	-0.278	0	-0.278	0	-0.278	0	-0.278	0	-0.278	0	-0.278	0	-0.278	0	-0.278	0	-0.278	0	-0.278	0	-0.278	0	-0.278	0	-0.278	0	-0.278	0	-0.278	0	-0.278	0	-0.278	0	-0.278	0	-0.278	0	-0.278	0	-0.278	0
-0.276	8e-13	-0.276	8e-13	-0.276	8e-13	-0.276	8e-13	-0.276	8e-13	-0.276	8e-13	-0.276	8e-13	-0.276	8e-13	-0.276	8e-13	-0.276	8e-13	-0.276	8e-13	-0.276	8e-13	-0.276	8e-13	-0.276	8e-13	-0.276	8e-13	-0.276	8e-13	-0.276	8e-13	-0.276	8e-13	-0.276	8e-13	-0.276	8e-13	-0.276	8e-13	-0.276	8e-13	-0.276	8e-13	-0.276	8e-13	-0.276	8e-13
-0.274	6e-13	-0.274	6e-13	-0.274	6e-13	-0.274	6e-13	-0.274	6e-13	-0.274	6e-13	-0.274	6e-13	-0.274	6e-13	-0.274	6e-13	-0.274	6e-13	-0.274	6e-13	-0.274	6e-13	-0.274	6e-13	-0.274	6e-13	-0.274	6e-13	-0.274	6e-13	-0.274	6e-13	-0.274	6e-13	-0.274	6e-13	-0.274	6e-13	-0.274	6e-13	-0.274	6e-13	-0.274	6e-13	-0.274	6e-13	-0.274	6e-13
-0.272	4e-13	-0.272	4e-13	-0.272	4e-13	-0.272	4e-13	-0.272	4e-13	-0.272	4e-13	-0.272	4e-13	-0.272	4e-13	-0.272	4e-13	-0.272	4e-13	-0.272	4e-13	-0.272	4e-13	-0.272	4e-13	-0.272	4e-13	-0.272	4e-13	-0.272	4e-13	-0.272	4e-13	-0.272	4e-13	-0.272	4e-13	-0.272	4e-13	-0.272	4e-13	-0.272	4e-13	-0.272	4e-13	-0.272	4e-13	-0.272	4e-13
-0.27	6e-13	-0.27	6e-13	-0.27	6e-13	-0.27	6e-13	-0.27	6e-13	-0.27	6e-13	-0.27	6e-13	-0.27	6e-13	-0.27	6e-13	-0.27	6e-13	-0.27	6e-13	-0.27	6e-13	-0.27	6e-13	-0.27	6e-13	-0.27	6e-13	-0.27	6e-13	-0.27	6e-13	-0.27	6e-13	-0.27	6e-13	-0.27	6e-13	-0.27	6e-13	-0.27	6e-13	-0.27	6e-13	-0.27	6e-13	-0.27	6e-13
-0.268	3e-13	-0.268	3e-13	-0.268	3e-13	-0.268	3e-13	-0.268	3e-13	-0.268	3e-13	-0.268	3e-13	-0.268	3e-13	-0.268	3e-13	-0.268	3e-13	-0.268	3e-13	-0.268	3e-13	-0.268	3e-13	-0.268	3e-13	-0.268	3e-13	-0.268	3e-13	-0.268	3e-13	-0.268	3e-13	-0.268	3e-13	-0.268	3e-13	-0.268	3e-13	-0.268	3e-13	-0.268	3e-13	-0.268	3e-13	-0.268	3e-13
-0.266	5e-13	-0.266	5e-13	-0.266	5e-13	-0.266	5e-13	-0.266	5e-13	-0.266	5e-13	-0.266	5e-13	-0.266	5e-13	-0.266	5e-13	-0.266	5e-13	-0.266	5e-13	-0.266	5e-13	-0.266	5e-13	-0.266	5e-13	-0.266	5e-13	-0.266	5e-13	-0.266	5e-13	-0.266	5e-13	-0.266	5e-13	-0.266	5e-13	-0.266	5e-13	-0.266	5e-13	-0.266	5e-13	-0.266	5e-13	-0.266	5e-13
-0.264	1e-13	-0.264	1e-13	-0.264	1e-13	-0.264	1e-13	-0.264	1e-13	-0.264	1e-13	-0.264	1e-13	-0.264	1e-13	-0.264	1e-13	-0.264	1e-13	-0.264	1e-13	-0.264	1e-13	-0.264	1e-13	-0.264	1e-13	-0.264	1e-13	-0.264	1e-13	-0.264	1e-13	-0.264	1e-13	-0.264	1e-13	-0.264	1e-13	-0.264	1e-13	-0.264	1e-13	-0.264	1e-13	-0.264	1e-13	-0.264	1e-13
-0.262	4e-13	-0.262	4e-13	-0.262	4e-13	-0.262	4e-13	-0.262	4e-13	-0.262	4e-13	-0.262	4e-13	-0.262	4e-13	-0.262	4e-13	-0.262	4e-13	-0.262	4e-13	-0.262	4e-13	-0.262	4e-13	-0.262	4e-13	-0.262	4e-13	-0.262	4e-13	-0.262	4e-13	-0.262	4e-13	-0.262	4e-13	-0.262	4e-13	-0.262	4e-13	-0.262	4e-13	-0.262	4e-13	-0.262	4e-13	-0.262	4e-13
-0.26	5e-13	-0.26	5e-13	-0.26	5e-13	-0.26	5e-13	-0.26	5e-13	-0.26	5e-13	-0.26	5e-13	-0.26	5e-13	-0.26	5e-13	-0.26	5e-13	-0.26	5e-13	-0.26	5e-13	-0.26	5e-13	-0.26	5e-13	-0.26	5e-13	-0.26	5e-13	-0.26	5e-13	-0.26	5e-13	-0.26	5e-13	-0.26	5e-13	-0.26	5e-13	-0.26	5e-13	-0.26	5e-13	-0.26	5e-13	-0.26	5e-13
-0.258	0	-0.258	0	-0.258	0	-0.258	0	-0.258	0	-0.258	0	-0.258	0	-0.258	0	-0.258	0	-0.258	0	-0.258	0	-0.258	0	-0.258	0	-0.258	0	-0.258	0	-0.258	0	-0.258	0	-0.258	0	-0.258	0	-0.258	0	-0.258	0	-0.258	0	-0.258	0	-0.258	0	-0.258	0
-0.256	3e-13	-0.256	3e-13	-0.256	3e-13	-0.256	3e-13	-0.256	3e-13	-0.256	3e-13	-0.256	3e-13	-0.256	3e-13	-0.256	3e-13	-0.256	3e-13	-0.256	3e-13	-0.256	3e-13	-0.256	3e-13	-0.256	3e-13	-0.256	3e-13	-0.256	3e-13	-0.256	3e-13	-0.256	3e-13	-0.256	3e-13	-0.256	3e-13	-0.256	3e-13	-0.256	3e-13	-0.256	3e-13	-0.256	3e-13	-0.256	3e-13
-0.254	3e-13	-0.254	3e-13	-0.254	3e-13	-0.254	3e-13	-0.254	3e-13	-0.254	3e-13	-0.254	3e-13	-0.254	3e-13	-0.254	3e-13	-0.254	3e-13	-0.254	3e-13	-0.254	3e-13	-0.254	3e-13	-0.254	3e-13	-0.254	3e-13	-0.254	3e-13	-0.254	3e-13	-0.254	3e-13	-0.254	3e-13	-0.254	3e-13	-0.254	3e-13	-0.254	3e-13	-0.254	3e-13	-0.254	3e-13	-0.254	3e-13
-0.252	1e-13	-0.252	1e-13	-0.252	1e-13	-0.252	1e-13	-0.252	1e-13	-0.252	1e-13	-0.252	1e-13	-0.252	1e-13	-0.252	1e-13	-0.252	1e-13	-0.252	1e-13	-0.252	1e-13	-0.252	1e-13	-0.252	1e-13	-0.252	1e-13	-0.252	1e-13	-0.252	1e-13	-0.252	1e-13	-0.252	1e-13	-0.252	1e-13	-0.252	1e-13	-0.252	1e-13	-0.252	1e-13	-0.252	1e-13	-0.252	1e-13
-0.25	5e-13	-0.25	5e-13	-0.25	5e-13	-0.25	5e-13	-0.25	5e-13	-0.25	5e-13	-0.25	5e-13	-0.25	5e-13	-0.25	5e-13	-0.25	5e-13	-0.25	5e-13	-0.25	5e-13	-0.25	5e-13	-0.25	5e-13	-0.25	5e-13	-0.25	5e-13	-0.25	5e-13	-0.25	5e-13	-0.25	5e-13	-0.25	5e-13	-0.25	5e-13	-0.25	5e-13	-0.25	5e-13	-0.25	5e-13	-0.25	5e-13
-0.248	5e-13	-0.248	5e-13	-0.248	5e-13	-0.248	5e-13	-0.248	5e-13	-0.248	5e-13	-0.248	5e-13	-0.248	5e-13	-0.248	5e-13	-0.248	5e-13	-0.248	5e-13	-0.248	5e-13	-0.248	5e-13	-0.248	5e-13	-0.248	5e-13	-0.248	5e-13	-0.248	5e-13	-0.248	5e-13	-0.248	5e-13	-0.248	5e-13	-0.248	5e-13	-0.248	5e-13	-0.248	5e-13	-0.248	5e-13	-0.248	5e-13
-0.246	3e-13	-0.246	3e-13	-0.246	3e-13	-0.246	3e-13	-0.246	3e-13	-0.246	3e-13	-0.246	3e-13	-0.246	3e-13	-0.246	3e-13	-0.246	3e-13	-0.246	3e-13	-0.246	3e-13	-0.246	3e-13	-0.246	3e-13	-0.246	3e-13	-0.246	3e-13	-0.246	3e-13	-0.246	3e-13	-0.246	3e-13	-0.246	3e-13	-0.246	3e-13	-0.246	3e-13	-0.246	3e-13	-0.246	3e-13	-0.246	3e-13
-0.244	1e-13	-0.244	1e-13	-0.244	1e-13	-0.244	1e-13	-0.244	1e-13	-0.244	1e-13	-0.244	1e-13	-0.244	1e-13	-0.244	1e-13	-0.244	1e-13	-0.244	1e-13	-0.244	1e-13	-0.244	1e-13	-0.244	1e-13	-0.244	1e-13	-0.244	1e-13	-0.244	1e-13	-0.244	1e-13	-0.244	1e-13	-0.244	1e-13	-0.244	1e-13	-0.244	1e-13	-0.244	1e-13	-0.244	1e-13	-0.244	1e-13
-0.242	6e-13	-0.242	6e-13	-0.242	6e-13	-0.242	6e-13	-0.242	6e-13	-0.242	6e-13	-0.242	6e-13	-0.242	6e-13	-0.242	6e-13	-0.242	6e-13	-0.242	6e-13	-0.242	6e-13	-0.242	6e-13	-0.242	6e-13	-0.242	6e-13	-0.242	6e-13	-0.242	6e-13	-0.242	6e-13	-0.242	6e-13	-0.242	6e-13	-0.242	6e-13	-0.242	6e-13	-0.242	6e-13	-0.242	6e-13	-0.242	6e-13
-0.24	1e-13	-0.24	1e-13	-0.24	1e-13	-0.24	1e-13	-0.24	1e-13	-0.24	1e-13	-0.24	1e-13	-0.24	1e-13	-0.24	1e-13	-0.24	1e-13	-0.24	1e-13	-0.24	1e-13	-0.24	1e-13	-0.24	1e-13	-0.24	1e-13	-0.24	1e-13	-0.24	1e-13	-0.24	1e-13	-0.24	1e-13	-0.24	1e-13	-0.24	1e-13	-0.24	1e-13	-0.24	1e-13	-0.24	1e-13	-0.24	1e-13
-0.238	2e-13	-0.238	2e-13	-0.238	2e-13	-0.238	2e-13	-0.238	2e-13	-0.238	2e-13	-0.238	2e-13	-0.238	2e-13	-0.238	2e-13	-0.238	2e-13	-0.238	2e-13	-0.238	2e-13	-0.238	2e-13	-0.238	2e-13	-0.238	2e-13	-0.238	2e-13	-0.238	2e-13	-0.238	2e-13	-0.238	2e-13	-0.238	2e-13	-0.238	2e-13	-0.238	2e-13	-0.238	2e-13	-0.238	2e-13	-0.238	2e-13
-0.236	2e-13	-0.236	2e-13	-0.236	2e-13	-0.236	2e-13	-0.236	2e-13	-0.236	2e-13	-0.236	2e-13	-0.236	2e-13	-0.236	2e-13	-0.236	2e-13	-0.236	2e-13	-0.236	2e-13	-0.236	2e-13	-0.236	2e-13	-0.236	2e-13	-0.236	2e-13	-0.236	2e-13	-0.236	2e-13	-0.236	2e-13	-0.236	2e-13	-0.236	2e-13	-0.236	2e-13	-0.236	2e-13	-0.236	2e-13	-0.236	2e-13
-0.234	1e-13	-0.234	1e-13	-0.234	1e-13	-0.234	1e-13	-0.234	1e-13	-0.234	1e-13	-0.234	1e-13	-0.234	1e-13	-0.234	1e-13	-0.234	1e-13	-0.234	1e-13	-0.234	1e-13	-0.234	1e-13	-0.234	1e-13	-0.234	1e-13	-0.234	1e-13	-0.234	1e-13	-0.234	1e-13	-0.234	1e-13	-0.234	1e-13	-0.234	1e-13	-0.234	1e-13	-0.234	1e-13	-0.234	1e-13	-0.234	1e-13
-0.232	5e-13	-0.232	5e-13	-0.232	5e-13	-0.232	5e-13	-0.232	5e-13	-0.232	5e-13	-0.232	5e-13	-0.232	5e-13	-0.232	5e-13	-0.232	5e-13	-0.232	5e-13	-0.232	5e-13	-0.232	5e-13	-0.232	5e-13	-0.232	5e-13	-0.232	5e-13	-0.232	5e-13	-0.232	5e-13	-0.232	5e-13	-0.232	5e-13	-0.232	5e-13	-0.232	5e-13	-0.232	5e-13	-0.232	5e-13	-0.232	5e-13
-0.23	0	-0.23	0	-0.23	0	-0.23	0	-0.23	0	-0.23	0	-0.23	0	-0.23	0	-0.23	0	-0.23	0	-0.23	0	-0.23	0	-0.23	0	-0.23	0	-0.23	0	-0.23	0	-0.23	0	-0.23	0	-0.23	0	-0.23	0	-0.23	0	-0.23	0	-0.23	0	-0.23	0	-0.23	0
-0.228	1e-13	-0.228	1e-13	-0.228	1e-13	-0.228	1e-13	-0.228	1e-13	-0.228	1e-13	-0.228	1e-13	-0.228	1e-13	-0.228	1e-13	-0.228	1e-13	-0.228	1e-13	-0.228	1e-13	-0.228	1e-13	-0.228	1e-13	-0.228	1e-13	-0.228	1e-13	-0.228	1e-13	-0.228	1e-13	-0.228	1e-13	-0.228	1e-13	-0.228	1e-13	-0.228	1e-13	-0.228	1e-13	-0.228	1e-13	-0.228	1e-13
-0.226	4e-13	-0.226	4e-13	-0.226	4e-13	-0.226	4e-13	-0.226	4e-13	-0.226	4e-13	-0.226	4e-13	-0.226	4e-13	-0.226	4e-13	-0.226	4e-13	-0.226	4e-13	-0.226	4e-13	-0.226	4e-13	-0.226	4e-13	-0.226	4e-13	-0.226	4e-13	-0.226	4e-13	-0.226	4e-13	-0.226	4e-13	-0.226	4e-13	-0.226	4e-13	-0.226	4e-13	-0.226	4e-13	-0.226	4e-13	-0.226	4e-13
-0.224	3e-13	-0.224	3e-13	-0.224	3e-13	-0.224	3e-13	-0.224	3e-13	-0.224	3e-13	-0.224	3e-13	-0.224	3e-13	-0.224	3e-13	-0.224	3e-13	-0.224	3e-13	-0.224	3e-13	-0.224	3e-13	-0.224	3e-13	-0.224	3e-13	-0.224	3e-13	-0.224	3e-13	-0.224	3e-13	-0.224	3e-13	-0.224	3e-13	-0.224	3e-13	-0.224	3e-13	-0.224	3e-13	-0.224	3e-13	-0.224	3e-13
-0.222	5e-13	-0.222	5e-13	-0.222	5e-13	-0.222	5e-13	-0.222	5e-13	-0.222	5e-13	-0.222	5e-13	-0.222	5e-13	-0.222	5e-13	-0.222	5e-13	-0.222	5e-13	-0.222	5e-13	-0.222	5e-13	-0.222	5e-13	-0.222	5e-13	-0.222	5e-13	-0.222	5e-13	-0.222	5e-13	-0.222	5e-13	-0.222	5e-13	-0.222	5e-13	-0.222	5e-13	-0.222	5e-13	-0.222	5e-13	-0.222	5e-13
-0.22	2e-13	-0.22	2e-13	-0.22	2e-13	-0.22	2e-13	-0.22	2e-13	-0.22	2e-13	-0.22	2e-13	-0.22	2e-13	-0.22	2e-13	-0.22	2e-13	-0.22	2e-13	-0.22	2e-13	-0.22	2e-13	-0.22	2e-13	-0.22	2e-13	-0.22	2e-13	-0.22	2e-13	-0.22	2e-13	-0.22	2e-13	-0.22	2e-13	-0.22	2e-13	-0.22	2e-13	-0.22	2e-13	-0.22	2e-13	-0.22	2e-13
-0.218	3e-13	-0.218	3e-13	-0.218	3e-13	-0.218	3e-13	-0.218	3e-13	-0.218	3e-13	-0.218	3e-13	-0.218	3e-13	-0.218	3e-13	-0.218	3e-13	-0.218	3e-13	-0.218	3e-13	-0.218	3e-13	-0.218	3e-13	-0.218	3e-13	-0.218	3e-13	-0.218	3e-13	-0.218	3e-13	-0.218	3e-13	-0.218	3e-13	-0.218	3e-13	-0.218	3e-13	-0.218	3e-13	-0.218	3e-13	-0.218	3e-13
-0.216	2e-13	-0.216	2e-13	-0.216	2e-13	-0.216	2e-13	-0.216	2e-13	-0.216	2e-13	-0.216	2e-13	-0.216	2e-13	-0.216	2e-13	-0.216	2e-13	-0.216	2e-13	-0.216	2e-13	-0.216	2e-13	-0.216	2e-13	-0.216	2e-13	-0.216	2e-13	-0.216	2e-13	-0.216	2e-13	-0.216	2e-13	-0.216	2e-13	-0.216	2e-13	-0.216	2e-13	-0.216	2e-13	-0.216	2e-13	-0.216	2e-13
-0.214	1e-13	-0.214	1e-13	-0.214	1e-13	-0.214	1e-13	-0.214	1e-13	-0.214	1e-13	-0.214	1e-13	-0.214	1e-13	-0.214	1e-13	-0.214	1e-13	-0.214	1e-13	-0.214	1e-13	-0.214	1e-13	-0.214	1e-13	-0.214	1e-13	-0.214	1e-13	-0.214	1e-13	-0.214	1e-13	-0.214	1e-13	-0.214	1e-13	-0.214	1e-13	-0.214	1e-13	-0.214	1e-13	-0.214	1e-13	-0.214	1e-13
-0.212	4e-13	-0.212	4e-13	-0.212	4e-13	-0.212	4e-13	-0.212	4e-13	-0.212	4e-13	-0.212	4e-13	-0.212	4e-13	-0.212	4e-13	-0.212	4e-13	-0.212	4e-13	-0.212	4e-13	-0.212	4e-13	-0.212	4e-13	-0.212	4e-13	-0.212	4e-13	-0.212	4e-13	-0.212	4e-13	-0.212	4e-13	-0.212	4e-13	-0.212	4e-13	-0.212	4e-13	-0.212	4e-13	-0.212	4e-13	-0.212	4e-13
-0.21	2e-13	-0.21	2e-13	-0.21	2e-13	-0.21	2e-13	-0.21	2e-13	-0.21	2e-13	-0.21	2e-13	-0.21	2e-13	-0.21	2e-13	-0.21	2e-13	-0.21	2e-13	-0.21	2e-13	-0.21	2e-13	-0.21	2e-13	-0.21	2e-13	-0.21	2e-13	-0.21	2e-13	-0.21	2e-13	-0.21	2e-13	-0.21	2e-13	-0.21	2e-13	-0.21	2e-13	-0.21	2e-13	-0.21	2e-13	-0.21	2e-13
-0.208	1e-13	-0.208	1e-13	-0.208	1e-13	-0.208	1e-13	-0.208	1e-13	-0.208	1e-13	-0.208	1e-13	-0.208	1e-13	-0.208	1e-13	-0.208	1e-13	-0.208	1e-13	-0.208	1e-13	-0.208	1e-13	-0.208	1e-13	-0.208	1e-13	-0.208	1e-13	-0.208	1e-13	-0.208	1e-13	-0.208	1e-13	-0.208	1e-13	-0.208	1e-13	-0.208	1e-13	-0.208	1e-13	-0.208	1e-13	-0.208	1e-13
-0.206	6e-13	-0.206	6e-13	-0.206	6e-13	-0.206	6e-13	-0.206	6e-13	-0.206	6e-13	-0.206	6e-13	-0.206	6e-13	-0.206	6e-13	-0.206	6e-13	-0.206	6e-13	-0.206	6e-13	-0.206	6e-13	-0.206	6e-13	-0.206	6e-13	-0.206	6e-13	-0.206	6e-13	-0.206	6e-13	-0.206	6e-13	-0.206	6e-13	-0.206	6e-13	-0.206	6e-13	-0.206	6e-13	-0.206	6e-13	-0.206	6e-13
-0.204	6e-13	-0.204	6e-13	-0.204	6e-13	-0.204	6e-13	-0.204	6e-13	-0.204	6e-13	-0.204	6e-13	-0.204	6e-13	-0.204	6e-13	-0.204	6e-13	-0.204	6e-13	-0.204	6e-13	-0.204	6e-13	-0.204	6e-13	-0.204	6e-13	-0.204	6e-13	-0.204	6e-13	-0.204	6e-13	-0.204	6e-13	-0.204	6e-13	-0.204	6e-13	-0.204	6e-13	-0.204	6e-13	-0.204	6e-13	-0.204	6e-13
-0.202	0	-0.202	0	-0.202	0	-0.202	0	-0.202	0	-0.202	0	-0.202	0	-0.202	0	-0.202	0	-0.202	0	-0.202	0	-0.202	0	-0.202	0	-0.202	0	-0.202	0	-0.202	0	-0.202	0	-0.202	0	-0.202	0	-0.202	0	-0.202	0	-0.202	0	-0.202	0	-0.202	0	-0.202	0
-0.2	4e-13	-0.2	4e-13	-0.2	4e-13	-0.2	4e-13	-0.2	4e-13	-0.2	4e-13	-0.2	4e-13	-0.2	4e-13	-0.2	4e-13	-0.2	4e-13	-0.2	4e-13	-0.2	4e-13	-0.2	4e-13	-0.2	4e-13	-0.2	4e-13	-0.2	4e-13	-0.2	4e-13	-0.2	4e-13	-0.2	4e-13	-0.2	4e-13	-0.2	4e-13	-0.2	4e-13	-0.2	4e-13	-0.2	4e-13	-0.2	4e-13
-0.198	6e-13	-0.198	6e-13	-0.198	6e-13	-0.198	6e-13	-0.198	6e-13	-0.198	6e-13	-0.198	6e-13	-0.198	6e-13	-0.198	6e-13	-0.198	6e-13	-0.198	6e-13	-0.198	6e-13	-0.198	6e-13	-0.198	6e-13	-0.198	6e-13	-0.198	6e-13	-0.198	6e-13	-0.198	6e-13	-0.198	6e-13	-0.198	6e-13	-0.198	6e-13	-0.198	6e-13	-0.198	6e-13	-0.198	6e-13	-0.198	6e-13
-0.196	2e-13	-0.196	2e-13	-0.196	2e-13	-0.196	2e-13	-0.196	2e-13	-0.196	2e-13	-0.196	2e-13	-0.196	2e-13	-0.196	2e-13	-0.196	2e-13	-0.196	2e-13	-0.196	2e-13	-0.196	2e-13	-0.196	2e-13	-0.196	2e-13	-0.196	2e-13	-0.196	2e-13	-0.196	2e-13	-0.196	2e-13	-0.196	2e-13	-0.196	2e-13	-0.196	2e-13	-0.196	2e-13	-0.196	2e-13	-0.196	2e-13
-0.194	7e-13	-0.194	7e-13	-0.194	7e-13	-0.194	7e-13	-0.194	7e-13	-0.194	7e-13	-0.194	7e-13	-0.194	7e-13	-0.194	7e-13	-0.194	7e-13	-0.194	7e-13	-0.194	7e-13	-0.194	7e-13	-0.194	7e-13	-0.194	7e-13	-0.194	7e-13	-0.194	7e-13	-0.194	7e-13	-0.194	7e-13	-0.194	7e-13	-0.194	7e-13	-0.194	7e-13	-0.194	7e-13	-0.194	7e-13	-0.194	7e-13
-0.192	4e-13	-0.192	4e-13	-0.192	4e-13	-0.192	4e-13	-0.192	4e-13	-0.192	4e-13	-0.192	4e-13	-0.192	4e-13	-0.192	4e-13	-0.192	4e-13	-0.192	4e-13	-0.192	4e-13	-0.192	4e-13	-0.192	4e-13	-0.192	4e-13	-0.192	4e-13	-0.192	4e-13	-0.192	4e-13	-0.192	4e-13	-0.192	4e-13	-0.192	4e-13	-0.192	4e-13	-0.192	4e-13	-0.192	4e-13	-0.192	4e-13
-0.19	2e-13	-0.19	2e-13	-0.19	2e-13	-0.19	2e-13	-0.19	2e-13	-0.19	2e-13	-0.19	2e-13	-0.19	2e-13	-0.19	2e-13	-0.19	2e-13	-0.19	2e-13	-0.19	2e-13	-0.19	2e-13	-0.19	2e-13	-0.19	2e-13	-0.19	2e-13	-0.19	2e-13	-0.19	2e-13	-0.19	2e-13	-0.19	2e-13	-0.19	2e-13	-0.19	2e-13	-0.19	2e-13	-0.19	2e-13	-0.19	2e-13
-0.188	4e-13	-0.188	4e-13	-0.188	4e-13	-0.188	4e-13	-0.188	4e-13	-0.188	4e-13	-0.188	4e-13	-0.188	4e-13	-0.188	4e-13	-0.188	4e-13	-0.188	4e-13	-0.188	4e-13	-0.188	4e-13	-0.188	4e-13	-0.188	4e-13	-0.188	4e-13	-0.188	4e-13	-0.188	4e-13	-0.188	4e-13	-0.188	4e-13	-0.188	4e-13	-0.188	4e-13	-0.188	4e-13	-0.188	4e-13	-0.188	4e-13
-0.186	4e-13	-0.186	4e-13	-0.186	4e-13	-0.186	4e-13	-0.186	4e-13	-0.186	4e-13	-0.186	4e-13	-0.186	4e-13	-0.186	4e-13	-0.186	4e-13	-0.186	4e-13	-0.186	4e-13	-0.186	4e-13	-0.186	4e-13	-0.186	4e-13	-0.186	4e-13	-0.186	4e-13	-0.186	4e-13	-0.186	4e-13	-0.186	4e-13	-0.186	4e-13	-0.186	4e-13	-0.186	4e-13	-0.186	4e-13	-0.186	4e-13
-0.184	3e-13	-0.184	3e-13	-0.184	3e-13	-0.184	3e-13	-0.184	3e-13	-0.184	3e-13	-0.184	3e-13	-0.184	3e-13	-0.184	3e-13	-0.184	3e-13	-0.184	3e-13	-0.184	3e-13	-0.184	3e-13	-0.184	3e-13	-0.184	3e-13	-0.184	3e-13	-0.184	3e-13	-0.184	3e-13	-0.184	3e-13	-0.184	3e-13	-0.184	3e-13	-0.184	3e-13	-0.184	3e-13	-0.184	3e-13	-0.184	3e-13
-0.182	5e-13	-0.182	5e-13	-0.182	5e-13	-0.182	5e-13	-0.182	5e-13	-0.182	5e-13	-0.182	5e-13	-0.182	5e-13	-0.182	5e-13	-0.182	5e-13	-0.182	5e-13	-0.182	5e-13	-0.182	5e-13	-0.182	5e-13	-0.182	5e-13	-0.182	5e-13	-0.182	5e-13	-0.182	5e-13	-0.182	5e-13	-0.182	5e-13	-0.182	5e-13	-0.182	5e-13	-0.182	5e-13	-0.182	5e-13	-0.182	5e-13
-0.18	1e-13	-0.18	1e-13	-0.18	1e-13	-0.18	1e-13	-0.18	1e-13	-0.18	1e-13	-0.18	1e-13	-0.18	1e-13	-0.18	1e-13	-0.18	1e-13	-0.18	1e-13	-0.18	1e-13	-0.18	1e-13	-0.18	1e-13	-0.18	1e-13	-0.18	1e-13	-0.18	1e-13	-0.18	1e-13	-0.18	1e-13	-0.18	1e-13	-0.18	1e-13	-0.18	1e-13	-0.18	1e-13	-0.18	1e-13	-0.18	1e-13
-0.178	1e-13	-0.178	1e-13	-0.178	1e-13	-0.178	1e-13	-0.178	1e-13	-0.178	1e-13	-0.178	1e-13	-0.178	1e-13	-0.178	1e-13	-0.178	1e-13	-0.178	1e-13	-0.178	1e-13	-0.178	1e-13	-0.178	1e-13	-0.178	1e-13	-0.178	1e-13	-0.178	1e-13	-0.178	1e-13	-0.178	1e-13	-0.178	1e-13	-0.178	1e-13	-0.178	1e-13	-0.178	1e-13	-0.178	1e-13	-0.178	1e-13
-0.176	5e-13	-0.176	5e-13	-0.176	5e-13	-0.176	5e-13	-0.176	5e-13	-0.176	5e-13	-0.176	5e-13	-0.176	5e-13	-0.176	5e-13	-0.176	5e-13	-0.176	5e-13	-0.176	5e-13	-0.176	5e-13	-0.176	5e-13	-0.176	5e-13	-0.176	5e-13	-0.176	5e-13	-0.176	5e-13	-0.176	5e-13	-0.176	5e-13	-0.176	5e-13	-0.176	5e-13	-0.176	5e-13	-0.176	5e-13	-0.176	5e-13
-0.174	4e-13	-0.174	4e-13	-0.174	4e-13	-0.174	4e-13	-0.174	4e-13	-0.174	4e-13	-0.174	4e-13	-0.174	4e-13	-0.174	4e-13	-0.174	4e-13	-0.174	4e-13	-0.174	4e-13	-0.174	4e-13	-0.174	4e-13	-0.174	4e-13	-0.174	4e-13	-0.174	4e-13	-0.174	4e-13	-0.174	4e-13	-0.174	4e-13	-0.174	4e-13	-0.174	4e-13	-0.174	4e-13	-0.174	4e-13	-0.174	4e-13
-0.172	1e-13	-0.172	1e-13	-0.172	1e-13	-0.172	1e-13	-0.172	1e-13	-0.172	1e-13	-0.172	1e-13	-0.172	1e-13	-0.172	1e-13	-0.172	1e-13	-0.172	1e-13	-0.172	1e-13	-0.172	1e-13	-0.172	1e-13	-0.172	1e-13	-0.172	1e-13	-0.172	1e-13	-0.172	1e-13	-0.172	1e-13	-0.172	1e-13	-0.172	1e-13	-0.172	1e-13	-0.172	1e-13	-0.172	1e-13	-0.172	1e-13
-0.17	5e-13	-0.17	5e-13	-0.17	5e-13	-0.17	5e-13	-0.17	5e-13	-0.17	5e-13	-0.17	5e-13	-0.17	5e-13	-0.17	5e-13	-0.17	5e-13	-0.17	5e-13	-0.17	5e-13	-0.17	5e-13	-0.17	5e-13	-0.17	5e-13	-0.17	5e-13	-0.17	5e-13	-0.17	5e-13	-0.17	5e-13	-0.17	5e-13	-0.17	5e-13	-0.17	5e-13	-0.17	5e-13	-0.17	5e-13	-0.17	5e-13
-0.168	4e-13	-0.168	4e-13	-0.168	4e-13	-0.168	4e-13	-0.168	4e-13	-0.168	4e-13	-0.168	4e-13	-0.168	4e-13	-0.168	4e-13	-0.168	4e-13	-0.168	4e-13	-0.168	4e-13	-0.168	4e-13	-0.168	4e-13	-0.168	4e-13	-0.168	4e-13	-0.168	4e-13	-0.168	4e-13	-0.168	4e-13	-0.168	4e-13	-0.168	4e-13	-0.168	4e-13	-0.168	4e-13	-0.168	4e-13	-0.168	4e-13
-0.166	0	-0.166	0	-0.166	0	-0.166	0	-0.166	0	-0.166	0	-0.166	0	-0.166	0	-0.166	0	-0.166	0	-0.166	0	-0.166	0	-0.166	0	-0.166	0	-0.166	0	-0.166	0	-0.166	0	-0.166	0	-0.166	0	-0.166	0	-0.166	0	-0.166	0	-0.166	0	-0.166	0	-0.166	0
-0.164	7e-13	-0.164	7e-13	-0.164	7e-13	-0.164	7e-13	-0.164	7e-13	-0.164	7e-13	-0.164	7e-13	-0.164	7e-13	-0.164	7e-13	-0.164	7e-13	-0.164	7e-13	-0.164	7e-13	-0.164	7e-13	-0.164	7e-13	-0.164	7e-13	-0.164	7e-13	-0.164	7e-13	-0.164	7e-13	-0.164	7e-13	-0.164	7e-13	-0.164	7e-13	-0.164	7e-13	-0.164	7e-13	-0.164	7e-13	-0.164	7e-13
-0.162	4e-13	-0.162	4e-13	-0.162	4e-13	-0.162	4e-13	-0.162	4e-13	-0.162	4e-13	-0.162	4e-13	-0.162	4e-13	-0.162	4e-13	-0.162	4e-13	-0.162	4e-13	-0.162	4e-13	-0.162	4e-13	-0.162	4e-13	-0.162	4e-13	-0.162	4e-13	-0.162	4e-13	-0.162	4e-13	-0.162	4e-13	-0.162	4e-13	-0.162	4e-13	-0.162	4e-13	-0.162	4e-13	-0.162	4e-13	-0.162	4e-13
-0.16	3e-13	-0.16	3e-13	-0.16	3e-13	-0.16	3e-13	-0.16	3e-13	-0.16	3e-13	-0.16	3e-13	-0.16	3e-13	-0.16	3e-13	-0.16	3e-13	-0.16	3e-13	-0.16	3e-13	-0.16	3e-13	-0.16	3e-13	-0.16	3e-13	-0.16	3e-13	-0.16	3e-13	-0.16	3e-13	-0.16	3e-13	-0.16	3e-13	-0.16	3e-13	-0.16	3e-13	-0.16	3e-13	-0.16	3e-13	-0.16	3e-13
-0.158	5e-13	-0.158	5e-13	-0.158	5e-13	-0.158	5e-13	-0.158	5e-13	-0.158	5e-13	-0.158	5e-13	-0.158	5e-13	-0.158	5e-13	-0.158	5e-13	-0.158	5e-13	-0.158	5e-13	-0.158	5e-13	-0.158	5e-13	-0.158	5e-13	-0.158	5e-13	-0.158	5e-13	-0.158	5e-13	-0.158	5e-13	-0.158	5e-13	-0.158	5e-13	-0.158	5e-13	-0.158	5e-13	-0.158	5e-13	-0.158	5e-13
-0.156	4e-13	-0.156	4e-13	-0.156	4e-13	-0.156	4e-13	-0.156	4e-13	-0.156	4e-13	-0.156	4e-13	-0.156	4e-13	-0.156	4e-13	-0.156	4e-13	-0.156	4e-13	-0.156	4e-13	-0.156	4e-13	-0.156	4e-13	-0.156	4e-13	-0.156	4e-13	-0.156	4e-13	-0.156	4e-13	-0.156	4e-13	-0.156	4e-13	-0.156	4e-13	-0.156	4e-13	-0.156	4e-13	-0.156	4e-13	-0.156	4e-13
-0.154	0	-0.154	0	-0.154	0	-0.154	0	-0.154	0	-0.154	0	-0.154	0	-0.154	0	-0.154	0	-0.154	0	-0.154	0	-0.154	0	-0.154	0	-0.154	0	-0.154	0	-0.154	0	-0.154	0	-0.154	0	-0.154	0	-0.154	0	-0.154	0	-0.154	0	-0.154	0	-0.154	0	-0.154	0
-0.152	4e-13	-0.152	4e-13	-0.152	4e-13	-0.152	4e-13	-0.152	4e-13	-0.152	4e-13	-0.152	4e-13	-0.152	4e-13	-0.152	4e-13	-0.152	4e-13	-0.152	4e-13	-0.152	4e-13	-0.152	4e-13	-0.152	4e-13	-0.152	4e-13	-0.152	4e-13	-0.152	4e-13	-0.152	4e-13	-0.152	4e-13	-0.152	4e-13	-0.152	4e-13	-0.152	4e-13	-0.152	4e-13	-0.152	4e-13	-0.152	4e-13
-0.15	1e-13	-0.15	1e-13	-0.15	1e-13	-0.15	1e-13	-0.15	1e-13	-0.15	1e-13	-0.15	1e-13	-0.15	1e-13	-0.15	1e-13	-0.15	1e-13	-0.15	1e-13	-0.15	1e-13	-0.15	1e-13	-0.15	1e-13	-0.15	1e-13	-0.15	1e-13	-0.15	1e-13	-0.15	1e-13	-0.15	1e-13	-0.15	1e-13	-0.15	1e-13	-0.15	1e-13	-0.15	1e-13	-0.15	1e-13	-0.15	1e-13
-0.148	3e-13	-0.148	3e-13	-0.148	3e-13	-0.148	3e-13	-0.148	3e-13	-0.148	3e-13	-0.148	3e-13	-0.148	3e-13	-0.148	3e-13	-0.148	3e-13	-0.148	3e-13	-0.148	3e-13	-0.148	3e-13	-0.148	3e-13	-0.148	3e-13	-0.148	3e-13	-0.148	3e-13	-0.148	3e-13	-0.148	3e-13	-0.148	3e-13	-0.148	3e-13	-0.148	3e-13	-0.148	3e-13	-0.148	3e-13	-0.148	3e-13
-0.146	5e-13	-0.146	5e-13	-0.146	5e-13	-0.146	5e-13	-0.146	5e-13	-0.146	5e-13	-0.146	5e-13	-0.146	5e-13	-0.146	5e-13	-0.146	5e-13	-0.146	5e-13	-0.146	5e-13	-0.146	5e-13	-0.146	5e-13	-0.146	5e-13	-0.146	5e-13	-0.146	5e-13	-0.146	5e-13	-0.146	5e-13	-0.146	5e-13	-0.146	5e-13	-0.146	5e-13	-0.146	5e-13	-0.146	5e-13	-0.146	5e-13
-0.144	2e-13	-0.144	2e-13	-0.144	2e-13	-0.144	2e-13	-0.144	2e-13	-0.144	2e-13	-0.144	2e-13	-0.144	2e-13	-0.144	2e-13	-0.144	2e-13	-0.144	2e-13	-0.144	2e-13	-0.144	2e-13	-0.144	2e-13	-0.144	2e-13	-0.144	2e-13	-0.144	2e-13	-0.144	2e-13	-0.144	2e-13	-0.144	2e-13	-0.144	2e-13	-0.144	2e-13	-0.144	2e-13	-0.144	2e-13	-0.144	2e-13
-0.142	5e-13	-0.142	5e-13	-0.142	5e-13	-0.142	5e-13	-0.142	5e-13	-0.142	5e-13	-0.142	5e-13	-0.142	5e-13	-0.142	5e-13	-0.142	5e-13	-0.142	5e-13	-0.142	5e-13	-0.142	5e-13	-0.142	5e-13	-0.142	5e-13	-0.142	5e-13	-0.142	5e-13	-0.142	5e-13	-0.142	5e-13	-0.142	5e-13	-0.142	5e-13	-0.142	5e-13	-0.142	5e-13	-0.142	5e-13	-0.142	5e-13
-0.14	1e-13	-0.14	1e-13	-0.14	1e-13	-0.14	1e-13	-0.14	1e-13	-0.14	1e-13	-0.14	1e-13	-0.14	1e-13	-0.14	1e-13	-0.14	1e-13	-0.14	1e-13	-0.14	1e-13	-0.14	1e-13	-0.14	1e-13	-0.14	1e-13	-0.14	1e-13	-0.14	1e-13	-0.14	1e-13	-0.14	1e-13	-0.14	1e-13	-0.14	1e-13	-0.14	1e-13	-0.14	1e-13	-0.14	1e-13	-0.14	1e-13
-0.138	4e-13	-0.138	4e-13	-0.138	4e-13	-0.138	4e-13	-0.138	4e-13	-0.138	4e-13	-0.138	4e-13	-0.138	4e-13	-0.138	4e-13	-0.138	4e-13	-0.138	4e-13	-0.138	4e-13	-0.138	4e-13	-0.138	4e-13	-0.138	4e-13	-0.138	4e-13	-0.138	4e-13	-0.138	4e-13	-0.138	4e-13	-0.138	4e-13	-0.138	4e-13	-0.138	4e-13	-0.138	4e-13	-0.138	4e-13	-0.138	4e-13
-0.136	4e-13	-0.136	4e-13	-0.136	4e-13	-0.136	4e-13	-0.136	4e-13	-0.136	4e-13	-0.136	4e-13	-0.136	4e-13	-0.136	4e-13	-0.136	4e-13	-0.136	4e-13	-0.136	4e-13	-0.136	4e-13	-0.136	4e-13	-0.136	4e-13	-0.136	4e-13	-0.136	4e-13	-0.136	4e-13	-0.136	4e-13	-0.136	4e-13	-0.136	4e-13	-0.136	4e-13	-0.136	4e-13	-0.136	4e-13	-0.136	4e-13
-0.134	0	-0.134	0	-0.134	0	-0.134	0	-0.134	0	-0.134	0	-0.134	0	-0.134	0	-0.134	0	-0.134	0	-0.134	0	-0.134	0	-0.134	0	-0.134	0	-0.134	0	-0.134	0	-0.134	0	-0.134	0	-0.134	0	-0.134	0	-0.134	0	-0.134	0	-0.134	0	-0.134	0	-0.134	0
-0.132	6e-13	-0.132	6e-13	-0.132	6e-13	-0.132	6e-13	-0.132	6e-13	-0.132	6e-13	-0.132	6e-13	-0.132	6e-13	-0.132	6e-13	-0.132	6e-13	-0.132	6e-13	-0.132	6e-13	-0.132	6e-13	-0.132	6e-13	-0.132	6e-13	-0.132	6e-13	-0.132	6e-13	-0.132	6e-13	-0.132	6e-13	-0.132	6e-13	-0.132	6e-13	-0.132	6e-13	-0.132	6e-13	-0.132	6e-13	-0.132	6e-13
-0.13	3e-13	-0.13	3e-13	-0.13	3e-13	-0.13	3e-13	-0.13	3e-13	-0.13	3e-13	-0.13	3e-13	-0.13	3e-13	-0.13	3e-13	-0.13	3e-13	-0.13	3e-13	-0.13	3e-13	-0.13	3e-13	-0.13	3e-13	-0.13	3e-13	-0.13	3e-13	-0.13	3e-13	-0.13	3e-13	-0.13	3e-13	-0.13	3e-13	-0.13	3e-13	-0.13	3e-13	-0.13	3e-13	-0.13	3e-13	-0.13	3e-13
-0.128	1e-13	-0.128	1e-13	-0.128	1e-13	-0.128	1e-13	-0.128	1e-13	-0.128	1e-13	-0.128	1e-13	-0.128	1e-13	-0.128	1e-13	-0.128	1e-13	-0.128	1e-13	-0.128	1e-13	-0.128	1e-13	-0.128	1e-13	-0.128	1e-13	-0.128	1e-13	-0.128	1e-13	-0.128	1e-13	-0.128	1e-13	-0.128	1e-13	-0.128	1e-13	-0.128	1e-13	-0.128	1e-13	-0.128	1e-13	-0.128	1e-13
-0.126	4e-13	-0.126	4e-13	-0.126	4e-13	-0.126	4e-13	-0.126	4e-13	-0.126	4e-13	-0.126	4e-13	-0.126	4e-13	-0.126	4e-13	-0.126	4e-13	-0.126	4e-13	-0.126	4e-13	-0.126	4e-13	-0.126	4e-13	-0.126	4e-13	-0.126	4e-13	-0.126	4e-13	-0.126	4e-13	-0.126	4e-13	-0.126	4e-13	-0.126	4e-13	-0.126	4e-13	-0.126	4e-13	-0.126	4e-13	-0.126	4e-13
-0.124	1e-13	-0.124	1e-13	-0.124	1e-13	-0.124	1e-13	-0.124	1e-13	-0.124	1e-13	-0.124	1e-13	-0.124	1e-13	-0.124	1e-13	-0.124	1e-13	-0.124	1e-13	-0.124	1e-13	-0.124	1e-13	-0.124	1e-13	-0.124	1e-13	-0.124	1e-13	-0.124	1e-13	-0.124	1e-13	-0.124	1e-13	-0.124	1e-13	-0.124	1e-13	-0.124	1e-13	-0.124	1e-13	-0.124	1e-13	-0.124	1e-13
-0.122	4e-13	-0.122	4e-13	-0.122	4e-13	-0.122	4e-13	-0.122	4e-13	-0.122	4e-13	-0.122	4e-13	-0.122	4e-13	-0.122	4e-13	-0.122	4e-13	-0.122	4e-13	-0.122	4e-13	-0.122	4e-13	-0.122	4e-13	-0.122	4e-13	-0.122	4e-13	-0.122	4e-13	-0.122	4e-13	-0.122	4e-13	-0.122	4e-13	-0.122	4e-13	-0.122	4e-13	-0.122	4e-13	-0.122	4e-13	-0.122	4e-13
-0.12	7e-13	-0.12	7e-13	-0.12	7e-13	-0.12	7e-13	-0.12	7e-13	-0.12	7e-13	-0.12	7e-13	-0.12	7e-13	-0.12	7e-13	-0.12	7e-13	-0.12	7e-13	-0.12	7e-13	-0.12	7e-13	-0.12	7e-13	-0.12	7e-13	-0.12	7e-13	-0.12	7e-13	-0.12	7e-13	-0.12	7e-13	-0.12	7e-13	-0.12	7e-13	-0.12	7e-13	-0.12	7e-13	-0.12	7e-13	-0.12	7e-13
-0.118	0	-0.118	0	-0.118	0	-0.118	0	-0.118	0	-0.118	0	-0.118	0	-0.118	0	-0.118	0	-0.118	0	-0.118	0	-0.118	0	-0.118	0	-0.118	0	-0.118	0	-0.118	0	-0.118	0	-0.118	0	-0.118	0	-0.118	0	-0.118	0	-0.118	0	-0.118	0	-0.118	0	-0.118	0
-0.116	5e-13	-0.116	5e-13	-0.116	5e-13	-0.116	5e-13	-0.116	5e-13	-0.116	5e-13	-0.116	5e-13	-0.116	5e-13	-0.116	5e-13	-0.116	5e-13	-0.116	5e-13	-0.116	5e-13	-0.116	5e-13	-0.116	5e-13	-0.116	5e-13	-0.116	5e-13	-0.116	5e-13	-0.116	5e-13	-0.116	5e-13	-0.116	5e-13	-0.116	5e-13	-0.116	5e-13	-0.116	5e-13	-0.116	5e-13	-0.116	5e-13
-0.114	4e-13	-0.114	4e-13	-0.114	4e-13	-0.114	4e-13	-0.114	4e-13	-0.114	4e-13	-0.114	4e-13	-0.114	4e-13	-0.114	4e-13	-0.114	4e-13	-0.114	4e-13	-0.114	4e-13	-0.114	4e-13	-0.114	4e-13	-0.114	4e-13	-0.114	4e-13	-0.114	4e-13	-0.114	4e-13	-0.114	4e-13	-0.114	4e-13	-0.114	4e-13	-0.114	4e-13	-0.114	4e-13	-0.114	4e-13	-0.114	4e-13
-0.112	4e-13	-0.112	4e-13	-0.112	4e-13	-0.112	4e-13	-0.112	4e-13	-0.112	4e-13	-0.112	4e-13	-0.112	4e-13	-0.112	4e-13	-0.112	4e-13	-0.112	4e-13	-0.112	4e-13	-0.112	4e-13	-0.112	4e-13	-0.112	4e-13	-0.112	4e-13	-0.112	4e-13	-0.112	4e-13	-0.112	4e-13	-0.112	4e-13	-0.112	4e-13	-0.112	4e-13	-0.112	4e-13	-0.112	4e-13	-0.112	4e-13
-0.11	4e-13	-0.11	4e-13	-0.11	4e-13	-0.11	4e-13	-0.11	4e-13	-0.11	4e-13	-0.11	4e-13	-0.11	4e-13	-0.11	4e-13	-0.11	4e-13	-0.11	4e-13	-0.11	4e-13	-0.11	4e-13	-0.11	4e-13	-0.11	4e-13	-0.11	4e-13	-0.11	4e-13	-0.11	4e-13	-0.11	4e-13	-0.11	4e-13	-0.11	4e-13	-0.11	4e-13	-0.11	4e-13	-0.11	4e-13	-0.11	4e-13
-0.108	4e-13	-0.108	4e-13	-0.108	4e-13	-0.108	4e-13	-0.108	4e-13	-0.108	4e-13	-0.108	4e-13	-0.108	4e-13	-0.108	4e-13	-0.108	4e-13	-0.108	4e-13	-0.108	4e-13	-0.108	4e-13	-0.108	4e-13	-0.108	4e-13	-0.108	4e-13	-0.108	4e-13	-0.108	4e-13	-0.108	4e-13	-0.108	4e-13	-0.108	4e-13	-0.108	4e-13	-0.108	4e-13	-0.108	4e-13	-0.108	4e-13
-0.106	2e-13	-0.106	2e-13	-0.106	2e-13	-0.106	2e-13	-0.106	2e-13	-0.106	2e-13	-0.106	2e-13	-0.106	2e-13	-0.106	2e-13	-0.106	2e-13	-0.106	2e-13	-0.106	2e-13	-0.106	2e-13	-0.106	2e-13	-0.106	2e-13	-0.106	2e-13	-0.106	2e-13	-0.106	2e-13	-0.106	2e-13	-0.106	2e-13	-0.106	2e-13	-0.106	2e-13	-0.106	2e-13	-0.106	2e-13	-0.106	2e-13
-0.104	5e-13	-0.104	5e-13	-0.104	5e-13	-0.104	5e-13	-0.104	5e-13	-0.104	5e-13	-0.104	5e-13	-0.104	5e-13	-0.104	5e-13	-0.104	5e-13	-0.104	5e-13	-0.104	5e-13	-0.104	5e-13	-0.104	5e-13	-0.104	5e-13	-0.104	5e-13	-0.104	5e-13	-0.104	5e-13	-0.104	5e-13	-0.104	5e-13	-0.104	5e-13	-0.104	5e-13	-0.104	5e-13	-0.104	5e-13	-0.104	5e-13
-0.102	5e-13	-0.102	5e-13	-0.102	5e-13	-0.102	5e-13	-0.102	5e-13	-0.102	5e-13	-0.102	5e-13	-0.102	5e-13	-0.102	5e-13	-0.102	5e-13	-0.102	5e-13	-0.102	5e-13	-0.102	5e-13	-0.102	5e-13	-0.102	5e-13	-0.102	5e-13	-0.102	5e-13	-0.102	5e-13	-0.102	5e-13	-0.102	5e-13	-0.102	5e-13	-0.102	5e-13	-0.102	5e-13	-0.102	5e-13	-0.102	5e-13
-0.1	3e-13	-0.1	3e-13	-0.1	3e-13	-0.1	3e-13	-0.1	3e-13	-0.1	3e-13	-0.1	3e-13	-0.1	3e-13	-0.1	3e-13	-0.1	3e-13	-0.1	3e-13	-0.1	3e-13	-0.1	3e-13	-0.1	3e-13	-0.1	3e-13	-0.1	3e-13	-0.1	3e-13	-0.1	3e-13	-0.1	3e-13	-0.1	3e-13	-0.1	3e-13	-0.1	3e-13	-0.1	3e-13	-0.1	3e-13	-0.1	3e-13
-0.098	4e-13	-0.098	4e-13	-0.098	4e-13	-0.098	4e-13	-0.098	4e-13	-0.098	4e-13	-0.098	4e-13	-0.098	4e-13	-0.098	4e-13	-0.098	4e-13	-0.098	4e-13	-0.098	4e-13	-0.098	4e-13	-0.098	4e-13	-0.098	4e-13	-0.098	4e-13	-0.098	4e-13	-0.098	4e-13	-0.098	4e-13	-0.098	4e-13	-0.098	4e-13	-0.098	4e-13	-0.098	4e-13	-0.098	4e-13	-0.098	4e-13
-0.096	1e-13	-0.096	1e-13	-0.096	1e-13	-0.096	1e-13	-0.096	1e-13	-0.096	1e-13	-0.096	1e-13	-0.096	1e-13	-0.096	1e-13	-0.096	1e-13	-0.096	1e-13	-0.096	1e-13	-0.096	1e-13	-0.096	1e-13	-0.096	1e-13	-0.096	1e-13	-0.096	1e-13	-0.096	1e-13	-0.096	1e-13	-0.096	1e-13	-0.096	1e-13	-0.096	1e-13	-0.096	1e-13	-0.096	1e-13	-0.096	1e-13
-0.094	3e-13	-0.094	3e-13	-0.094	3e-13	-0.094	3e-13	-0.094	3e-13	-0.094	3e-13	-0.094	3e-13	-0.094	3e-13	-0.094	3e-13	-0.094	3e-13	-0.094	3e-13	-0.094	3e-13	-0.094	3e-13	-0.094	3e-13	-0.094	3e-13	-0.094	3e-13	-0.094	3e-13	-0.094	3e-13	-0.094	3e-13	-0.094	3e-13	-0.094	3e-13	-0.094	3e-13	-0.094	3e-13	-0.094	3e-13	-0.094	3e-13
-0.092	7e-13	-0.092	7e-13	-0.092	7e-13	-0.092	7e-13	-0.092	7e-13	-0.092	7e-13	-0.092	7e-13	-0.092	7e-13	-0.092	7e-13	-0.092	7e-13	-0.092	7e-13	-0.092	7e-13	-0.092	7e-13	-0.092	7e-13	-0.092	7e-13	-0.092	7e-13	-0.092	7e-13	-0.092	7e-13	-0.092	7e-13	-0.092	7e-13	-0.092	7e-13	-0.092	7e-13	-0.092	7e-13	-0.092	7e-13	-0.092	7e-13
-0.09	2e-13	-0.09	2e-13	-0.09	2e-13	-0.09	2e-13	-0.09	2e-13	-0.09	2e-13	-0.09	2e-13	-0.09	2e-13	-0.09	2e-13	-0.09	2e-13	-0.09	2e-13	-0.09	2e-13	-0.09	2e-13	-0.09	2e-13	-0.09	2e-13	-0.09	2e-13	-0.09	2e-13	-0.09	2e-13	-0.09	2e-13	-0.09	2e-13	-0.09	2e-13	-0.09	2e-13	-0.09	2e-13	-0.09	2e-13	-0.09	2e-13
-0.088	1e-13	-0.088	1e-13	-0.088	1e-13	-0.088	1e-13	-0.088	1e-13	-0.088	1e-13	-0.088	1e-13	-0.088	1e-13	-0.088	1e-13	-0.088	1e-13	-0.088	1e-13	-0.088	1e-13	-0.088	1e-13	-0.088	1e-13	-0.088	1e-13	-0.088	1e-13	-0.088	1e-13	-0.088	1e-13	-0.088	1e-13	-0.088	1e-13	-0.088	1e-13	-0.088	1e-13	-0.088	1e-13	-0.088	1e-13	-0.088	1e-13
-0.086	5e-13	-0.086	5e-13	-0.086	5e-13	-0.086	5e-13	-0.086	5e-13	-0.086	5e-13	-0.086	5e-13	-0.086	5e-13	-0.086	5e-13	-0.086	5e-13	-0.086	5e-13	-0.086	5e-13	-0.086	5e-13	-0.086	5e-13	-0.086	5e-13	-0.086	5e-13	-0.086	5e-13	-0.086	5e-13	-0.086	5e-13	-0.086	5e-13	-0.086	5e-13	-0.086	5e-13	-0.086	5e-13	-0.086	5e-13	-0.086	5e-13
-0.084	2e-13	-0.084	2e-13	-0.084	2e-13	-0.084	2e-13	-0.084	2e-13	-0.084	2e-13	-0.084	2e-13	-0.084	2e-13	-0.084	2e-13	-0.084	2e-13	-0.084	2e-13	-0.084	2e-13	-0.084	2e-13	-0.084	2e-13	-0.084	2e-13	-0.084	2e-13	-0.084	2e-13	-0.084	2e-13	-0.084	2e-13	-0.084	2e-13	-0.084	2e-13	-0.084	2e-13	-0.084	2e-13	-0.084	2e-13	-0.084	2e-13
-0.082	7e-13	-0.082	7e-13	-0.082	7e-13	-0.082	7e-13	-0.082	7e-13	-0.082	7e-13	-0.082	7e-13	-0.082	7e-13	-0.082	7e-13	-0.082	7e-13	-0.082	7e-13	-0.082	7e-13	-0.082	7e-13	-0.082	7e-13	-0.082	7e-13	-0.082	7e-13	-0.082	7e-13	-0.082	7e-13	-0.082	7e-13	-0.082	7e-13	-0.082	7e-13	-0.082	7e-13	-0.082	7e-13	-0.082	7e-13	-0.082	7e-13
-0.08	2e-13	-0.08	2e-13	-0.08	2e-13	-0.08	2e-13	-0.08	2e-13	-0.08	2e-13	-0.08	2e-13	-0.08	2e-13	-0.08	2e-13	-0.08	2e-13	-0.08	2e-13	-0.08	2e-13	-0.08	2e-13	-0.08	2e-13	-0.08	2e-13	-0.08	2e-13	-0.08	2e-13	-0.08	2e-13	-0.08	2e-13	-0.08	2e-13	-0.08	2e-13	-0.08	2e-13	-0.08	2e-13	-0.08	2e-13	-0.08	2e-13
-0.078	3e-13	-0.078	3e-13	-0.078	3e-13	-0.078	3e-13	-0.078	3e-13	-0.078	3e-13	-0.078	3e-13	-0.078	3e-13	-0.078	3e-13	-0.078	3e-13	-0.078	3e-13	-0.078	3e-13	-0.078	3e-13	-0.078	3e-13	-0.078	3e-13	-0.078	3e-13	-0.078	3e-13	-0.078	3e-13	-0.078	3e-13	-0.078	3e-13	-0.078	3e-13	-0.078	3e-13	-0.078	3e-13	-0.078	3e-13	-0.078	3e-13
-0.076	1e-13	-0.076	1e-13	-0.076	1e-13	-0.076	1e-13	-0.076	1e-13	-0.076	1e-13	-0.076	1e-13	-0.076	1e-13	-0.076	1e-13	-0.076	1e-13	-0.076	1e-13	-0.076	1e-13	-0.076	1e-13	-0.076	1e-13	-0.076	1e-13	-0.076	1e-13	-0.076	1e-13	-0.076	1e-13	-0.076	1e-13	-0.076	1e-13	-0.076	1e-13	-0.076	1e-13	-0.076	1e-13	-0.076	1e-13	-0.076	1e-13
-0.074	4e-13	-0.074	4e-13	-0.074	4e-13	-0.074	4e-13	-0.074	4e-13	-0.074	4e-13	-0.074	4e-13	-0.074	4e-13	-0.074	4e-13	-0.074	4e-13	-0.074	4e-13	-0.074	4e-13	-0.074	4e-13	-0.074	4e-13	-0.074	4e-13	-0.074	4e-13	-0.074	4e-13	-0.074	4e-13	-0.074	4e-13	-0.074	4e-13	-0.074	4e-13	-0.074	4e-13	-0.074	4e-13	-0.074	4e-13	-0.074	4e-13
-0.072	4e-13	-0.072	4e-13	-0.072	4e-13	-0.072	4e-13	-0.072	4e-13	-0.072	4e-13	-0.072	4e-13	-0.072	4e-13	-0.072	4e-13	-0.072	4e-13	-0.072	4e-13	-0.072	4e-13	-0.072	4e-13	-0.072	4e-13	-0.072	4e-13	-0.072	4e-13	-0.072	4e-13	-0.072	4e-13	-0.072	4e-13	-0.072	4e-13	-0.072	4e-13	-0.072	4e-13	-0.072	4e-13	-0.072	4e-13	-0.072	4e-13
-0.07	7e-13	-0.07	7e-13	-0.07	7e-13	-0.07	7e-13	-0.07	7e-13	-0.07	7e-13	-0.07	7e-13	-0.07	7e-13	-0.07	7e-13	-0.07	7e-13	-0.07	7e-13	-0.07	7e-13	-0.07	7e-13	-0.07	7e-13	-0.07	7e-13	-0.07	7e-13	-0.07	7e-13	-0.07	7e-13	-0.07	7e-13	-0.07	7e-13	-0.07	7e-13	-0.07	7e-13	-0.07	7e-13	-0.07	7e-13	-0.07	7e-13
-0.068	1e-13	-0.068	1e-13	-0.068	1e-13	-0.068	1e-13	-0.068	1e-13	-0.068	1e-13	-0.068	1e-13	-0.068	1e-13	-0.068	1e-13	-0.068	1e-13	-0.068	1e-13	-0.068	1e-13	-0.068	1e-13	-0.068	1e-13	-0.068	1e-13	-0.068	1e-13	-0.068	1e-13	-0.068	1e-13	-0.068	1e-13	-0.068	1e-13	-0.068	1e-13	-0.068	1e-13	-0.068	1e-13	-0.068	1e-13	-0.068	1e-13
-0.066	4e-13	-0.066	4e-13	-0.066	4e-13	-0.066	4e-13	-0.066	4e-13	-0.066	4e-13	-0.066	4e-13	-0.066	4e-13	-0.066	4e-13	-0.066	4e-13	-0.066	4e-13	-0.066	4e-13	-0.066	4e-13	-0.066	4e-13	-0.066	4e-13	-0.066	4e-13	-0.066	4e-13	-0.066	4e-13	-0.066	4e-13	-0.066	4e-13	-0.066	4e-13	-0.066	4e-13	-0.066	4e-13	-0.066	4e-13	-0.066	4e-13
-0.064	4e-13	-0.064	4e-13	-0.064	4e-13	-0.064	4e-13	-0.064	4e-13	-0.064	4e-13	-0.064	4e-13	-0.064	4e-13	-0.064	4e-13	-0.064	4e-13	-0.064	4e-13	-0.064	4e-13	-0.064	4e-13	-0.064	4e-13	-0.064	4e-13	-0.064	4e-13	-0.064	4e-13	-0.064	4e-13	-0.064	4e-13	-0.064	4e-13	-0.064	4e-13	-0.064	4e-13	-0.064	4e-13	-0.064	4e-13	-0.064	4e-13
-0.062	1e-13	-0.062	1e-13	-0.062	1e-13	-0.062	1e-13	-0.062	1e-13	-0.062	1e-13	-0.062	1e-13	-0.062	1e-13	-0.062	1e-13	-0.062	1e-13	-0.062	1e-13	-0.062	1e-13	-0.062	1e-13	-0.062	1e-13	-0.062	1e-13	-0.062	1e-13	-0.062	1e-13	-0.062	1e-13	-0.062	1e-13	-0.062	1e-13	-0.062	1e-13	-0.062	1e-13	-0.062	1e-13	-0.062	1e-13	-0.062	1e-13
-0.06	2e-13	-0.06	2e-13	-0.06	2e-13	-0.06	2e-13	-0.06	2e-13	-0.06	2e-13	-0.06	2e-13	-0.06	2e-13	-0.06	2e-13	-0.06	2e-13	-0.06	2e-13	-0.06	2e-13	-0.06	2e-13	-0.06	2e-13	-0.06	2e-13	-0.06	2e-13	-0.06	2e-13	-0.06	2e-13	-0.06	2e-13	-0.06	2e-13	-0.06	2e-13	-0.06	2e-13	-0.06	2e-13	-0.06	2e-13	-0.06	2e-13
-0.058	6e-13	-0.058	6e-13	-0.058	6e-13	-0.058	6e-13	-0.058	6e-13	-0.058	6e-13	-0.058	6e-13	-0.058	6e-13	-0.058	6e-13	-0.058	6e-13	-0.058	6e-13	-0.058	6e-13	-0.058	6e-13	-0.058	6e-13	-0.058	6e-13	-0.058	6e-13	-0.058	6e-13	-0.058	6e-13	-0.058	6e-13	-0.058	6e-13	-0.058	6e-13	-0.058	6e-13	-0.058	6e-13	-0.058	6e-13	-0.058	6e-13
-0.056	3e-13	-0.056	3e-13	-0.056	3e-13	-0.056	3e-13	-0.056	3e-13	-0.056	3e-13	-0.056	3e-13	-0.056	3e-13	-0.056	3e-13	-0.056	3e-13	-0.056	3e-13	-0.056	3e-13	-0.056	3e-13	-0.056	3e-13	-0.056	3e-13	-0.056	3e-13	-0.056	3e-13	-0.056	3e-13	-0.056	3e-13	-0.056	3e-13	-0.056	3e-13	-0.056	3e-13	-0.056	3e-13	-0.056	3e-13	-0.056	3e-13
-0.054	6e-13	-0.054	6e-13	-0.054	6e-13	-0.054	6e-13	-0.054	6e-13	-0.054	6e-13	-0.054	6e-13	-0.054	6e-13	-0.054	6e-13	-0.054	6e-13	-0.054	6e-13	-0.054	6e-13	-0.054	6e-13	-0.054	6e-13	-0.054	6e-13	-0.054	6e-13	-0.054	6e-13	-0.054	6e-13	-0.054	6e-13	-0.054	6e-13	-0.054	6e-13	-0.054	6e-13	-0.054	6e-13	-0.054	6e-13	-0.054	6e-13
-0.052	4e-13	-0.052	4e-13	-0.052	4e-13	-0.052	4e-13	-0.052	4e-13	-0.052	4e-13	-0.052	4e-13	-0.052	4e-13	-0.052	4e-13	-0.052	4e-13	-0.052	4e-13	-0.052	4e-13	-0.052	4e-13	-0.052	4e-13	-0.052	4e-13	-0.052	4e-13	-0.052	4e-13	-0.052	4e-13	-0.052	4e-13	-0.052	4e-13	-0.052	4e-13	-0.052	4e-13	-0.052	4e-13	-0.052	4e-13	-0.052	4e-13
-0.05	1e-13	-0.05	1e-13	-0.05	1e-13	-0.05	1e-13	-0.05	1e-13	-0.05	1e-13	-0.05	1e-13	-0.05	1e-13	-0.05	1e-13	-0.05	1e-13	-0.05	1e-13	-0.05	1e-13	-0.05	1e-13	-0.05	1e-13	-0.05	1e-13	-0.05	1e-13	-0.05	1e-13	-0.05	1e-13	-0.05	1e-13	-0.05	1e-13	-0.05	1e-13	-0.05	1e-13	-0.05	1e-13	-0.05	1e-13	-0.05	1e-13
-0.048	3e-13	-0.048	3e-13	-0.048	3e-13	-0.048	3e-13	-0.048	3e-13	-0.048	3e-13	-0.048	3e-13	-0.048	3e-13	-0.048	3e-13	-0.048	3e-13	-0.048	3e-13	-0.048	3e-13	-0.048	3e-13	-0.048	3e-13	-0.048	3e-13	-0.048	3e-13	-0.048	3e-13	-0.048	3e-13	-0.048	3e-13	-0.048	3e-13	-0.048	3e-13	-0.048	3e-13	-0.048	3e-13	-0.048	3e-13	-0.048	3e-13
-0.046	4e-13	-0.046	4e-13	-0.046	4e-13	-0.046	4e-13	-0.046	4e-13	-0.046	4e-13	-0.046	4e-13	-0.046	4e-13	-0.046	4e-13	-0.046	4e-13	-0.046	4e-13	-0.046	4e-13	-0.046	4e-13	-0.046	4e-13	-0.046	4e-13	-0.046	4e-13	-0.046	4e-13	-0.046	4e-13	-0.046	4e-13	-0.046	4e-13	-0.046	4e-13	-0.046	4e-13	-0.046	4e-13	-0.046	4e-13	-0.046	4e-13
-0.044	3e-13	-0.044	3e-13	-0.044	3e-13	-0.044	3e-13	-0.044	3e-13	-0.044	3e-13	-0.044	3e-13	-0.044	3e-13	-0.044	3e-13	-0.044	3e-13	-0.044	3e-13	-0.044	3e-13	-0.044	3e-13	-0.044	3e-13	-0.044	3e-13	-0.044	3e-13	-0.044	3e-13	-0.044	3e-13	-0.044	3e-13	-0.044	3e-13	-0.044	3e-13	-0.044	3e-13	-0.044	3e-13	-0.044	3e-13	-0.044	3e-13
-0.042	1e-13	-0.042	1e-13	-0.042	1e-13	-0.042	1e-13	-0.042	1e-13	-0.042	1e-13	-0.042	1e-13	-0.042	1e-13	-0.042	1e-13	-0.042	1e-13	-0.042	1e-13	-0.042	1e-13	-0.042	1e-13	-0.042	1e-13	-0.042	1e-13	-0.042	1e-13	-0.042	1e-13	-0.042	1e-13	-0.042	1e-13	-0.042	1e-13	-0.042	1e-13	-0.042	1e-13	-0.042	1e-13	-0.042	1e-13	-0.042	1e-13
-0.04	2e-13	-0.04	2e-13	-0.04	2e-13	-0.04	2e-13	-0.04	2e-13	-0.04	2e-13	-0.04	2e-13	-0.04	2e-13	-0.04	2e-13	-0.04	2e-13	-0.04	2e-13	-0.04	2e-13	-0.04	2e-13	-0.04	2e-13	-0.04	2e-13	-0.04	2e-13	-0.04	2e-13	-0.04	2e-13	-0.04	2e-13	-0.04	2e-13	-0.04	2e-13	-0.04	2e-13	-0.04	2e-13	-0.04	2e-13	-0.04	2e-13
-0.038	2e-13	-0.038	2e-13	-0.038	2e-13	-0.038	2e-13	-0.038	2e-13	-0.038	2e-13	-0.038	2e-13	-0.038	2e-13	-0.038	2e-13	-0.038	2e-13	-0.038	2e-13	-0.038	2e-13	-0.038	2e-13	-0.038	2e-13	-0.038	2e-13	-0.038	2e-13	-0.038	2e-13	-0.038	2e-13	-0.038	2e-13	-0.038	2e-13	-0.038	2e-13	-0.038	2e-13	-0.038	2e-13	-0.038	2e-13	-0.038	2e-13
-0.036	5e-13	-0.036	5e-13	-0.036	5e-13	-0.036	5e-13	-0.036	5e-13	-0.036	5e-13	-0.036	5e-13	-0.036	5e-13	-0.036	5e-13	-0.036	5e-13	-0.036	5e-13	-0.036	5e-13	-0.036	5e-13	-0.036	5e-13	-0.036	5e-13	-0.036	5e-13	-0.036	5e-13	-0.036	5e-13	-0.036	5e-13	-0.036	5e-13	-0.036	5e-13	-0.036	5e-13	-0.036	5e-13	-0.036	5e-13	-0.036	5e-13
-0.034	2e-13	-0.034	2e-13	-0.034	2e-13	-0.034	2e-13	-0.034	2e-13	-0.034	2e-13	-0.034	2e-13	-0.034	2e-13	-0.034	2e-13	-0.034	2e-13	-0.034	2e-13	-0.034	2e-13	-0.034	2e-13	-0.034	2e-13	-0.034	2e-13	-0.034	2e-13	-0.034	2e-13	-0.034	2e-13	-0.034	2e-13	-0.034	2e-13	-0.034	2e-13	-0.034	2e-13	-0.034	2e-13	-0.034	2e-13	-0.034	2e-13
-0.032	5e-13	-0.032	5e-13	-0.032	5e-13	-0.032	5e-13	-0.032	5e-13	-0.032	5e-13	-0.032	5e-13	-0.032	5e-13	-0.032	5e-13	-0.032	5e-13	-0.032	5e-13	-0.032	5e-13	-0.032	5e-13	-0.032	5e-13	-0.032	5e-13	-0.032	5e-13	-0.032	5e-13	-0.032	5e-13	-0.032	5e-13	-0.032	5e-13	-0.032	5e-13	-0.032	5e-13	-0.032	5e-13	-0.032	5e-13	-0.032	5e-13
-0.03	1e-13	-0.03	1e-13	-0.03	1e-13	-0.03	1e-13	-0.03	1e-13	-0.03	1e-13	-0.03	1e-13	-0.03	1e-13	-0.03	1e-13	-0.03	1e-13	-0.03	1e-13	-0.03	1e-13	-0.03	1e-13	-0.03	1e-13	-0.03	1e-13	-0.03	1e-13	-0.03	1e-13	-0.03	1e-13	-0.03	1e-13	-0.03	1e-13	-0.03	1e-13	-0.03	1e-13	-0.03	1e-13	-0.03	1e-13	-0.03	1e-13
-0.028	5e-13	-0.028	5e-13	-0.028	5e-13	-0.028	5e-13	-0.028	5e-13	-0.028	5e-13	-0.028	5e-13	-0.028	5e-13	-0.028	5e-13	-0.028	5e-13	-0.028	5e-13	-0.028	5e-13	-0.028	5e-13	-0.028	5e-13	-0.028	5e-13	-0.028	5e-13	-0.028	5e-13	-0.028	5e-13	-0.028	5e-13	-0.028	5e-13	-0.028	5e-13	-0.028	5e-13	-0.028	5e-13	-0.028	5e-13	-0.028	5e-13
-0.026	2e-13	-0.026	2e-13	-0.026	2e-13	-0.026	2e-13	-0.026	2e-13	-0.026	2e-13	-0.026	2e-13	-0.026	2e-13	-0.026	2e-13	-0.026	2e-13	-0.026	2e-13	-0.026	2e-13	-0.026	2e-13	-0.026	2e-13	-0.026	2e-13	-0.026	2e-13	-0.026	2e-13	-0.026	2e-13	-0.026	2e-13	-0.026	2e-13	-0.026	2e-13	-0.026	2e-13	-0.026	2e-13	-0.026	2e-13	-0.026	2e-13
-0.024	1e-13	-0.024	1e-13	-0.024	1e-13	-0.024	1e-13	-0.024	1e-13	-0.024	1e-13	-0.024	1e-13	-0.024	1e-13	-0.024	1e-13	-0.024	1e-13	-0.024	1e-13	-0.024	1e-13	-0.024	1e-13	-0.024	1e-13	-0.024	1e-13	-0.024	1e-13	-0.024	1e-13	-0.024	1e-13	-0.024	1e-13	-0.024	1e-13	-0.024	1e-13	-0.024	1e-13	-0.024	1e-13	-0.024	1e-13	-0.024	1e-13
-0.022	5e-13	-0.022	5e-13	-0.022	5e-13	-0.022	5e-13	-0.022	5e-13	-0.022	5e-13	-0.022	5e-13	-0.022	5e-13	-0.022	5e-13	-0.022	5e-13	-0.022	5e-13	-0.022	5e-13	-0.022	5e-13	-0.022	5e-13	-0.022	5e-13	-0.022	5e-13	-0.022	5e-13	-0.022	5e-13	-0.022	5e-13	-0.022	5e-13	-0.022	5e-13	-0.022	5e-13	-0.022	5e-13	-0.022	5e-13	-0.022	5e-13
-0.02	4e-13	-0.02	4e-13	-0.02	4e-13	-0.02	4e-13	-0.02	4e-13	-0.02	4e-13	-0.02	4e-13	-0.02	4e-13	-0.02	4e-13	-0.02	4e-13	-0.02	4e-13	-0.02	4e-13	-0.02	4e-13	-0.02	4e-13	-0.02	4e-13	-0.02	4e-13	-0.02	4e-13	-0.02	4e-13	-0.02	4e-13	-0.02	4e-13	-0.02	4e-13	-0.02	4e-13	-0.02	4e-13	-0.02	4e-13	-0.02	4e-13
-0.018	2e-13	-0.018	2e-13	-0.018	2e-13	-0.018	2e-13	-0.018	2e-13	-0.018	2e-13	-0.018	2e-13	-0.018	2e-13	-0.018	2e-13	-0.018	2e-13	-0.018	2e-13	-0.018	2e-13	-0.018	2e-13	-0.018	2e-13	-0.018	2e-13	-0.018	2e-13	-0.018	2e-13	-0.018	2e-13	-0.018	2e-13	-0.018	2e-13	-0.018	2e-13	-0.018	2e-13	-0.018	2e-13	-0.018	2e-13	-0.018	2e-13
-0.016	4e-13	-0.016	4e-13	-0.016	4e-13	-0.016	4e-13	-0.016	4e-13	-0.016	4e-13	-0.016	4e-13	-0.016	4e-13	-0.016	4e-13	-0.016	4e-13	-0.016	4e-13	-0.016	4e-13	-0.016	4e-13	-0.016	4e-13	-0.016	4e-13	-0.016	4e-13	-0.016	4e-13	-0.016	4e-13	-0.016	4e-13	-0.016	4e-13	-0.016	4e-13	-0.016	4e-13	-0.016	4e-13	-0.016	4e-13	-0.016	4e-13
-0.014	3e-13	-0.014	3e-13	-0.014	3e-13	-0.014	3e-13	-0.014	3e-13	-0.014	3e-13	-0.014	3e-13	-0.014	3e-13	-0.014	3e-13	-0.014	3e-13	-0.014	3e-13	-0.014	3e-13	-0.014	3e-13	-0.014	3e-13	-0.014	3e-13	-0.014	3e-13	-0.014	3e-13	-0.014	3e-13	-0.014	3e-13	-0.014	3e-13	-0.014	3e-13	-0.014	3e-13	-0.014	3e-13	-0.014	3e-13	-0.014	3e-13
-0.012	3e-13	-0.012	3e-13	-0.012	3e-13	-0.012	3e-13	-0.012	3e-13	-0.012	3e-13	-0.012	3e-13	-0.012	3e-13	-0.012	3e-13	-0.012	3e-13	-0.012	3e-13	-0.012	3e-13	-0.012	3e-13	-0.012	3e-13	-0.012	3e-13	-0.012	3e-13	-0.012	3e-13	-0.012	3e-13	-0.012	3e-13	-0.012	3e-13	-0.012	3e-13	-0.012	3e-13	-0.012	3e-13	-0.012	3e-13	-0.012	3e-13
-0.01	5e-13	-0.01	5e-13	-0.01	5e-13	-0.01	5e-13	-0.01	5e-13	-0.01	5e-13	-0.01	5e-13	-0.01	5e-13	-0.01	5e-13	-0.01	5e-13	-0.01	5e-13	-0.01	5e-13	-0.01	5e-13	-0.01	5e-13	-0.01	5e-13	-0.01	5e-13	-0.01	5e-13	-0.01	5e-13	-0.01	5e-13	-0.01	5e-13	-0.01	5e-13	-0.01	5e-13	-0.01	5e-13	-0.01	5e-13	-0.01	5e-13
-0.008	3e-13	-0.008	3e-13	-0.008	3e-13	-0.008	3e-13	-0.008	3e-13	-0.008	3e-13	-0.008	3e-13	-0.008	3e-13	-0.008	3e-13	-0.008	3e-13	-0.008	3e-13	-0.008	3e-13	-0.008	3e-13	-0.008	3e-13	-0.008	3e-13	-0.008	3e-13	-0.008	3e-13	-0.008	3e-13	-0.008	3e-13	-0.008	3e-13	-0.008	3e-13	-0.008	3e-13	-0.008	3e-13	-0.008	3e-13	-0.008	3e-13
-0.006	5e-13	-0.006	5e-13	-0.006	5e-13	-0.006	5e-13	-0.006	5e-13	-0.006	5e-13	-0.006	5e-13	-0.006	5e-13	-0.006	5e-13	-0.006	5e-13	-0.006	5e-13	-0.006	5e-13	-0.006	5e-13	-0.006	5e-13	-0.006	5e-13	-0.006	5e-13	-0.006	5e-13	-0.006	5e-13	-0.006	5e-13	-0.006	5e-13	-0.006	5e-13	-0.006	5e-13	-0.006	5e-13	-0.006	5e-13	-0.006	5e-13
-0.004	4e-13	-0.004	4e-13	-0.004	4e-13	-0.004	4e-13	-0.004	4e-13	-0.004	4e-13	-0.004	4e-13	-0.004	4e-13	-0.004	4e-13	-0.004	4e-13	-0.004	4e-13	-0.004	4e-13	-0.004	4e-13	-0.004	4e-13	-0.004	4e-13	-0.004	4e-13	-0.004	4e-13	-0.004	4e-13	-0.004	4e-13	-0.004	4e-13	-0.004	4e-13	-0.004	4e-13	-0.004	4e-13	-0.004	4e-13	-0.004	4e-13
-0.002	2e-13	-0.002	2e-13	-0.002	2e-13	-0.002	2e-13	-0.002	2e-13	-0.002	2e-13	-0.002	2e-13	-0.002	2e-13	-0.002	2e-13	-0.002	2e-13	-0.002	2e-13	-0.002	2e-13	-0.002	2e-13	-0.002	2e-13	-0.002	2e-13	-0.002	2e-13	-0.002	2e-13	-0.002	2e-13	-0.002	2e-13	-0.002	2e-13	-0.002	2e-13	-0.002	2e-13	-0.002	2e-13	-0.002	2e-13	-0.002	2e-13
0	1.2e-12	0	1.6e-12	0	1.2e-12	0	1.3e-12	0	1e-12	0	1.3e-12	0	1.3e-12	0	1.6e-12	0	1.2e-12	0	1.4e-12	0	1.2e-12	0	1.4e-12	0	1.1e-12	0	1.3e-12	0	1.4e-12	0	1.2e-12	0	1.4e-12	0	1e-12	0	1.6e-12	0	1.8e-12	0	1.2e-12	0	1.6e-12	0	1.4e-12	0	1.4e-12	0	1e-12
0.0015	6e-13	0.0015	8e-13	0.0015	9e-13	0.0015	9e-13	0.0015	1e-12	0.0015	7e-13	0.0015	7e-13	0.0015	6e-13	0.0015	7e-13	0.0015	7e-13	0.0015	1e-12	0.0015	7e-13	0.0015	4e-13	0.0015	9e-13	0.0015	9e-13	0.0015	7e-13	0.0015	4e-13	0.0015	8e-13	0.0015	1e-12	0.0015	7e-13	0.0015	1e-12	0.0015	5e-13	0.0015	8e-13	0.0015	6e-13	0.0015	8e-13
0.003	7e-13	0.003	6e-13	0.003	5e-13	0.003	6e-13	0.003	6e-13	0.003	7e-13	0.003	7e-13	0.003	9e-13	0.003	6e-13	0.003	6e-13	0.003	9e-13	0.003	5e-13	0.003	5e-13	0.003	4e-13	0.003	3e-13	0.003	1e-12	0.003	9e-13	0.003	6e-13	0.003	1.1e-12	0.003	7e-13	0.003	7e-13	0.003	8e-13	0.003	4e-13	0.003	7e-13	0.003	8e-13
0.0045	7e-13	0.0045	5e-13	0.0045	5e-13	0.0045	4e-13	0.0045	4e-13	0.0045	7e-13	0.0045	6e-13	0.0045	8e-13	0.0045	6e-13	0.0045	6e-13	0.0045	3e-13	0.0045	9e-13	0.0045	7e-13	0.0045	5e-13	0.0045	6e-13	0.0045	5e-13	0.0045	5e-13	0.0045	4e-13	0.0045	8e-13	0.0045	7e-13	0.0045	9e-13	0.0045	5e-13	0.0045	9e-13	0.0045	6e-13	0.0045	7e-13
0.006	4e-13	0.006	4e-13	0.006	9e-13	0.006	8e-13	0.006	7e-13	0.006	3e-13	0.006	4e-13	0.006	6e-13	0.006	5e-13	0.006	5e-13	0.006	8e-13	0.006	7e-13	0.006	4e-13	0.006	8e-13	0.006	7e-13	0.006	4e-13	0.006	5e-13	0.006	8e-13	0.006	6e-13	0.006	4e-13	0.006	9e-13	0.006	5e-13	0.006	6e-13	0.006	7e-13	0.006	1e-12
0.0075	4e-13	0.0075	8e-13	0.0075	4e-13	0.0075	3e-13	0.0075	5e-13	0.0075	6e-13	0.0075	1e-12	0.0075	7e-13	0.0075	6e-13	0.0075	3e-13	0.0075	1e-12	0.0075	5e-13	0.0075	1e-12	0.0075	1e-12	0.0075	0	0.0075	5e-13	0.0075	7e-13	0.0075	5e-13	0.0075	5e-13	0.0075	6e-13	0.0075	7e-13	0.0075	3e-13	0.0075	4e-13	0.0075	5e-13	0.0075	5e-13
0.009	5e-13	0.009	4e-13	0.009	4e-13	0.009	3e-13	0.009	4e-13	0.009	4e-13	0.009	6e-13	0.009	7e-13	0.009	4e-13	0.009	9e-13	0.009	4e-13	0.009	8e-13	0.009	5e-13	0.009	3e-13	0.009	8e-13	0.009	1e-13	0.009	5e-13	0.009	5e-13	0.009	5e-13	0.009	6e-13	0.009	2e-13	0.009	4e-13	0.009	6e-13	0.009	6e-13	0.009	6e-13
0.0105	8e-13	0.0105	1e-13	0.0105	6e-13	0.0105	6e-13	0.0105	7e-13	0.0105	5e-13	0.0105	2e-13	0.0105	4e-13	0.0105	7e-13	0.0105	5e-13	0.0105	5e-13	0.0105	4e-13	0.0105	3e-13	0.0105	4e-13	0.0105	9e-13	0.0105	8e-13	0.0105	6e-13	0.0105	7e-13	0.0105	5e-13	0.0105	7e-13	0.0105	5e-13	0.0105	8e-13	0.0105	8e-13	0.0105	9e-13	0.0105	5e-13
0.012	6e-13	0.012	5e-13	0.012	3e-13	0.012	7e-13	0.012	5e-13	0.012	7e-13	0.012	8e-13	0.012	7e-13	0.012	6e-13	0.012	1.1e-12	0.012	4e-13	0.012	3e-13	0.012	8e-13	0.012	5e-13	0.012	1e-13	0.012	7e-13	0.012	7e-13	0.012	5e-13	0.012	5e-13	0.012	8e-13	0.012	4e-13	0.012	6e-13	0.012	4e-13	0.012	4e-13	0.012	7e-13
0.0135	6e-13	0.0135	3e-13	0.0135	5e-13	0.0135	4e-13	0.0135	4e-13	0.0135	1e-12	0.0135	6e-13	0.0135	3e-13	0.0135	6e-13	0.0135	3e-13	0.0135	7e-13	0.0135	1e-12	0.0135	2e-13	0.0135	1e-13	0.0135	9e-13	0.0135	8e-13	0.0135	1e-13	0.0135	6e-13	0.0135	3e-13	0.0135	4e-13	0.0135	4e-13	0.0135	7e-13	0.0135	7e-13	0.0135	6e-13	0.0135	4e-13
0.015	2e-13	0.015	9e-13	0.015	5e-13	0.015	8e-13	0.015	7e-13	0.015	9e-13	0.015	5e-13	0.015	5e-13	0.015	4e-13	0.015	6e-13	0.015	5e-13	0.015	6e-13	0.015	7e-13	0.015	5e-13	0.015	4e-13	0.015	5e-13	0.015	6e-13	0.015	3e-13	0.015	6e-13	0.015	6e-13	0.015	7e-13	0.015	6e-13	0.015	4e-13	0.015	1e-13	0.015	4e-13
0.0165	6e-13	0.0165	8e-13	0.0165	5e-13	0.0165	5e-13	0.0165	4e-13	0.0165	2e-13	0.0165	2e-13	0.0165	7e-13	0.0165	2e-13	0.0165	8e-13	0.0165	5e-13	0.0165	4e-13	0.0165	1e-13	0.0165	1e-13	0.0165	4e-13	0.0165	5e-13	0.0165	6e-13	0.0165	5e-13	0.0165	7e-13	0.0165	6e-13	0.0165	4e-13	0.0165	2e-13	0.0165	7e-13	0.0165	6e-13	0.0165	2e-13
0.018	3e-13	0.018	1e-13	0.018	7e-13	0.018	6e-13	0.018	7e-13	0.018	1e-12	0.018	3e-13	0.018	3e-13	0.018	6e-13	0.018	2e-13	0.018	7e-13	0.018	6e-13	0.018	8e-13	0.018	8e-13	0.018	4e-13	0.018	7e-13	0.018	6e-13	0.018	4e-13	0.018	2e-13	0.018	6e-13	0.018	7e-13	0.018	7e-13	0.018	4e-13	0.018	6e-13	0.018	1e-12
0.0195	9e-13	0.0195	6e-13	0.0195	1e-13	0.0195	1e-13	0.0195	3e-13	0.0195	6e-13	0.0195	7e-13	0.0195	5e-13	0.0195	7e-13	0.0195	8e-13	0.0195	2e-13	0.0195	5e-13	0.0195	6e-13	0.0195	3e-13	0.0195	4e-13	0.0195	4e-13	0.0195	3e-13	0.0195	0	0.0195	8e-13	0.0195	6e-13	0.0195	2e-13	0.0195	4e-13	0.0195	4e-13	0.0195	5e-13	0.0195	4e-13
0.021	6e-13	0.021	3e-13	0.021	6e-13	0.021	6e-13	0.021	5e-13	0.021	6e-13	0.021	5e-13	0.021	6e-13	0.021	7e-13	0.021	6e-13	0.021	5e-13	0.021	4e-13	0.021	1e-13	0.021	5e-13	0.021	8e-13	0.021	5e-13	0.021	4e-13	0.021	7e-13	0.021	6e-13	0.021	4e-13	0.021	7e-13	0.021	4e-13	0.021	7e-13	0.021	5e-13	0.021	7e-13
0.0225	5e-13	0.0225	1e-13	0.0225	5e-13	0.0225	4e-13	0.0225	1e-13	0.0225	4e-13	0.0225	4e-13	0.0225	6e-13	0.0225	6e-13	0.0225	3e-13	0.0225	4e-13	0.0225	4e-13	0.0225	5e-13	0.0225	3e-13	0.0225	1e-13	0.0225	9e-13	0.0225	7e-13	0.0225	4e-13	0.0225	6e-13	0.0225	4e-13	0.0225	4e-13	0.0225	6e-13	0.0225	2e-13	0.0225	6e-13	0.0225	4e-13
0.024	9e-13	0.024	7e-13	0.024	5e-13	0.024	2e-13	0.024	4e-13	0.024	4e-13	0.024	7e-13	0.024	3e-13	0.024	4e-13	0.024	4e-13	0.024	3e-13	0.024	4e-13	0.024	4e-13	0.024	3e-13	0.024	8e-13	0.024	5e-13	0.024	1e-13	0.024	1e-13	0.024	6e-13	0.024	3e-13	0.024	0	0.024	2e-13	0.024	6e-13	0.024	4e-13	0.024	2e-13
0.0255	3e-13	0.0255	5e-13	0.0255	6e-13	0.0255	4e-13	0.0255	6e-13	0.0255	7e-13	0.0255	3e-13	0.0255	4e-13	0.0255	5e-13	0.0255	3e-13	0.0255	7e-13	0.0255	6e-13	0.0255	3e-13	0.0255	5e-13	0.0255	6e-13	0.0255	4e-13	0.0255	6e-13	0.0255	3e-13	0.0255	5e-13	0.0255	5e-13	0.0255	6e-13	0.0255	5e-13	0.0255	4e-13	0.0255	3e-13	0.0255	6e-13
0.027	5e-13	0.027	9e-13	0.027	4e-13	0.027	4e-13	0.027	2e-13	0.027	3e-13	0.027	7e-13	0.027	6e-13	0.027	3e-13	0.027	6e-13	0.027	6e-13	0.027	2e-13	0.027	9e-13	0.027	3e-13	0.027	4e-13	0.027	7e-13	0.027	8e-13	0.027	7e-13	0.027	5e-13	0.027	4e-13	0.027	4e-13	0.027	5e-13	0.027	1e-13	0.027	3e-13	0.027	1e-13
0.0285	5e-13	0.0285	3e-13	0.0285	6e-13	0.0285	5e-13	0.0285	8e-13	0.0285	7e-13	0.0285	7e-13	0.0285	6e-13	0.0285	8e-13	0.0285	5e-13	0.0285	2e-13	0.0285	1e-12	0.0285	4e-13	0.0285	0	0.0285	7e-13	0.0285	5e-13	0.0285	0	0.0285	5e-13	0.0285	8e-13	0.0285	4e-13	0.0285	1e-13	0.0285	3e-13	0.0285	7e-13	0.0285	6e-13	0.0285	5e-13
0.03	3e-13	0.03	7e-13	0.03	5e-13	0.03	7e-13	0.03	6e-13	0.03	3e-13	0.03	2e-13	0.03	7e-13	0.03	6e-13	0.03	4e-13	0.03	6e-13	0.03	6e-13	0.03	3e-13	0.03	5e-13	0.03	1e-13	0.03	8e-13	0.03	5e-13	0.03	1e-13	0.03	5e-13	0.03	3e-13	0.03	7e-13	0.03	4e-13	0.03	9e-13	0.03	0	0.03	7e-13
0.0315	3e-13	0.0315	5e-13	0.0315	3e-13	0.0315	2e-13	0.0315	3e-13	0.0315	3e-13	0.0315	5e-13	0.0315	5e-13	0.0315	1e-13	0.0315	5e-13	0.0315	5e-13	0.0315	6e-13	0.0315	9e-13	0.0315	7e-13	0.0315	2e-13	0.0315	3e-13	0.0315	3e-13	0.0315	4e-13	0.0315	4e-13	0.0315	3e-13	0.0315	5e-13	0.0315	5e-13	0.0315	4e-13	0.0315	5e-13	0.0315	3e-13
0.033	1.1e-12	0.033	0	0.033	4e-13	0.033	1e-13	0.033	7e-13	0.033	0	0.033	5e-13	0.033	7e-13	0.033	6e-13	0.033	5e-13	0.033	5e-13	0.033	5e-13	0.033	1e-13	0.033	1e-13	0.033	4e-13	0.033	6e-13	0.033	2e-13	0.033	6e-13	0.033	1e-13	0.033	4e-13	0.033	2e-13	0.033	6e-13	0.033	3e-13	0.033	3e-13	0.033	4e-13
0.0345	4e-13	0.0345	3e-13	0.0345	7e-13	0.0345	3e-13	0.0345	2e-13	0.0345	6e-13	0.0345	7e-13	0.0345	6e-13	0.0345	1e-13	0.0345	6e-13	0.0345	0	0.0345	3e-13	0.0345	7e-13	0.0345	4e-13	0.0345	3e-13	0.0345	1e-13	0.0345	5e-13	0.0345	1e-13	0.0345	5e-13	0.0345	7e-13	0.0345	4e-13	0.0345	5e-13	0.0345	5e-13	0.0345	6e-13	0.0345	6e-13
0.036	4e-13	0.036	5e-13	0.036	5e-13	0.036	8e-13	0.036	6e-13	0.036	7e-13	0.036	5e-13	0.036	0	0.036	8e-13	0.036	2e-13	0.036	5e-13	0.036	4e-13	0.036	5e-13	0.036	6e-13	0.036	1e-13	0.036	6e-13	0.036	2e-13	0.036	6e-13	0.036	7e-13	0.036	5e-13	0.036	4e-13	0.036	1e-13	0.036	2e-13	0.036	3e-13	0.036	4e-13
0.0375	6e-13	0.0375	0	0.0375	2e-13	0.0375	3e-13	0.0375	4e-13	0.0375	2e-13	0.0375	5e-13	0.0375	5e-13	0.0375	4e-13	0.0375	4e-13	0.0375	6e-13	0.0375	4e-13	0.0375	7e-13	0.0375	5e-13	0.0375	6e-13	0.0375	6e-13	0.0375	7e-13	0.0375	3e-13	0.0375	1e-13	0.0375	6e-13	0.0375	5e-13	0.0375	7e-13	0.0375	4e-13	0.0375	6e-13	0.0375	7e-13
0.039	5e-13	0.039	5e-13	0.039	7e-13	0.039	6e-13	0.039	5e-13	0.039	9e-13	0.039	2e-13	0.039	7e-13	0.039	4e-13	0.039	2e-13	0.039	6e-13	0.039	4e-13	0.039	5e-13	0.039	3e-13	0.039	4e-13	0.039	5e-13	0.039	1e-13	0.039	5e-13	0.039	6e-13	0.039	1e-13	0.039	0	0.039	4e-13	0.039	7e-13	0.039	8e-13	0.039	3e-13
0.0405	4e-13	0.0405	3e-13	0.0405	5e-13	0.0405	8e-13	0.0405	5e-13	0.0405	5e-13	0.0405	5e-13	0.0405	4e-13	0.0405	4e-13	0.0405	7e-13	0.0405	4e-13	0.0405	4e-13	0.0405	6e-13	0.0405	6e-13	0.0405	7e-13	0.0405	2e-13	0.0405	6e-13	0.0405	5e-13	0.0405	7e-13	0.0405	6e-13	0.0405	7e-13	0.0405	3e-13	0.0405	5e-13	0.0405	4e-13	0.0405	4e-13
0.042	1e-13	0.042	1e-13	0.042	0	0.042	5e-13	0.042	4e-13	0.042	6e-13	0.042	2e-13	0.042	4e-13	0.042	4e-13	0.042	8e-13	0.042	4e-13	0.042	4e-13	0.042	5e-13	0.042	7e-13	0.042	1e-13	0.042	0	0.042	3e-13	0.042	2e-13	0.042	5e-13	0.042	4e-13	0.042	5e-13	0.042	4e-13	0.042	4e-13	0.042	0	0.042	4e-13
0.0435	7e-13	0.0435	6e-13	0.0435	7e-13	0.0435	4e-13	0.0435	3e-13	0.0435	7e-13	0.0435	1e-13	0.0435	2e-13	0.0435	7e-13	0.0435	0	0.0435	8e-13	0.0435	7e-13	0.0435	5e-13	0.0435	6e-13	0.0435	7e-13	0.0435	3e-13	0.0435	1e-13	0.0435	6e-13	0.0435	1e-13	0.0435	0	0.0435	5e-13	0.0435	4e-13	0.0435	3e-13	0.0435	8e-13	0.0435	6e-13
0.045	2e-13	0.045	3e-13	0.045	5e-13	0.045	4e-13	0.045	3e-13	0.045	5e-13	0.045	6e-13	0.045	7e-13	0.045	4e-13	0.045	6e-13	0.045	4e-13	0.045	1e-13	0.045	4e-13	0.045	5e-13	0.045	3e-13	0.045	4e-13	0.045	6e-13	0.045	0	0.045	6e-13	0.045	4e-13	0.045	1e-13	0.045	4e-13	0.045	3e-13	0.045	4e-13	0.045	6e-13
0.0465	3e-13	0.0465	4e-13	0.0465	1e-13	0.0465	3e-13	0.0465	4e-13	0.0465	5e-13	0.0465	2e-13	0.0465	2e-13	0.0465	4e-13	0.0465	1e-13	0.0465	7e-13	0.0465	1e-13	0.0465	4e-13	0.0465	3e-13	0.0465	1e-13	0.0465	1e-13	0.0465	4e-13	0.0465	1.1e-12	0.0465	6e-13	0.0465	3e-13	0.0465	3e-13	0.0465	6e-13	0.0465	3e-13	0.0465	5e-13	0.0465	2e-13
0.048	4e-13	0.048	3e-13	0.048	4e-13	0.048	3e-13	0.048	3e-13	0.048	8e-13	0.048	5e-13	0.048	4e-13	0.048	6e-13	0.048	7e-13	0.048	3e-13	0.048	6e-13	0.048	4e-13	0.048	5e-13	0.048	6e-13	0.048	8e-13	0.048	6e-13	0.048	4e-13	0.048	0	0.048	7e-13	0.048	4e-13	0.048	2e-13	0.048	2e-13	0.048	2e-13	0.048	4e-13
0.0495	4e-13	0.0495	5e-13	0.0495	3e-13	0.0495	1e-13	0.0495	6e-13	0.0495	4e-13	0.0495	5e-13	0.0495	4e-13	0.0495	2e-13	0.0495	4e-13	0.0495	7e-13	0.0495	3e-13	0.0495	1e-13	0.0495	3e-13	0.0495	3e-13	0.0495	3e-13	0.0495	2e-13	0.0495	1e-13	0.0495	3e-13	0.0495	6e-13	0.0495	3e-13	0.0495	6e-13	0.0495	1e-12	0.0495	3e-13	0.0495	3e-13
0.051	2e-13	0.051	7e-13	0.051	7e-13	0.051	5e-13	0.051	4e-13	0.051	5e-13	0.051	2e-13	0.051	0	0.051	5e-13	0.051	3e-13	0.051	6e-13	0.051	3e-13	0.051	8e-13	0.051	5e-13	0.051	6e-13	0.051	3e-13	0.051	3e-13	0.051	2e-13	0.051	5e-13	0.051	3e-13	0.051	7e-13	0.051	6e-13	0.051	3e-13	0.051	4e-13	0.051	7e-13
0.0525	5e-13	0.0525	1e-13	0.0525	2e-13	0.0525	1e-13	0.0525	5e-13	0.0525	3e-13	0.0525	7e-13	0.0525	2e-13	0.0525	7e-13	0.0525	5e-13	0.0525	1e-13	0.0525	4e-13	0.0525	6e-13	0.0525	3e-13	0.0525	3e-13	0.0525	7e-13	0.0525	3e-13	0.0525	5e-13	0.0525	2e-13	0.0525	5e-13	0.0525	4e-13	0.0525	4e-13	0.0525	4e-13	0.0525	2e-13	0.0525	0
0.054	4e-13	0.054	7e-13	0.054	5e-13	0.054	3e-13	0.054	3e-13	0.054	1e-13	0.054	4e-13	0.054	2e-13	0.054	1e-13	0.054	1e-13	0.054	4e-13	0.054	6e-13	0.054	4e-13	0.054	1e-13	0.054	3e-13	0.054	5e-13	0.054	3e-13	0.054	2e-13	0.054	7e-13	0.054	4e-13	0.054	4e-13	0.054	5e-13	0.054	6e-13	0.054	5e-13	0.054	3e-13
0.0555	4e-13	0.0555	5e-13	0.0555	4e-13	0.0555	5e-13	0.0555	4e-13	0.0555	5e-13	0.0555	6e-13	0.0555	4e-13	0.0555	4e-13	0.0555	7e-13	0.0555	3e-13	0.0555	1e-13	0.0555	5e-13	0.0555	2e-13	0.0555	4e-13	0.0555	4e-13	0.0555	2e-13	0.0555	2e-13	0.0555	6e-13	0.0555	5e-13	0.0555	4e-13	0.0555	4e-13	0.0555	5e-13	0.0555	1e-13	0.0555	3e-13
0.057	2e-13	0.057	6e-13	0.057	4e-13	0.057	2e-13	0.057	9e-13	0.057	8e-13	0.057	1e-13	0.057	2e-13	0.057	7e-13	0.057	1e-13	0.057	2e-13	0.057	2e-13	0.057	6e-13	0.057	4e-13	0.057	7e-13	0.057	4e-13	0.057	4e-13	0.057	8e-13	0.057	0	0.057	4e-13	0.057	4e-13	0.057	5e-13	0.057	5e-13	0.057	3e-13	0.057	1e-13
0.0585	3e-13	0.0585	5e-13	0.0585	3e-13	0.0585	6e-13	0.0585	1e-13	0.0585	1e-13	0.0585	2e-13	0.0585	4e-13	0.0585	1e-13	0.0585	4e-13	0.0585	5e-13	0.0585	8e-13	0.0585	4e-13	0.0585	3e-13	0.0585	0	0.0585	4e-13	0.0585	7e-13	0.0585	4e-13	0.0585	7e-13	0.0585	6e-13	0.0585	5e-13	0.0585	6e-13	0.0585	4e-13	0.0585	6e-13	0.0585	7e-13
0.06	5e-13	0.06	7e-13	0.06	6e-13	0.06	3e-13	0.06	2e-13	0.06	5e-13	0.06	5e-13	0.06	0	0.06	3e-13	0.06	3e-13	0.06	4e-13	0.06	0	0.06	3e-13	0.06	5e-13	0.06	3e-13	0.06	7e-13	0.06	4e-13	0.06	3e-13	0.06	5e-13	0.06	4e-13	0.06	3e-13	0.06	1e-13	0.06	1e-13	0.06	7e-13	0.06	2e-13
0.0615	2e-13	0.0615	1e-13	0.0615	4e-13	0.0615	5e-13	0.0615	6e-13	0.0615	4e-13	0.0615	4e-13	0.0615	5e-13	0.0615	6e-13	0.0615	7e-13	0.0615	6e-13	0.0615	4e-13	0.0615	3e-13	0.0615	4e-13	0.0615	4e-13	0.0615	6e-13	0.0615	2e-13	0.0615	3e-13	0.0615	4e-13	0.0615	4e-13	0.0615	5e-13	0.0615	5e-13	0.0615	5e-13	0.0615	4e-13	0.0615	0
0.063	5e-13	0.063	5e-13	0.063	1e-13	0.063	1e-13	0.063	2e-13	0.063	7e-13	0.063	7e-13	0.063	3e-13	0.063	1e-13	0.063	6e-13	0.063	3e-13	0.063	2e-13	0.063	4e-13	0.063	4e-13	0.063	8e-13	0.063	6e-13	0.063	5e-13	0.063	4e-13	0.063	5e-13	0.063	7e-13	0.063	5e-13	0.063	7e-13	0.063	4e-13	0.063	1e-13	0.063	7e-13
0.0645	8e-13	0.0645	4e-13	0.0645	5e-13	0.0645	4e-13	0.0645	4e-13	0.0645	2e-13	0.0645	3e-13	0.0645	6e-13	0.0645	5e-13	0.0645	1e-13	0.0645	1e-13	0.0645	2e-13	0.0645	3e-13	0.0645	4e-13	0.0645	3e-13	0.0645	1e-13	0.0645	4e-13	0.0645	2e-13	0.0645	2e-13	0.0645	9e-13	0.0645	3e-13	0.0645	3e-13	0.0645	5e-13	0.0645	6e-13	0.0645	2e-13
0.066	4e-13	0.066	1e-13	0.066	3e-13	0.066	4e-13	0.066	1e-13	0.066	4e-13	0.066	5e-13	0.066	1e-13	0.066	1e-13	0.066	7e-13	0.066	3e-13	0.066	1e-13	0.066	1e-13	0.066	0	0.066	3e-13	0.066	6e-13	0.066	7e-13	0.066	5e-13	0.066	4e-13	0.066	0	0.066	6e-13	0.066	3e-13	0.066	0	0.066	1e-13	0.066	1e-13
0.0675	6e-13	0.0675	7e-13	0.0675	6e-13	0.0675	5e-13	0.0675	0	0.0675	5e-13	0.0675	4e-13	0.0675	5e-13	0.0675	3e-13	0.0675	5e-13	0.0675	7e-13	0.0675	7e-13	0.0675	7e-13	0.0675	3e-13	0.0675	5e-13	0.0675	4e-13	0.0675	1e-13	0.0675	7e-13	0.0675	2e-13	0.0675	7e-13	0.0675	4e-13	0.0675	5e-13	0.0675	3e-13	0.0675	4e-13	0.0675	8e-13
0.069	8e-13	0.069	4e-13	0.069	2e-13	0.069	6e-13	0.069	4e-13	0.069	2e-13	0.069	2e-13	0.069	3e-13	0.069	1e-13	0.069	5e-13	0.069	7e-13	0.069	4e-13	0.069	4e-13	0.069	5e-13	0.069	2e-13	0.069	1e-13	0.069	4e-13	0.069	1e-13	0.069	4e-13	0.069	4e-13	0.069	4e-13	0.069	6e-13	0.069	6e-13	0.069	5e-13	0.069	2e-13
0.0705	3e-13	0.0705	1e-13	0.0705	2e-13	0.0705	5e-13	0.0705	5e-13	0.0705	5e-13	0.0705	5e-13	0.0705	4e-13	0.0705	5e-13	0.0705	3e-13	0.0705	2e-13	0.0705	4e-13	0.0705	5e-13	0.0705	1e-13	0.0705	5e-13	0.0705	4e-13	0.0705	4e-13	0.0705	6e-13	0.0705	3e-13	0.0705	2e-13	0.0705	0	0.0705	2e-13	0.0705	3e-13	0.0705	5e-13	0.0705	3e-13
0.072	5e-13	0.072	5e-13	0.072	5e-13	0.072	3e-13	0.072	1e-13	0.072	3e-13	0.072	4e-13	0.072	2e-13	0.072	3e-13	0.072	7e-13	0.072	7e-13	0.072	5e-13	0.072	3e-13	0.072	1e-13	0.072	1e-13	0.072	4e-13	0.072	5e-13	0.072	2e-13	0.072	4e-13	0.072	5e-13	0.072	6e-13	0.072	4e-13	0.072	6e-13	0.072	5e-13	0.072	3e-13
0.0735	3e-13	0.0735	6e-13	0.0735	4e-13	0.0735	6e-13	0.0735	5e-13	0.0735	3e-13	0.0735	6e-13	0.0735	2e-13	0.0735	2e-13	0.0735	4e-13	0.0735	3e-13	0.0735	4e-13	0.0735	5e-13	0.0735	5e-13	0.0735	5e-13	0.0735	3e-13	0.0735	7e-13	0.0735	6e-13	0.0735	2e-13	0.0735	1e-13	0.0735	4e-13	0.0735	2e-13	0.0735	2e-13	0.0735	1e-13	0.0735	4e-13
0.075	5e-13	0.075	2e-13	0.075	1e-13	0.075	5e-13	0.075	5e-13	0.075	1e-13	0.075	5e-13	0.075	4e-13	0.075	7e-13	0.075	0	0.075	4e-13	0.075	7e-13	0.075	4e-13	0.075	3e-13	0.075	1e-13	0.075	3e-13	0.075	1e-13	0.075	1e-13	0.075	5e-13	0.075	7e-13	0.075	0	0.075	2e-13	0.075	8e-13	0.075	7e-13	0.075	5e-13
0.0765	6e-13	0.0765	4e-13	0.0765	6e-13	0.0765	2e-13	0.0765	5e-13	0.0765	4e-13	0.0765	3e-13	0.0765	3e-13	0.0765	1e-13	0.0765	8e-13	0.0765	2e-13	0.0765	5e-13	0.0765	5e-13	0.0765	3e-13	0.0765	5e-13	0.0765	6e-13	0.0765	4e-13	0.0765	2e-13	0.0765	5e-13	0.0765	0	0.0765	4e-13	0.0765	6e-13	0.0765	2e-13	0.0765	4e-13	0.0765	5e-13
0.078	2e-13	0.078	1e-13	0.078	4e-13	0.078	7e-13	0.078	1e-13	0.078	7e-13	0.078	5e-13	0.078	6e-13	0.078	3e-13	0.078	3e-13	0.078	4e-13	0.078	4e-13	0.078	5e-13	0.078	1e-13	0.078	4e-13	0.078	3e-13	0.078	4e-13	0.078	4e-13	0.078	1e-13	0.078	7e-13	0.078	1e-13	0.078	4e-13	0.078	2e-13	0.078	5e-13	0.078	6e-13
0.0795	5e-13	0.0795	1e-13	0.0795	4e-13	0.0795	6e-13	0.0795	6e-13	0.0795	2e-13	0.0795	5e-13	0.0795	3e-13	0.0795	2e-13	0.0795	2e-13	0.0795	5e-13	0.0795	4e-13	0.0795	2e-13	0.0795	7e-13	0.0795	6e-13	0.0795	3e-13	0.0795	3e-13	0.0795	4e-13	0.0795	7e-13	0.0795	4e-13	0.0795	4e-13	0.0795	3e-13	0.0795	3e-13	0.0795	7e-13	0.0795	3e-13
0.081	2e-13	0.081	1e-13	0.081	0	0.081	2e-13	0.081	4e-13	0.081	1e-12	0.081	3e-13	0.081	4e-13	0.081	6e-13	0.081	1e-13	0.081	0	0.081	1e-13	0.081	1e-13	0.081	2e-13	0.081	3e-13	0.081	4e-13	0.081	2e-13	0.081	1e-13	0.081	6e-13	0.081	6e-13	0.081	4e-13	0.081	5e-13	0.081	2e-13	0.081	2e-13	0.081	2e-13
0.0825	4e-13	0.0825	4e-13	0.0825	8e-13	0.0825	2e-13	0.0825	3e-13	0.0825	3e-13	0.0825	5e-13	0.0825	7e-13	0.0825	4e-13	0.0825	3e-13	0.0825	4e-13	0.0825	7e-13	0.0825	4e-13	0.0825	5e-13	0.0825	3e-13	0.0825	5e-13	0.0825	2e-13	0.0825	6e-13	0.0825	1e-13	0.0825	6e-13	0.0825	4e-13	0.0825	5e-13	0.0825	5e-13	0.0825	5e-13	0.0825	7e-13
0.084	1e-13	0.084	7e-13	0.084	4e-13	0.084	4e-13	0.084	3e-13	0.084	5e-13	0.084	4e-13	0.084	1e-13	0.084	1e-13	0.084	4e-13	0.084	2e-13	0.084	3e-13	0.084	2e-13	0.084	3e-13	0.084	5e-13	0.084	4e-13	0.084	3e-13	0.084	5e-13	0.084	7e-13	0.084	5e-13	0.084	2e-13	0.084	4e-13	0.084	4e-13	0.084	6e-13	0.084	3e-13
0.0855	4e-13	0.0855	6e-13	0.0855	1e-13	0.0855	6e-13	0.0855	5e-13	0.0855	1e-13	0.0855	1e-13	0.0855	6e-13	0.0855	9e-13	0.0855	3e-13	0.0855	4e-13	0.0855	5e-13	0.0855	4e-13	0.0855	2e-13	0.0855	2e-13	0.0855	2e-13	0.0855	7e-13	0.0855	1e-13	0.0855	5e-13	0.0855	7e-13	0.0855	5e-13	0.0855	4e-13	0.0855	0	0.0855	1e-13	0.0855	3e-13
0.087	8e-13	0.087	4e-13	0.087	5e-13	0.087	1e-13	0.087	3e-13	0.087	3e-13	0.087	2e-13	0.087	4e-13	0.087	2e-13	0.087	0	0.087	5e-13	0.087	4e-13	0.087	7e-13	0.087	2e-13	0.087	4e-13	0.087	2e-13	0.087	1e-13	0.087	4e-13	0.087	2e-13	0.087	2e-13	0.087	3e-13	0.087	1e-13	0.087	4e-13	0.087	4e-13	0.087	4e-13
0.0885	3e-13	0.0885	5e-13	0.0885	2e-13	0.0885	6e-13	0.0885	4e-13	0.0885	4e-13	0.0885	7e-13	0.0885	4e-13	0.0885	4e-13	0.0885	2e-13	0.0885	3e-13	0.0885	4e-13	0.0885	4e-13	0.0885	6e-13	0.0885	2e-13	0.0885	5e-13	0.0885	5e-13	0.0885	4e-13	0.0885	2e-13	0.0885	4e-13	0.0885	4e-13	0.0885	6e-13	0.0885	4e-13	0.0885	4e-13	0.0885	5e-13
0.09	3e-13	0.09	2e-13	0.09	2e-13	0.09	4e-13	0.09	2e-13	0.09	2e-13	0.09	3e-13	0.09	6e-13	0.09	6e-13	0.09	1e-13	0.09	3e-13	0.09	4e-13	0.09	2e-13	0.09	5e-13	0.09	4e-13	0.09	4e-13	0.09	4e-13	0.09	1e-13	0.09	6e-13	0.09	6e-13	0.09	3e-13	0.09	3e-13	0.09	4e-13	0.09	5e-13	0.09	3e-13
0.0915	7e-13	0.0915	1e-13	0.0915	4e-13	0.0915	4e-13	0.0915	1e-13	0.0915	5e-13	0.0915	3e-13	0.0915	5e-13	0.0915	3e-13	0.0915	7e-13	0.0915	5e-13	0.0915	1e-13	0.0915	6e-13	0.0915	3e-13	0.0915	1e-13	0.0915	0	0.0915	4e-13	0.0915	5e-13	0.0915	1e-13	0.0915	2e-13	0.0915	2e-13	0.0915	7e-13	0.0915	3e-13	0.0915	3e-13	0.0915	3e-13
0.093	1e-13	0.093	4e-13	0.093	0	0.093	3e-13	0.093	3e-13	0.093	3e-13	0.093	1e-13	0.093	0	0.093	2e-13	0.093	6e-13	0.093	1e-13	0.093	7e-13	0.093	5e-13	0.093	6e-13	0.093	6e-13	0.093	4e-13	0.093	6e-13	0.093	3e-13	0.093	4e-13	0.093	6e-13	0.093	5e-13	0.093	5e-13	0.093	7e-13	0.093	6e-13	0.093	6e-13
0.0945	5e-13	0.0945	5e-13	0.0945	4e-13	0.0945	4e-13	0.0945	1e-13	0.0945	4e-13	0.0945	3e-13	0.0945	2e-13	0.0945	3e-13	0.0945	3e-13	0.0945	0	0.0945	0	0.0945	2e-13	0.0945	1e-13	0.0945	1e-13	0.0945	4e-13	0.0945	3e-13	0.0945	4e-13	0.0945	6e-13	0.0945	3e-13	0.0945	4e-13	0.0945	2e-13	0.0945	2e-13	0.0945	4e-13	0.0945	0
0.096	1e-13	0.096	2e-13	0.096	6e-13	0.096	4e-13	0.096	4e-13	0.096	1e-13	0.096	7e-13	0.096	3e-13	0.096	4e-13	0.096	6e-13	0.096	1e-13	0.096	4e-13	0.096	5e-13	0.096	3e-13	0.096	4e-13	0.096	4e-13	0.096	2e-13	0.096	3e-13	0.096	5e-13	0.096	4e-13	0.096	1e-13	0.096	8e-13	0.096	4e-13	0.096	1e-13	0.096	4e-13
0.0975	2e-13	0.0975	2e-13	0.0975	4e-13	0.0975	1e-13	0.0975	4e-13	0.0975	4e-13	0.0975	3e-13	0.0975	3e-13	0.0975	2e-13	0.0975	2e-13	0.0975	7e-13	0.0975	3e-13	0.0975	4e-13	0.0975	2e-13	0.0975	3e-13	0.0975	3e-13	0.0975	3e-13	0.0975	3e-13	0.0975	4e-13	0.0975	4e-13	0.0975	3e-13	0.0975	1e-13	0.0975	4e-13	0.0975	3e-13	0.0975	7e-13
0.099	5e-13	0.099	3e-13	0.099	4e-13	0.099	8e-13	0.099	3e-13	0.099	4e-13	0.099	2e-13	0.099	7e-13	0.099	6e-13	0.099	6e-13	0.099	5e-13	0.099	4e-13	0.099	2e-13	0.099	4e-13	0.099	2e-13	0.099	3e-13	0.099	4e-13	0.099	4e-13	0.099	2e-13	0.099	4e-13	0.099	6e-13	0.099	7e-13	0.099	4e-13	0.099	5e-13	0.099	2e-13
0.1005	4e-13	0.1005	8e-13	0.1005	3e-13	0.1005	2e-13	0.1005	5e-13	0.1005	6e-13	0.1005	3e-13	0.1005	3e-13	0.1005	4e-13	0.1005	4e-13	0.1005	3e-13	0.1005	5e-13	0.1005	4e-13	0.1005	3e-13	0.1005	2e-13	0.1005	3e-13	0.1005	7e-13	0.1005	3e-13	0.1005	5e-13	0.1005	4e-13	0.1005	6e-13	0.1005	3e-13	0.1005	4e-13	0.1005	6e-13	0.1005	2e-13
0.102	6e-13	0.102	4e-13	0.102	5e-13	0.102	4e-13	0.102	0	0.102	2e-13	0.102	5e-13	0.102	1e-13	0.102	3e-13	0.102	1e-13	0.102	1e-13	0.102	5e-13	0.102	3e-13	0.102	4e-13	0.102	3e-13	0.102	5e-13	0.102	2e-13	0.102	4e-13	0.102	4e-13	0.102	2e-13	0.102	3e-13	0.102	4e-13	0.102	2e-13	0.102	3e-13	0.102	4e-13
0.1035	5e-13	0.1035	7e-13	0.1035	1e-13	0.1035	4e-13	0.1035	6e-13	0.1035	4e-13	0.1035	0	0.1035	4e-13	0.1035	1e-13	0.1035	1e-13	0.1035	3e-13	0.1035	4e-13	0.1035	4e-13	0.1035	4e-13	0.1035	6e-13	0.1035	4e-13	0.1035	5e-13	0.1035	1e-13	0.1035	4e-13	0.1035	7e-13	0.1035	3e-13	0.1035	5e-13	0.1035	4e-13	0.1035	5e-13	0.1035	4e-13
0.105	4e-13	0.105	0	0.105	3e-13	0.105	5e-13	0.105	2e-13	0.105	5e-13	0.105	7e-13	0.105	6e-13	0.105	1e-13	0.105	4e-13	0.105	4e-13	0.105	2e-13	0.105	1e-13	0.105	4e-13	0.105	4e-13	0.105	1e-13	0.105	2e-13	0.105	2e-13	0.105	4e-13	0.105	2e-13	0.105	4e-13	0.105	4e-13	0.105	2e-13	0.105	4e-13	0.105	6e-13
0.1065	5e-13	0.1065	3e-13	0.1065	4e-13	0.1065	4e-13	0.1065	1e-13	0.1065	0	0.1065	5e-13	0.1065	6e-13	0.1065	4e-13	0.1065	6e-13	0.1065	5e-13	0.1065	4e-13	0.1065	6e-13	0.1065	7e-13	0.1065	3e-13	0.1065	6e-13	0.1065	4e-13	0.1065	4e-13	0.1065	3e-13	0.1065	3e-13	0.1065	1e-13	0.1065	3e-13	0.1065	5e-13	0.1065	4e-13	0.1065	4e-13
0.108	5e-13	0.108	3e-13	0.108	0	0.108	0	0.108	4e-13	0.108	6e-13	0.108	4e-13	0.108	5e-13	0.108	6e-13	0.108	2e-13	0.108	5e-13	0.108	4e-13	0.108	4e-13	0.108	4e-13	0.108	3e-13	0.108	5e-13	0.108	3e-13	0.108	6e-13	0.108	4e-13	0.108	4e-13	0.108	5e-13	0.108	6e-13	0.108	5e-13	0.108	0	0.108	1e-13
0.1095	1e-13	0.1095	3e-13	0.1095	4e-13	0.1095	5e-13	0.1095	6e-13	0.1095	2e-13	0.1095	4e-13	0.1095	2e-13	0.1095	3e-13	0.1095	6e-13	0.1095	2e-13	0.1095	4e-13	0.1095	2e-13	0.1095	5e-13	0.1095	4e-13	0.1095	5e-13	0.1095	1e-13	0.1095	1e-13	0.1095	6e-13	0.1095	5e-13	0.1095	5e-13	0.1095	0	0.1095	0	0.1095	5e-13	0.1095	7e-13
0.111	4e-13	0.111	4e-13	0.111	3e-13	0.111	6e-13	0.111	4e-13	0.111	7e-13	0.111	4e-13	0.111	6e-13	0.111	1e-13	0.111	7e-13	0.111	3e-13	0.111	5e-13	0.111	4e-13	0.111	4e-13	0.111	1e-13	0.111	6e-13	0.111	4e-13	0.111	4e-13	0.111	2e-13	0.111	4e-13	0.111	3e-13	0.111	3e-13	0.111	4e-13	0.111	3e-13	0.111	2e-13
0.1125	3e-13	0.1125	6e-13	0.1125	5e-13	0.1125	2e-13	0.1125	0	0.1125	4e-13	0.1125	5e-13	0.1125	4e-13	0.1125	5e-13	0.1125	0	0.1125	5e-13	0.1125	2e-13	0.1125	3e-13	0.1125	0	0.1125	4e-13	0.1125	0	0.1125	3e-13	0.1125	4e-13	0.1125	4e-13	0.1125	2e-13	0.1125	3e-13	0.1125	4e-13	0.1125	3e-13	0.1125	3e-13	0.1125	5e-13
0.114	6e-13	0.114	1e-13	0.114	1e-13	0.114	4e-13	0.114	1e-13	0.114	5e-13	0.114	4e-13	0.114	0	0.114	4e-13	0.114	2e-13	0.114	1e-13	0.114	4e-13	0.114	5e-13	0.114	4e-13	0.114	4e-13	0.114	7e-13	0.114	3e-13	0.114	4e-13	0.114	5e-13	0.114	5e-13	0.114	3e-13	0.114	2e-13	0.114	4e-13	0.114	4e-13	0.114	1e-13
0.1155	4e-13	0.1155	4e-13	0.1155	1e-13	0.1155	3e-13	0.1155	4e-13	0.1155	6e-13	0.1155	7e-13	0.1155	8e-13	0.1155	3e-13	0.1155	5e-13	0.1155	3e-13	0.1155	9e-13	0.1155	3e-13	0.1155	2e-13	0.1155	5e-13	0.1155	2e-13	0.1155	3e-13	0.1155	5e-13	0.1155	4e-13	0.1155	2e-13	0.1155	5e-13	0.1155	7e-13	0.1155	5e-13	0.1155	3e-13	0.1155	6e-13
0.117	3e-13	0.117	0	0.117	7e-13	0.117	0	0.117	0	0.117	1e-13	0.117	5e-13	0.117	3e-13	0.117	1e-13	0.117	2e-13	0.117	7e-13	0.117	1e-13	0.117	6e-13	0.117	5e-13	0.117	4e-13	0.117	4e-13	0.117	5e-13	0.117	5e-13	0.117	3e-13	0.117	3e-13	0.117	1e-13	0.117	2e-13	0.117	4e-13	0.117	6e-13	0.117	5e-13
0.1185	2e-13	0.1185	6e-13	0.1185	2e-13	0.1185	7e-13	0.1185	6e-13	0.1185	7e-13	0.1185	2e-13	0.1185	6e-13	0.1185	6e-13	0.1185	6e-13	0.1185	3e-13	0.1185	4e-13	0.1185	5e-13	0.1185	6e-13	0.1185	4e-13	0.1185	4e-13	0.1185	4e-13	0.1185	4e-13	0.1185	1e-13	0.1185	6e-13	0.1185	4e-13	0.1185	1e-13	0.1185	4e-13	0.1185	5e-13	0.1185	3e-13
0.12	3e-13	0.12	4e-13	0.12	0	0.12	1e-13	0.12	4e-13	0.12	2e-13	0.12	7e-13	0.12	2e-13	0.12	5e-13	0.12	1e-13	0.12	4e-13	0.12	4e-13	0.12	1e-13	0.12	2e-13	0.12	2e-13	0.12	3e-13	0.12	2e-13	0.12	1e-13	0.12	2e-13	0.12	2e-13	0.12	1e-13	0.12	4e-13	0.12	4e-13	0.12	2e-13	0.12	3e-13
0.1215	4e-13	0.1215	6e-13	0.1215	3e-13	0.1215	3e-13	0.1215	4e-13	0.1215	4e-13	0.1215	2e-13	0.1215	3e-13	0.1215	3e-13	0.1215	1e-13	0.1215	3e-13	0.1215	5e-13	0.1215	6e-13	0.1215	5e-13	0.1215	4e-13	0.1215	4e-13	0.1215	7e-13	0.1215	5e-13	0.1215	1e-13	0.1215	4e-13	0.1215	3e-13	0.1215	3e-13	0.1215	0	0.1215	5e-13	0.1215	5e-13
0.123	7e-13	0.123	2e-13	0.123	4e-13	0.123	4e-13	0.123	6e-13	0.123	5e-13	0.123	7e-13	0.123	2e-13	0.123	5e-13	0.123	5e-13	0.123	6e-13	0.123	4e-13	0.123	5e-13	0.123	1e-13	0.123	2e-13	0.123	2e-13	0.123	1e-13	0.123	3e-13	0.123	4e-13	0.123	0	0.123	4e-13	0.123	4e-13	0.123	7e-13	0.123	3e-13	0.123	5e-13
0.1245	3e-13	0.1245	4e-13	0.1245	6e-13	0.1245	5e-13	0.1245	5e-13	0.1245	4e-13	0.1245	3e-13	0.1245	1e-13	0.1245	3e-13	0.1245	4e-13	0.1245	1e-13	0.1245	2e-13	0.1245	3e-13	0.1245	7e-13	0.1245	4e-13	0.1245	2e-13	0.1245	6e-13	0.1245	3e-13	0.1245	3e-13	0.1245	5e-13	0.1245	3e-13	0.1245	7e-13	0.1245	3e-13	0.1245	3e-13	0.1245	0
0.126	3e-13	0.126	5e-13	0.126	1e-13	0.126	0	0.126	3e-13	0.126	5e-13	0.126	4e-13	0.126	5e-13	0.126	4e-13	0.126	5e-13	0.126	8e-13	0.126	5e-13	0.126	5e-13	0.126	0	0.126	4e-13	0.126	5e-13	0.126	6e-13	0.126	7e-13	0.126	6e-13	0.126	5e-13	0.126	5e-13	0.126	1e-13	0.126	2e-13	0.126	1e-13	0.126	5e-13
0.1275	0	0.1275	5e-13	0.1275	6e-13	0.1275	3e-13	0.1275	5e-13	0.1275	1e-13	0.1275	6e-13	0.1275	1e-13	0.1275	5e-13	0.1275	1e-13	0.1275	4e-13	0.1275	4e-13	0.1275	3e-13	0.1275	6e-13	0.1275	1e-13	0.1275	4e-13	0.1275	4e-13	0.1275	2e-13	0.1275	1e-13	0.1275	5e-13	0.1275	3e-13	0.1275	6e-13	0.1275	6e-13	0.1275	6e-13	0.1275	4e-13
0.129	4e-13	0.129	5e-13	0.129	3e-13	0.129	3e-13	0.129	4e-13	0.129	4e-13	0.129	7e-13	0.129	5e-13	0.129	2e-13	0.129	5e-13	0.129	4e-13	0.129	6e-13	0.129	4e-13	0.129	4e-13	0.129	6e-13	0.129	0	0.129	2e-13	0.129	3e-13	0.129	2e-13	0.129	3e-13	0.129	4e-13	0.129	8e-13	0.129	2e-13	0.129	4e-13	0.129	1e-13
0.1305	6e-13	0.1305	4e-13	0.1305	4e-13	0.1305	4e-13	0.1305	4e-13	0.1305	2e-13	0.1305	6e-13	0.1305	3e-13	0.1305	4e-13	0.1305	2e-13	0.1305	6e-13	0.1305	6e-13	0.1305	1e-13	0.1305	2e-13	0.1305	2e-13	0.1305	4e-13	0.1305	4e-13	0.1305	3e-13	0.1305	5e-13	0.1305	2e-13	0.1305	4e-13	0.1305	1e-13	0.1305	4e-13	0.1305	2e-13	0.1305	9e-13
0.132	3e-13	0.132	4e-13	0.132	4e-13	0.132	2e-13	0.132	7e-13	0.132	1e-13	0.132	6e-13	0.132	4e-13	0.132	4e-13	0.132	4e-13	0.132	2e-13	0.132	1e-13	0.132	4e-13	0.132	7e-13	0.132	6e-13	0.132	6e-13	0.132	2e-13	0.132	5e-13	0.132	0	0.132	3e-13	0.132	1e-13	0.132	3e-13	0.132	4e-13	0.132	5e-13	0.132	3e-13
0.1335	5e-13	0.1335	4e-13	0.1335	3e-13	0.1335	7e-13	0.1335	1e-13	0.1335	5e-13	0.1335	3e-13	0.1335	6e-13	0.1335	1e-13	0.1335	5e-13	0.1335	7e-13	0.1335	6e-13	0.1335	4e-13	0.1335	1e-13	0.1335	2e-13	0.1335	7e-13	0.1335	3e-13	0.1335	3e-13	0.1335	4e-13	0.1335	3e-13	0.1335	3e-13	0.1335	3e-13	0.1335	6e-13	0.1335	1e-13	0.1335	4e-13
0.135	0	0.135	3e-13	0.135	3e-13	0.135	4e-13	0.135	5e-13	0.135	6e-13	0.135	5e-13	0.135	4e-13	0.135	1e-13	0.135	2e-13	0.135	4e-13	0.135	6e-13	0.135	3e-13	0.135	5e-13	0.135	4e-13	0.135	1e-13	0.135	5e-13	0.135	3e-13	0.135	5e-13	0.135	4e-13	0.135	7e-13	0.135	5e-13	0.135	4e-13	0.135	1e-13	0.135	4e-13
0.1365	2e-13	0.1365	5e-13	0.1365	6e-13	0.1365	3e-13	0.1365	5e-13	0.1365	2e-13	0.1365	5e-13	0.1365	4e-13	0.1365	3e-13	0.1365	7e-13	0.1365	1e-13	0.1365	3e-13	0.1365	7e-13	0.1365	2e-13	0.1365	2e-13	0.1365	9e-13	0.1365	4e-13	0.1365	3e-13	0.1365	4e-13	0.1365	2e-13	0.1365	4e-13	0.1365	3e-13	0.1365	5e-13	0.1365	6e-13	0.1365	4e-13
0.138	3e-13	0.138	2e-13	0.138	2e-13	0.138	1e-13	0.138	1e-13	0.138	4e-13	0.138	3e-13	0.138	6e-13	0.138	4e-13	0.138	2e-13	0.138	4e-13	0.138	0	0.138	4e-13	0.138	4e-13	0.138	2e-13	0.138	0	0.138	4e-13	0.138	4e-13	0.138	3e-13	0.138	4e-13	0.138	4e-13	0.138	5e-13	0.138	4e-13	0.138	7e-13	0.138	2e-13
0.1395	1e-13	0.1395	1e-13	0.1395	4e-13	0.1395	3e-13	0.1395	3e-13	0.1395	5e-13	0.1395	5e-13	0.1395	5e-13	0.1395	5e-13	0.1395	6e-13	0.1395	6e-13	0.1395	2e-13	0.1395	5e-13	0.1395	5e-13	0.1395	7e-13	0.1395	2e-13	0.1395	4e-13	0.1395	0	0.1395	7e-13	0.1395	6e-13	0.1395	4e-13	0.1395	4e-13	0.1395	7e-13	0.1395	3e-13	0.1395	2e-13
0.141	4e-13	0.141	3e-13	0.141	4e-13	0.141	7e-13	0.141	4e-13	0.141	6e-13	0.141	0	0.141	3e-13	0.141	1e-13	0.141	4e-13	0.141	5e-13	0.141	6e-13	0.141	2e-13	0.141	6e-13	0.141	2e-13	0.141	7e-13	0.141	5e-13	0.141	7e-13	0.141	5e-13	0.141	1e-13	0.141	4e-13	0.141	2e-13	0.141	7e-13	0.141	3e-13	0.141	5e-13
0.1425	7e-13	0.1425	5e-13	0.1425	5e-13	0.1425	2e-13	0.1425	3e-13	0.1425	1e-13	0.1425	4e-13	0.1425	5e-13	0.1425	5e-13	0.1425	3e-13	0.1425	3e-13	0.1425	3e-13	0.1425	5e-13	0.1425	2e-13	0.1425	6e-13	0.1425	3e-13	0.1425	6e-13	0.1425	3e-13	0.1425	5e-13	0.1425	3e-13	0.1425	6e-13	0.1425	4e-13	0.1425	3e-13	0.1425	4e-13	0.1425	6e-13
0.144	4e-13	0.144	2e-13	0.144	2e-13	0.144	4e-13	0.144	5e-13	0.144	3e-13	0.144	4e-13	0.144	3e-13	0.144	3e-13	0.144	3e-13	0.144	8e-13	0.144	5e-13	0.144	3e-13	0.144	6e-13	0.144	4e-13	0.144	1e-13	0.144	1e-13	0.144	0	0.144	2e-13	0.144	4e-13	0.144	0	0.144	1e-13	0.144	2e-13	0.144	1e-13	0.144	2e-13
0.1455	1e-13	0.1455	3e-13	0.1455	4e-13	0.1455	5e-13	0.1455	2e-13	0.1455	2e-13	0.1455	7e-13	0.1455	4e-13	0.1455	3e-13	0.1455	3e-13	0.1455	1e-13	0.1455	5e-13	0.1455	3e-13	0.1455	5e-13	0.1455	7e-13	0.1455	6e-13	0.1455	7e-13	0.1455	7e-13	0.1455	4e-13	0.1455	6e-13	0.1455	4e-13	0.1455	4e-13	0.1455	3e-13	0.1455	4e-13	0.1455	5e-13
0.147	9e-13	0.147	5e-13	0.147	4e-13	0.147	4e-13	0.147	4e-13	0.147	3e-13	0.147	2e-13	0.147	4e-13	0.147	4e-13	0.147	3e-13	0.147	6e-13	0.147	3e-13	0.147	4e-13	0.147	4e-13	0.147	4e-13	0.147	7e-13	0.147	5e-13	0.147	4e-13	0.147	2e-13	0.147	2e-13	0.147	4e-13	0.147	5e-13	0.147	2e-13	0.147	4e-13	0.147	3e-13
0.1485	2e-13	0.1485	2e-13	0.1485	6e-13	0.1485	3e-13	0.1485	2e-13	0.1485	6e-13	0.1485	2e-13	0.1485	2e-13	0.1485	5e-13	0.1485	2e-13	0.1485	5e-13	0.1485	9e-13	0.1485	3e-13	0.1485	6e-13	0.1485	3e-13	0.1485	4e-13	0.1485	4e-13	0.1485	4e-13	0.1485	2e-13	0.1485	2e-13	0.1485	3e-13	0.1485	5e-13	0.1485	4e-13	0.1485	4e-13	0.1485	2e-13
0.15	4e-13	0.15	6e-13	0.15	1e-13	0.15	1e-13	0.15	4e-13	0.15	2e-13	0.15	6e-13	0.15	5e-13	0.15	3e-13	0.15	4e-13	0.15	5e-13	0.15	5e-13	0.15	1e-13	0.15	1e-13	0.15	5e-13	0.15	4e-13	0.15	4e-13	0.15	3e-13	0.15	5e-13	0.15	8e-13	0.15	5e-13	0.15	4e-13	0.15	3e-13	0.15	2e-13	0.15	1e-12
0.1515	2e-13	0.1515	4e-13	0.1515	6e-13	0.1515	7e-13	0.1515	8e-13	0.1515	4e-13	0.1515	3e-13	0.1515	3e-13	0.1515	0	0.1515	7e-13	0.1515	3e-13	0.1515	3e-13	0.1515	5e-13	0.1515	7e-13	0.1515	1e-13	0.1515	2e-13	0.1515	6e-13	0.1515	4e-13	0.1515	1e-13	0.1515	2e-13	0.1515	1e-13	0.1515	2e-13	0.1515	6e-13	0.1515	6e-13	0.1515	6e-13
0.153	5e-13	0.153	2e-13	0.153	3e-13	0.153	1e-13	0.153	2e-13	0.153	2e-13	0.153	3e-13	0.153	4e-13	0.153	5e-13	0.153	0	0.153	4e-13	0.153	3e-13	0.153	2e-13	0.153	3e-13	0.153	4e-13	0.153	7e-13	0.153	1e-13	0.153	6e-13	0.153	6e-13	0.153	7e-13	0.153	3e-13	0.153	4e-13	0.153	2e-13	0.153	4e-13	0.153	4e-13
0.1545	2e-13	0.1545	8e-13	0.1545	4e-13	0.1545	7e-13	0.1545	4e-13	0.1545	3e-13	0.1545	4e-13	0.1545	3e-13	0.1545	2e-13	0.1545	6e-13	0.1545	4e-13	0.1545	7e-13	0.1545	4e-13	0.1545	4e-13	0.1545	3e-13	0.1545	1e-13	0.1545	7e-13	0.1545	4e-13	0.1545	4e-13	0.1545	0	0.1545	4e-13	0.1545	3e-13	0.1545	5e-13	0.1545	4e-13	0.1545	4e-13
0.156	9e-13	0.156	5e-13	0.156	6e-13	0.156	5e-13	0.156	7e-13	0.156	4e-13	0.156	2e-13	0.156	4e-13	0.156	5e-13	0.156	3e-13	0.156	4e-13	0.156	0	0.156	3e-13	0.156	3e-13	0.156	2e-13	0.156	5e-13	0.156	3e-13	0.156	5e-13	0.156	3e-13	0.156	7e-13	0.156	2e-13	0.156	1e-13	0.156	4e-13	0.156	4e-13	0.156	6e-13
0.1575	4e-13	0.1575	2e-13	0.1575	1e-13	0.1575	5e-13	0.1575	2e-13	0.1575	4e-13	0.1575	2e-13	0.1575	5e-13	0.1575	8e-13	0.1575	4e-13	0.1575	6e-13	0.1575	4e-13	0.1575	8e-13	0.1575	4e-13	0.1575	7e-13	0.1575	6e-13	0.1575	4e-13	0.1575	1e-13	0.1575	8e-13	0.1575	4e-13	0.1575	2e-13	0.1575	2e-13	0.1575	2e-13	0.1575	1e-13	0.1575	2e-13
0.159	1e-13	0.159	4e-13	0.159	4e-13	0.159	5e-13	0.159	5e-13	0.159	4e-13	0.159	3e-13	0.159	3e-13	0.159	2e-13	0.159	4e-13	0.159	5e-13	0.159	4e-13	0.159	3e-13	0.159	5e-13	0.159	1e-13	0.159	6e-13	0.159	9e-13	0.159	3e-13	0.159	2e-13	0.159	4e-13	0.159	1e-13	0.159	4e-13	0.159	5e-13	0.159	4e-13	0.159	4e-13
0.1605	3e-13	0.1605	4e-13	0.1605	1e-13	0.1605	3e-13	0.1605	6e-13	0.1605	2e-13	0.1605	6e-13	0.1605	5e-13	0.1605	1e-13	0.1605	2e-13	0.1605	1e-13	0.1605	6e-13	0.1605	2e-13	0.1605	2e-13	0.1605	1e-13	0.1605	1e-13	0.1605	4e-13	0.1605	3e-13	0.1605	5e-13	0.1605	4e-13	0.1605	8e-13	0.1605	1e-13	0.1605	4e-13	0.1605	7e-13	0.1605	3e-13
0.162	2e-13	0.162	4e-13	0.162	0	0.162	5e-13	0.162	4e-13	0.162	6e-13	0.162	0	0.162	1e-13	0.162	1e-13	0.162	4e-13	0.162	7e-13	0.162	1e-13	0.162	4e-13	0.162	7e-13	0.162	5e-13	0.162	4e-13	0.162	5e-13	0.162	5e-13	0.162	1e-13	0.162	2e-13	0.162	3e-13	0.162	3e-13	0.162	4e-13	0.162	4e-13	0.162	4e-13
0.1635	5e-13	0.1635	3e-13	0.1635	1e-13	0.1635	3e-13	0.1635	4e-13	0.1635	7e-13	0.1635	5e-13	0.1635	7e-13	0.1635	7e-13	0.1635	4e-13	0.1635	7e-13	0.1635	7e-13	0.1635	5e-13	0.1635	2e-13	0.1635	4e-13	0.1635	5e-13	0.1635	2e-13	0.1635	3e-13	0.1635	4e-13	0.1635	3e-13	0.1635	7e-13	0.1635	5e-13	0.1635	1e-13	0.1635	3e-13	0.1635	5e-13
0.165	3e-13	0.165	7e-13	0.165	4e-13	0.165	3e-13	0.165	8e-13	0.165	3e-13	0.165	5e-13	0.165	6e-13	0.165	2e-13	0.165	7e-13	0.165	3e-13	0.165	1e-13	0.165	5e-13	0.165	3e-13	0.165	3e-13	0.165	1e-13	0.165	7e-13	0.165	4e-13	0.165	3e-13	0.165	5e-13	0.165	4e-13	0.165	1e-13	0.165	6e-13	0.165	1e-13	0.165	5e-13
0.1665	4e-13	0.1665	6e-13	0.1665	4e-13	0.1665	6e-13	0.1665	2e-13	0.1665	6e-13	0.1665	3e-13	0.1665	3e-13	0.1665	4e-13	0.1665	2e-13	0.1665	1e-12	0.1665	4e-13	0.1665	5e-13	0.1665	5e-13	0.1665	2e-13	0.1665	3e-13	0.1665	3e-13	0.1665	4e-13	0.1665	4e-13	0.1665	5e-13	0.1665	5e-13	0.1665	6e-13	0.1665	4e-13	0.1665	4e-13	0.1665	3e-13
0.168	4e-13	0.168	1e-13	0.168	4e-13	0.168	2e-13	0.168	2e-13	0.168	2e-13	0.168	1e-13	0.168	3e-13	0.168	4e-13	0.168	4e-13	0.168	2e-13	0.168	6e-13	0.168	5e-13	0.168	8e-13	0.168	0	0.168	3e-13	0.168	2e-13	0.168	2e-13	0.168	8e-13	0.168	1e-13	0.168	3e-13	0.168	1e-13	0.168	5e-13	0.168	1e-13	0.168	3e-13
0.1695	1e-13	0.1695	6e-13	0.1695	4e-13	0.1695	4e-13	0.1695	3e-13	0.1695	4e-13	0.1695	2e-13	0.1695	3e-13	0.1695	5e-13	0.1695	2e-13	0.1695	6e-13	0.1695	7e-13	0.1695	4e-13	0.1695	3e-13	0.1695	4e-13	0.1695	3e-13	0.1695	4e-13	0.1695	5e-13	0.1695	1e-13	0.1695	8e-13	0.1695	1e-13	0.1695	6e-13	0.1695	3e-13	0.1695	6e-13	0.1695	3e-13
0.171	4e-13	0.171	0	0.171	6e-13	0.171	3e-13	0.171	6e-13	0.171	3e-13	0.171	5e-13	0.171	2e-13	0.171	4e-13	0.171	5e-13	0.171	2e-13	0.171	3e-13	0.171	6e-13	0.171	2e-13	0.171	4e-13	0.171	3e-13	0.171	4e-13	0.171	2e-13	0.171	5e-13	0.171	7e-13	0.171	5e-13	0.171	2e-13	0.171	2e-13	0.171	2e-13	0.171	6e-13
0.1725	4e-13	0.1725	3e-13	0.1725	1e-13	0.1725	7e-13	0.1725	0	0.1725	7e-13	0.1725	2e-13	0.1725	4e-13	0.1725	2e-13	0.1725	4e-13	0.1725	3e-13	0.1725	1e-13	0.1725	1e-13	0.1725	6e-13	0.1725	5e-13	0.1725	6e-13	0.1725	2e-13	0.1725	5e-13	0.1725	1e-13	0.1725	1e-13	0.1725	5e-13	0.1725	4e-13	0.1725	4e-13	0.1725	4e-13	0.1725	1e-13
0.174	2e-13	0.174	6e-13	0.174	8e-13	0.174	2e-13	0.174	2e-13	0.174	3e-13	0.174	7e-13	0.174	5e-13	0.174	3e-13	0.174	1e-13	0.174	6e-13	0.174	4e-13	0.174	8e-13	0.174	1e-13	0.174	3e-13	0.174	4e-13	0.174	4e-13	0.174	2e-13	0.174	6e-13	0.174	3e-13	0.174	3e-13	0.174	3e-13	0.174	3e-13	0.174	5e-13	0.174	3e-13
0.1755	6e-13	0.1755	1e-13	0.1755	6e-13	0.1755	1e-13	0.1755	5e-13	0.1755	1e-13	0.1755	5e-13	0.1755	3e-13	0.1755	4e-13	0.1755	6e-13	0.1755	0	0.1755	4e-13	0.1755	2e-13	0.1755	2e-13	0.1755	4e-13	0.1755	3e-13	0.1755	5e-13	0.1755	5e-13	0.1755	4e-13	0.1755	4e-13	0.1755	2e-13	0.1755	1e-13	0.1755	5e-13	0.1755	1e-13	0.1755	6e-13
0.177	4e-13	0.177	7e-13	0.177	0	0.177	7e-13	0.177	1e-13	0.177	8e-13	0.177	7e-13	0.177	4e-13	0.177	4e-13	0.177	3e-13	0.177	4e-13	0.177	4e-13	0.177	2e-13	0.177	7e-13	0.177	4e-13	0.177	4e-13	0.177	6e-13	0.177	2e-13	0.177	4e-13	0.177	4e-13	0.177	0	0.177	7e-13	0.177	1e-13	0.177	4e-13	0.177	2e-13
0.1785	6e-13	0.1785	1e-13	0.1785	5e-13	0.1785	3e-13	0.1785	7e-13	0.1785	4e-13	0.1785	3e-13	0.1785	2e-13	0.1785	3e-13	0.1785	5e-13	0.1785	1e-13	0.1785	5e-13	0.1785	5e-13	0.1785	1e-13	0.1785	6e-13	0.1785	4e-13	0.1785	4e-13	0.1785	7e-13	0.1785	4e-13	0.1785	4e-13	0.1785	0	0.1785	2e-13	0.1785	5e-13	0.1785	5e-13	0.1785	3e-13
0.18	4e-13	0.18	7e-13	0.18	0	0.18	5e-13	0.18	3e-13	0.18	4e-13	0.18	3e-13	0.18	3e-13	0.18	7e-13	0.18	7e-13	0.18	6e-13	0.18	2e-13	0.18	3e-13	0.18	3e-13	0.18	2e-13	0.18	6e-13	0.18	4e-13	0.18	0	0.18	6e-13	0.18	8e-13	0.18	3e-13	0.18	3e-13	0.18	3e-13	0.18	6e-13	0.18	6e-13
0.1815	1e-13	0.1815	6e-13	0.1815	6e-13	0.1815	6e-13	0.1815	4e-13	0.1815	3e-13	0.1815	4e-13	0.1815	3e-13	0.1815	3e-13	0.1815	7e-13	0.1815	4e-13	0.1815	2e-13	0.1815	4e-13	0.1815	9e-13	0.1815	5e-13	0.1815	4e-13	0.1815	4e-13	0.1815	2e-13	0.1815	5e-13	0.1815	6e-13	0.1815	2e-13	0.1815	7e-13	0.1815	7e-13	0.1815	4e-13	0.1815	2e-13
0.183	3e-13	0.183	1e-13	0.183	3e-13	0.183	3e-13	0.183	2e-13	0.183	4e-13	0.183	1e-13	0.183	5e-13	0.183	5e-13	0.183	4e-13	0.183	4e-13	0.183	2e-13	0.183	3e-13	0.183	4e-13	0.183	5e-13	0.183	6e-13	0.183	7e-13	0.183	4e-13	0.183	2e-13	0.183	1e-13	0.183	4e-13	0.183	2e-13	0.183	3e-13	0.183	3e-13	0.183	4e-13
0.1845	2e-13	0.1845	6e-13	0.1845	6e-13	0.1845	5e-13	0.1845	2e-13	0.1845	1e-13	0.1845	9e-13	0.1845	5e-13	0.1845	1e-13	0.1845	6e-13	0.1845	6e-13	0.1845	4e-13	0.1845	4e-13	0.1845	4e-13	0.1845	3e-13	0.1845	4e-13	0.1845	4e-13	0.1845	4e-13	0.1845	3e-13	0.1845	6e-13	0.1845	5e-13	0.1845	3e-13	0.1845	7e-13	0.1845	6e-13	0.1845	6e-13
0.186	1e-13	0.186	1e-13	0.186	4e-13	0.186	6e-13	0.186	5e-13	0.186	4e-13	0.186	3e-13	0.186	2e-13	0.186	4e-13	0.186	4e-13	0.186	0	0.186	4e-13	0.186	1e-13	0.186	6e-13	0.186	4e-13	0.186	3e-13	0.186	4e-13	0.186	4e-13	0.186	6e-13	0.186	2e-13	0.186	4e-13	0.186	1e-13	0.186	2e-13	0.186	0	0.186	6e-13
0.1875	4e-13	0.1875	6e-13	0.1875	5e-13	0.1875	2e-13	0.1875	2e-13	0.1875	8e-13	0.1875	4e-13	0.1875	3e-13	0.1875	1e-13	0.1875	5e-13	0.1875	6e-13	0.1875	4e-13	0.1875	6e-13	0.1875	3e-13	0.1875	2e-13	0.1875	5e-13	0.1875	5e-13	0.1875	5e-13	0.1875	1e-13	0.1875	5e-13	0.1875	5e-13	0.1875	9e-13	0.1875	1e-13	0.1875	5e-13	0.1875	1e-13
0.189	4e-13	0.189	5e-13	0.189	6e-13	0.189	5e-13	0.189	9e-13	0.189	4e-13	0.189	4e-13	0.189	3e-13	0.189	4e-13	0.189	6e-13	0.189	3e-13	0.189	5e-13	0.189	4e-13	0.189	1e-13	0.189	4e-13	0.189	2e-13	0.189	4e-13	0.189	3e-13	0.189	7e-13	0.189	1e-13	0.189	5e-13	0.189	3e-13	0.189	7e-13	0.189	6e-13	0.189	3e-13
0.1905	3e-13	0.1905	1e-13	0.1905	4e-13	0.1905	2e-13	0.1905	5e-13	0.1905	5e-13	0.1905	3e-13	0.1905	4e-13	0.1905	3e-13	0.1905	6e-13	0.1905	2e-13	0.1905	5e-13	0.1905	4e-13	0.1905	5e-13	0.1905	5e-13	0.1905	6e-13	0.1905	6e-13	0.1905	8e-13	0.1905	2e-13	0.1905	5e-13	0.1905	5e-13	0.1905	3e-13	0.1905	2e-13	0.1905	4e-13	0.1905	3e-13
0.192	3e-13	0.192	5e-13	0.192	3e-13	0.192	7e-13	0.192	2e-13	0.192	1e-13	0.192	3e-13	0.192	2e-13	0.192	5e-13	0.192	6e-13	0.192	6e-13	0.192	5e-13	0.192	4e-13	0.192	8e-13	0.192	4e-13	0.192	7e-13	0.192	2e-13	0.192	1e-13	0.192	7e-13	0.192	4e-13	0.192	4e-13	0.192	5e-13	0.192	3e-13	0.192	0	0.192	7e-13
0.1935	1e-13	0.1935	5e-13	0.1935	6e-13	0.1935	4e-13	0.1935	1e-13	0.1935	9e-13	0.1935	0	0.1935	2e-13	0.1935	5e-13	0.1935	1e-13	0.1935	4e-13	0.1935	6e-13	0.1935	3e-13	0.1935	1e-13	0.1935	3e-13	0.1935	2e-13	0.1935	4e-13	0.1935	6e-13	0.1935	4e-13	0.1935	4e-13	0.1935	1e-13	0.1935	4e-13	0.1935	4e-13	0.1935	3e-13	0.1935	3e-13
0.195	7e-13	0.195	3e-13	0.195	1e-13	0.195	5e-13	0.195	4e-13	0.195	1e-13	0.195	6e-13	0.195	5e-13	0.195	2e-13	0.195	7e-13	0.195	5e-13	0.195	1e-13	0.195	4e-13	0.195	5e-13	0.195	4e-13	0.195	4e-13	0.195	5e-13	0.195	6e-13	0.195	1e-13	0.195	4e-13	0.195	4e-13	0.195	5e-13	0.195	5e-13	0.195	5e-13	0.195	2e-13
0.1965	1e-13	0.1965	4e-13	0.1965	3e-13	0.1965	7e-13	0.1965	4e-13	0.1965	6e-13	0.1965	3e-13	0.1965	2e-13	0.1965	5e-13	0.1965	1e-13	0.1965	6e-13	0.1965	8e-13	0.1965	2e-13	0.1965	6e-13	0.1965	4e-13	0.1965	5e-13	0.1965	4e-13	0.1965	4e-13	0.1965	3e-13	0.1965	4e-13	0.1965	5e-13	0.1965	3e-13	0.1965	0	0.1965	1e-13	0.1965	1e-12
0.198	4e-13	0.198	5e-13	0.198	6e-13	0.198	6e-13	0.198	1e-13	0.198	4e-13	0.198	7e-13	0.198	6e-13	0.198	6e-13	0.198	4e-13	0.198	3e-13	0.198	5e-13	0.198	7e-13	0.198	6e-13	0.198	8e-13	0.198	1e-13	0.198	3e-13	0.198	3e-13	0.198	5e-13	0.198	3e-13	0.198	2e-13	0.198	6e-13	0.198	3e-13	0.198	6e-13	0.198	2e-13
0.1995	6e-13	0.1995	4e-13	0.1995	4e-13	0.1995	5e-13	0.1995	4e-13	0.1995	1e-13	0.1995	7e-13	0.1995	6e-13	0.1995	4e-13	0.1995	4e-13	0.1995	2e-13	0.1995	4e-13	0.1995	6e-13	0.1995	0	0.1995	8e-13	0.1995	6e-13	0.1995	2e-13	0.1995	3e-13	0.1995	6e-13	0.1995	7e-13	0.1995	6e-13	0.1995	1e-13	0.1995	7e-13	0.1995	6e-13	0.1995	4e-13
0.201	4e-13	0.201	5e-13	0.201	6e-13	0.201	7e-13	0.201	1e-13	0.201	4e-13	0.201	6e-13	0.201	4e-13	0.201	4e-13	0.201	6e-13	0.201	1e-13	0.201	3e-13	0.201	4e-13	0.201	6e-13	0.201	2e-13	0.201	2e-13	0.201	4e-13	0.201	2e-13	0.201	2e-13	0.201	1e-13	0.201	3e-13	0.201	1e-13	0.201	3e-13	0.201	2e-13	0.201	3e-13
0.2025	6e-13	0.2025	4e-13	0.2025	3e-13	0.2025	2e-13	0.2025	4e-13	0.2025	3e-13	0.2025	3e-13	0.2025	4e-13	0.2025	6e-13	0.2025	4e-13	0.2025	5e-13	0.2025	1e-13	0.2025	7e-13	0.2025	7e-13	0.2025	2e-13	0.2025	6e-13	0.2025	5e-13	0.2025	6e-13	0.2025	4e-13	0.2025	4e-13	0.2025	7e-13	0.2025	4e-13	0.2025	3e-13	0.2025	5e-13	0.2025	3e-13
0.204	1e-13	0.204	5e-13	0.204	1e-13	0.204	2e-13	0.204	4e-13	0.204	7e-13	0.204	4e-13	0.204	5e-13	0.204	2e-13	0.204	1e-13	0.204	3e-13	0.204	6e-13	0.204	2e-13	0.204	3e-13	0.204	2e-13	0.204	1e-13	0.204	3e-13	0.204	3e-13	0.204	5e-13	0.204	6e-13	0.204	7e-13	0.204	6e-13	0.204	4e-13	0.204	5e-13	0.204	4e-13
0.2055	4e-13	0.2055	4e-13	0.2055	5e-13	0.2055	8e-13	0.2055	6e-13	0.2055	0	0.2055	3e-13	0.2055	7e-13	0.2055	6e-13	0.2055	4e-13	0.2055	3e-13	0.2055	4e-13	0.2055	4e-13	0.2055	6e-13	0.2055	5e-13	0.2055	5e-13	0.2055	5e-13	0.2055	4e-13	0.2055	3e-13	0.2055	2e-13	0.2055	7e-13	0.2055	3e-13	0.2055	7e-13	0.2055	1e-13	0.2055	7e-13
0.207	4e-13	0.207	3e-13	0.207	3e-13	0.207	4e-13	0.207	4e-13	0.207	6e-13	0.207	7e-13	0.207	3e-13	0.207	3e-13	0.207	5e-13	0.207	8e-13	0.207	6e-13	0.207	5e-13	0.207	2e-13	0.207	2e-13	0.207	4e-13	0.207	3e-13	0.207	3e-13	0.207	4e-13	0.207	5e-13	0.207	4e-13	0.207	3e-13	0.207	4e-13	0.207	5e-13	0.207	6e-13
0.2085	4e-13	0.2085	7e-13	0.2085	4e-13	0.2085	1e-13	0.2085	4e-13	0.2085	3e-13	0.2085	5e-13	0.2085	5e-13	0.2085	6e-13	0.2085	4e-13	0.2085	2e-13	0.2085	2e-13	0.2085	7e-13	0.2085	4e-13	0.2085	4e-13	0.2085	3e-13	0.2085	2e-13	0.2085	3e-13	0.2085	6e-13	0.2085	5e-13	0.2085	3e-13	0.2085	2e-13	0.2085	5e-13	0.2085	4e-13	0.2085	4e-13
0.21	3e-13	0.21	5e-13	0.21	5e-13	0.21	6e-13	0.21	3e-13	0.21	6e-13	0.21	8e-13	0.21	7e-13	0.21	4e-13	0.21	4e-13	0.21	0	0.21	6e-13	0.21	5e-13	0.21	4e-13	0.21	5e-13	0.21	5e-13	0.21	7e-13	0.21	2e-13	0.21	2e-13	0.21	3e-13	0.21	8e-13	0.21	4e-13	0.21	7e-13	0.21	3e-13	0.21	3e-13
0.2115	5e-13	0.2115	4e-13	0.2115	3e-13	0.2115	6e-13	0.2115	4e-13	0.2115	8e-13	0.2115	4e-13	0.2115	4e-13	0.2115	5e-13	0.2115	7e-13	0.2115	5e-13	0.2115	1e-13	0.2115	2e-13	0.2115	8e-13	0.2115	5e-13	0.2115	3e-13	0.2115	4e-13	0.2115	3e-13	0.2115	4e-13	0.2115	1e-13	0.2115	3e-13	0.2115	1e-13	0.2115	6e-13	0.2115	5e-13	0.2115	7e-13
0.213	5e-13	0.213	6e-13	0.213	6e-13	0.213	0	0.213	6e-13	0.213	4e-13	0.213	3e-13	0.213	7e-13	0.213	6e-13	0.213	5e-13	0.213	4e-13	0.213	4e-13	0.213	4e-13	0.213	5e-13	0.213	6e-13	0.213	6e-13	0.213	4e-13	0.213	5e-13	0.213	6e-13	0.213	3e-13	0.213	4e-13	0.213	7e-13	0.213	2e-13	0.213	2e-13	0.213	4e-13
0.2145	3e-13	0.2145	2e-13	0.2145	4e-13	0.2145	8e-13	0.2145	2e-13	0.2145	4e-13	0.2145	7e-13	0.2145	6e-13	0.2145	4e-13	0.2145	4e-13	0.2145	6e-13	0.2145	5e-13	0.2145	7e-13	0.2145	1e-12	0.2145	3e-13	0.2145	2e-13	0.2145	4e-13	0.2145	0	0.2145	4e-13	0.2145	8e-13	0.2145	3e-13	0.2145	4e-13	0.2145	6e-13	0.2145	7e-13	0.2145	4e-13
0.216	4e-13	0.216	1e-13	0.216	2e-13	0.216	7e-13	0.216	6e-13	0.216	3e-13	0.216	3e-13	0.216	0	0.216	4e-13	0.216	7e-13	0.216	4e-13	0.216	4e-13	0.216	2e-13	0.216	3e-13	0.216	8e-13	0.216	4e-13	0.216	9e-13	0.216	7e-13	0.216	3e-13	0.216	3e-13	0.216	2e-13	0.216	4e-13	0.216	7e-13	0.216	3e-13	0.216	7e-13
0.2175	8e-13	0.2175	8e-13	0.2175	5e-13	0.2175	2e-13	0.2175	2e-13	0.2175	7e-13	0.2175	6e-13	0.2175	7e-13	0.2175	3e-13	0.2175	3e-13	0.2175	6e-13	0.2175	5e-13	0.2175	4e-13	0.2175	7e-13	0.2175	1e-13	0.2175	7e-13	0.2175	5e-13	0.2175	4e-13	0.2175	4e-13	0.2175	1e-13	0.2175	8e-13	0.2175	8e-13	0.2175	2e-13	0.2175	4e-13	0.2175	4e-13
0.219	0	0.219	0	0.219	4e-13	0.219	3e-13	0.219	4e-13	0.219	5e-13	0.219	3e-13	0.219	6e-13	0.219	5e-13	0.219	5e-13	0.219	4e-13	0.219	6e-13	0.219	7e-13	0.219	4e-13	0.219	4e-13	0.219	5e-13	0.219	4e-13	0.219	2e-13	0.219	2e-13	0.219	7e-13	0.219	6e-13	0.219	4e-13	0.219	4e-13	0.219	3e-13	0.219	1e-13
0.2205	6e-13	0.2205	5e-13	0.2205	4e-13	0.2205	4e-13	0.2205	5e-13	0.2205	4e-13	0.2205	4e-13	0.2205	2e-13	0.2205	3e-13	0.2205	3e-13	0.2205	7e-13	0.2205	6e-13	0.2205	5e-13	0.2205	5e-13	0.2205	5e-13	0.2205	5e-13	0.2205	4e-13	0.2205	5e-13	0.2205	7e-13	0.2205	4e-13	0.2205	6e-13	0.2205	3e-13	0.2205	4e-13	0.2205	3e-13	0.2205	4e-13
0.222	6e-13	0.222	7e-13	0.222	5e-13	0.222	4e-13	0.222	5e-13	0.222	3e-13	0.222	7e-13	0.222	4e-13	0.222	2e-13	0.222	7e-13	0.222	3e-13	0.222	7e-13	0.222	4e-13	0.222	3e-13	0.222	7e-13	0.222	4e-13	0.222	6e-13	0.222	6e-13	0.222	8e-13	0.222	5e-13	0.222	5e-13	0.222	7e-13	0.222	6e-13	0.222	7e-13	0.222	7e-13
0.2235	2e-13	0.2235	4e-13	0.2235	5e-13	0.2235	3e-13	0.2235	7e-13	0.2235	2e-13	0.2235	4e-13	0.2235	4e-13	0.2235	4e-13	0.2235	4e-13	0.2235	7e-13	0.2235	7e-13	0.2235	5e-13	0.2235	5e-13	0.2235	6e-13	0.2235	6e-13	0.2235	3e-13	0.2235	3e-13	0.2235	4e-13	0.2235	3e-13	0.2235	8e-13	0.2235	7e-13	0.2235	4e-13	0.2235	6e-13	0.2235	5e-13
0.225	0	0.225	5e-13	0.225	4e-13	0.225	5e-13	0.225	4e-13	0.225	5e-13	0.225	8e-13	0.225	7e-13	0.225	1e-13	0.225	5e-13	0.225	3e-13	0.225	5e-13	0.225	5e-13	0.225	7e-13	0.225	4e-13	0.225	0	0.225	5e-13	0.225	4e-13	0.225	4e-13	0.225	7e-13	0.225	6e-13	0.225	7e-13	0.225	7e-13	0.225	5e-13	0.225	5e-13
0.2265	4e-13	0.2265	4e-13	0.2265	3e-13	0.2265	4e-13	0.2265	3e-13	0.2265	4e-13	0.2265	2e-13	0.2265	6e-13	0.2265	8e-13	0.2265	5e-13	0.2265	4e-13	0.2265	4e-13	0.2265	4e-13	0.2265	2e-13	0.2265	6e-13	0.2265	6e-13	0.2265	1e-13	0.2265	8e-13	0.2265	8e-13	0.2265	1e-13	0.2265	6e-13	0.2265	7e-13	0.2265	3e-13	0.2265	1e-13	0.2265	4e-13
0.228	7e-13	0.228	3e-13	0.228	5e-13	0.228	1e-13	0.228	2e-13	0.228	7e-13	0.228	4e-13	0.228	4e-13	0.228	6e-13	0.228	4e-13	0.228	7e-13	0.228	2e-13	0.228	5e-13	0.228	9e-13	0.228	3e-13	0.228	4e-13	0.228	5e-13	0.228	2e-13	0.228	0	0.228	6e-13	0.228	3e-13	0.228	2e-13	0.228	1e-13	0.228	4e-13	0.228	6e-13
0.2295	2e-13	0.2295	4e-13	0.2295	4e-13	0.2295	8e-13	0.2295	4e-13	0.2295	6e-13	0.2295	4e-13	0.2295	7e-13	0.2295	5e-13	0.2295	3e-13	0.2295	4e-13	0.2295	6e-13	0.2295	3e-13	0.2295	2e-13	0.2295	4e-13	0.2295	5e-13	0.2295	6e-13	0.2295	3e-13	0.2295	7e-13	0.2295	6e-13	0.2295	7e-13	0.2295	2e-13	0.2295	7e-13	0.2295	4e-13	0.2295	3e-13
0.231	4e-13	0.231	7e-13	0.231	3e-13	0.231	4e-13	0.231	4e-13	0.231	4e-13	0.231	6e-13	0.231	0	0.231	2e-13	0.231	7e-13	0.231	5e-13	0.231	9e-13	0.231	8e-13	0.231	6e-13	0.231	5e-13	0.231	4e-13	0.231	3e-13	0.231	9e-13	0.231	4e-13	0.231	8e-13	0.231	3e-13	0.231	9e-13	0.231	2e-13	0.231	5e-13	0.231	6e-13
0.2325	4e-13	0.2325	9e-13	0.2325	8e-13	0.2325	2e-13	0.2325	5e-13	0.2325	4e-13	0.2325	7e-13	0.2325	4e-13	0.2325	3e-13	0.2325	1e-12	0.2325	6e-13	0.2325	3e-13	0.2325	3e-13	0.2325	5e-13	0.2325	3e-13	0.2325	5e-13	0.2325	6e-13	0.2325	3e-13	0.2325	2e-13	0.2325	5e-13	0.2325	5e-13	0.2325	6e-13	0.2325	6e-13	0.2325	2e-13	0.2325	7e-13
0.234	7e-13	0.234	4e-13	0.234	0	0.234	2e-13	0.234	4e-13	0.234	7e-13	0.234	2e-13	0.234	5e-13	0.234	5e-13	0.234	3e-13	0.234	5e-13	0.234	4e-13	0.234	6e-13	0.234	6e-13	0.234	9e-13	0.234	5e-13	0.234	6e-13	0.234	6e-13	0.234	7e-13	0.234	4e-13	0.234	8e-13	0.234	3e-13	0.234	4e-13	0.234	2e-13	0.234	2e-13
0.2355	6e-13	0.2355	7e-13	0.2355	7e-13	0.2355	6e-13	0.2355	6e-13	0.2355	5e-13	0.2355	7e-13	0.2355	7e-13	0.2355	3e-13	0.2355	7e-13	0.2355	7e-13	0.2355	5e-13	0.2355	2e-13	0.2355	3e-13	0.2355	4e-13	0.2355	4e-13	0.2355	7e-13	0.2355	8e-13	0.2355	5e-13	0.2355	5e-13	0.2355	4e-13	0.2355	7e-13	0.2355	7e-13	0.2355	5e-13	0.2355	3e-13
0.237	4e-13	0.237	7e-13	0.237	8e-13	0.237	5e-13	0.237	7e-13	0.237	4e-13	0.237	6e-13	0.237	1e-13	0.237	3e-13	0.237	7e-13	0.237	6e-13	0.237	6e-13	0.237	3e-13	0.237	4e-13	0.237	7e-13	0.237	6e-13	0.237	1e-13	0.237	3e-13	0.237	5e-13	0.237	4e-13	0.237	5e-13	0.237	1e-13	0.237	4e-13	0.237	3e-13	0.237	7e-13
0.2385	4e-13	0.2385	4e-13	0.2385	2e-13	0.2385	7e-13	0.2385	6e-13	0.2385	5e-13	0.2385	2e-13	0.2385	1e-12	0.2385	4e-13	0.2385	5e-13	0.2385	2e-13	0.2385	6e-13	0.2385	9e-13	0.2385	6e-13	0.2385	4e-13	0.2385	4e-13	0.2385	4e-13	0.2385	8e-13	0.2385	5e-13	0.2385	9e-13	0.2385	4e-13	0.2385	7e-13	0.2385	2e-13	0.2385	7e-13	0.2385	6e-13
0.24	7e-13	0.24	7e-13	0.24	7e-13	0.24	4e-13	0.24	6e-13	0.24	6e-13	0.24	9e-13	0.24	6e-13	0.24	4e-13	0.24	5e-13	0.24	6e-13	0.24	6e-13	0.24	4e-13	0.24	3e-13	0.24	6e-13	0.24	8e-13	0.24	7e-13	0.24	7e-13	0.24	8e-13	0.24	4e-13	0.24	6e-13	0.24	6e-13	0.24	3e-13	0.24	8e-13	0.24	4e-13
0.2415	5e-13	0.2415	3e-13	0.2415	6e-13	0.2415	8e-13	0.2415	3e-13	0.2415	5e-13	0.2415	5e-13	0.2415	1e-13	0.2415	7e-13	0.2415	8e-13	0.2415	8e-13	0.2415	1e-13	0.2415	6e-13	0.2415	6e-13	0.2415	6e-13	0.2415	7e-13	0.2415	7e-13	0.2415	4e-13	0.2415	4e-13	0.2415	4e-13	0.2415	7e-13	0.2415	7e-13	0.2415	7e-13	0.2415	4e-13	0.2415	7e-13
0.243	1e-13	0.243	3e-13	0.243	4e-13	0.243	7e-13	0.243	5e-13	0.243	7e-13	0.243	7e-13	0.243	6e-13	0.243	7e-13	0.243	9e-13	0.243	3e-13	0.243	7e-13	0.243	4e-13	0.243	4e-13	0.243	1e-13	0.243	7e-13	0.243	7e-13	0.243	7e-13	0.243	5e-13	0.243	9e-13	0.243	7e-13	0.243	5e-13	0.243	4e-13	0.243	6e-13	0.243	6e-13
0.2445	1e-12	0.2445	7e-13	0.2445	3e-13	0.2445	4e-13	0.2445	4e-13	0.2445	4e-13	0.2445	5e-13	0.2445	7e-13	0.2445	5e-13	0.2445	2e-13	0.2445	4e-13	0.2445	6e-13	0.2445	4e-13	0.2445	4e-13	0.2445	8e-13	0.2445	8e-13	0.2445	7e-13	0.2445	8e-13	0.2445	5e-13	0.2445	5e-13	0.2445	1e-13	0.2445	4e-13	0.2445	7e-13	0.2445	8e-13	0.2445	6e-13
0.246	6e-13	0.246	6e-13	0.246	7e-13	0.246	5e-13	0.246	6e-13	0.246	1e-12	0.246	5e-13	0.246	3e-13	0.246	6e-13	0.246	9e-13	0.246	6e-13	0.246	7e-13	0.246	1e-13	0.246	7e-13	0.246	4e-13	0.246	7e-13	0.246	6e-13	0.246	7e-13	0.246	5e-13	0.246	4e-13	0.246	6e-13	0.246	6e-13	0.246	7e-13	0.246	5e-13	0.246	6e-13
0.2475	5e-13	0.2475	7e-13	0.2475	5e-13	0.2475	3e-13	0.2475	5e-13	0.2475	4e-13	0.2475	8e-13	0.2475	8e-13	0.2475	5e-13	0.2475	7e-13	0.2475	7e-13	0.2475	6e-13	0.2475	6e-13	0.2475	5e-13	0.2475	6e-13	0.2475	2e-13	0.2475	5e-13	0.2475	9e-13	0.2475	6e-13	0.2475	6e-13	0.2475	3e-13	0.2475	5e-13	0.2475	4e-13	0.2475	8e-13	0.2475	5e-13
0.249	4e-13	0.249	4e-13	0.249	5e-13	0.249	5e-13	0.249	8e-13	0.249	7e-13	0.249	5e-13	0.249	5e-13	0.249	5e-13	0.249	4e-13	0.249	4e-13	0.249	8e-13	0.249	5e-13	0.249	7e-13	0.249	1e-12	0.249	4e-13	0.249	8e-13	0.249	8e-13	0.249	7e-13	0.249	7e-13	0.249	5e-13	0.249	9e-13	0.249	7e-13	0.249	7e-13	0.249	7e-13
0.2505	9e-13	0.2505	7e-13	0.2505	4e-13	0.2505	2e-13	0.2505	7e-13	0.2505	7e-13	0.2505	8e-13	0.2505	7e-13	0.2505	6e-13	0.2505	6e-13	0.2505	7e-13	0.2505	4e-13	0.2505	4e-13	0.2505	7e-13	0.2505	6e-13	0.2505	1e-12	0.2505	4e-13	0.2505	8e-13	0.2505	4e-13	0.2505	4e-13	0.2505	3e-13	0.2505	9e-13	0.2505	5e-13	0.2505	7e-13	0.2505	4e-13
0.252	4e-13	0.252	7e-13	0.252	4e-13	0.252	6e-13	0.252	8e-13	0.252	6e-13	0.252	7e-13	0.252	4e-13	0.252	9e-13	0.252	7e-13	0.252	7e-13	0.252	4e-13	0.252	1e-12	0.252	4e-13	0.252	6e-13	0.252	7e-13	0.252	8e-13	0.252	9e-13	0.252	6e-13	0.252	1.2e-12	0.252	9e-13	0.252	6e-13	0.252	7e-13	0.252	6e-13	0.252	7e-13
0.2535	4e-13	0.2535	5e-13	0.2535	8e-13	0.2535	3e-13	0.2535	4e-13	0.2535	4e-13	0.2535	5e-13	0.2535	3e-13	0.2535	3e-13	0.2535	6e-13	0.2535	4e-13	0.2535	9e-13	0.2535	1e-13	0.2535	1.2e-12	0.2535	7e-13	0.2535	9e-13	0.2535	5e-13	0.2535	8e-13	0.2535	7e-13	0.2535	9e-13	0.2535	3e-13	0.2535	7e-13	0.2535	5e-13	0.2535	1e-12	0.2535	7e-13
0.255	8e-13	0.255	6e-13	0.255	1e-13	0.255	8e-13	0.255	4e-13	0.255	7e-13	0.255	6e-13	0.255	1.1e-12	0.255	7e-13	0.255	4e-13	0.255	8e-13	0.255	7e-13	0.255	7e-13	0.255	8e-13	0.255	9e-13	0.255	5e-13	0.255	6e-13	0.255	7e-13	0.255	6e-13	0.255	7e-13	0.255	6e-13	0.255	4e-13	0.255	7e-13	0.255	7e-13	0.255	7e-13
0.2565	5e-13	0.2565	3e-13	0.2565	1e-12	0.2565	8e-13	0.2565	8e-13	0.2565	7e-13	0.2565	6e-13	0.2565	3e-13	0.2565	9e-13	0.2565	7e-13	0.2565	6e-13	0.2565	4e-13	0.2565	8e-13	0.2565	5e-13	0.2565	1e-12	0.2565	8e-13	0.2565	7e-13	0.2565	9e-13	0.2565	8e-13	0.2565	6e-13	0.2565	9e-13	0.2565	8e-13	0.2565	8e-13	0.2565	4e-13	0.2565	7e-13
0.258	6e-13	0.258	8e-13	0.258	7e-13	0.258	5e-13	0.258	5e-13	0.258	4e-13	0.258	5e-13	0.258	1e-12	0.258	4e-13	0.258	8e-13	0.258	1.2e-12	0.258	1.8e-12	0.258	8e-13	0.258	8e-13	0.258	9e-13	0.258	6e-13	0.258	6e-13	0.258	6e-13	0.258	1e-12	0.258	5e-13	0.258	7e-13	0.258	2e-13	0.258	4e-13	0.258	8e-13	0.258	5e-13
0.2595	9e-13	0.2595	6e-13	0.2595	5e-13	0.2595	9e-13	0.2595	6e-13	0.2595	8e-13	0.2595	8e-13	0.2595	5e-13	0.2595	6e-13	0.2595	3e-13	0.2595	5e-13	0.2595	1.3e-12	0.2595	6e-13	0.2595	9e-13	0.2595	8e-13	0.2595	5e-13	0.2595	1.1e-12	0.2595	9e-13	0.2595	6e-13	0.2595	7e-13	0.2595	1e-12	0.2595	6e-13	0.2595	8e-13	0.2595	6e-13	0.2595	5e-13
0.261	4e-13	0.261	6e-13	0.261	6e-13	0.261	5e-13	0.261	6e-13	0.261	7e-13	0.261	7e-13	0.261	5e-13	0.261	5e-13	0.261	8e-13	0.261	9e-13	0.261	1.4e-12	0.261	7e-13	0.261	5e-13	0.261	6e-13	0.261	9e-13	0.261	7e-13	0.261	1.2e-12	0.261	9e-13	0.261	7e-13	0.261	9e-13	0.261	7e-13	0.261	1e-12	0.261	7e-13	0.261	9e-13
0.2625	4e-13	0.2625	8e-13	0.2625	5e-13	0.2625	7e-13	0.2625	6e-13	0.2625	7e-13	0.2625	9e-13	0.2625	8e-13	0.2625	5e-13	0.2625	5e-13	0.2625	6e-13	0.2625	1.8e-12	0.2625	1e-12	0.2625	8e-13	0.2625	5e-13	0.2625	7e-13	0.2625	7e-13	0.2625	7e-13	0.2625	1.1e-12	0.2625	8e-13	0.2625	7e-13	0.2625	1.1e-12	0.2625	9e-13	0.2625	7e-13	0.2625	1e-12
0.264	6e-13	0.264	7e-13	0.264	7e-13	0.264	9e-13	0.264	3e-13	0.264	8e-13	0.264	1e-12	0.264	5e-13	0.264	3e-13	0.264	7e-13	0.264	7e-13	0.264	1.3e-12	0.264	4e-13	0.264	8e-13	0.264	6e-13	0.264	5e-13	0.264	1.1e-12	0.264	7e-13	0.264	4e-13	0.264	9e-13	0.264	9e-13	0.264	7e-13	0.264	6e-13	0.264	9e-13	0.264	7e-13
0.2655	5e-13	0.2655	5e-13	0.2655	6e-13	0.2655	8e-13	0.2655	9e-13	0.2655	5e-13	0.2655	3e-13	0.2655	9e-13	0.2655	8e-13	0.2655	4e-13	0.2655	9e-13	0.2655	1.4e-12	0.2655	1.1e-12	0.2655	7e-13	0.2655	7e-13	0.2655	9e-13	0.2655	7e-13	0.2655	7e-13	0.2655	8e-13	0.2655	9e-13	0.2655	1e-12	0.2655	9e-13	0.2655	9e-13	0.2655	5e-13	0.2655	1e-12
0.267	4e-13	0.267	8e-13	0.267	5e-13	0.267	4e-13	0.267	8e-13	0.267	1e-12	0.267	7e-13	0.267	1e-12	0.267	8e-13	0.267	1.2e-12	0.267	7e-13	0.267	1.2e-12	0.267	7e-13	0.267	7e-13	0.267	4e-13	0.267	8e-13	0.267	1e-12	0.267	1.2e-12	0.267	9e-13	0.267	7e-13	0.267	7e-13	0.267	8e-13	0.267	5e-13	0.267	1e-12	0.267	8e-13
0.2685	6e-13	0.2685	4e-13	0.2685	5e-13	0.2685	7e-13	0.2685	1.1e-12	0.2685	6e-13	0.2685	7e-13	0.2685	7e-13	0.2685	4e-13	0.2685	6e-13	0.2685	8e-13	0.2685	1.4e-12	0.2685	7e-13	0.2685	8e-13	0.2685	1e-12	0.2685	7e-13	0.2685	3e-13	0.2685	6e-13	0.2685	7e-13	0.2685	9e-13	0.2685	7e-13	0.2685	8e-13	0.2685	9e-13	0.2685	1e-12	0.2685	8e-13
0.27	1e-12	0.27	8e-13	0.27	8e-13	0.27	6e-13	0.27	1.1e-12	0.27	7e-13	0.27	1.3e-12	0.27	7e-13	0.27	5e-13	0.27	6e-13	0.27	8e-13	0.27	1e-12	0.27	1.3e-12	0.27	7e-13	0.27	8e-13	0.27	8e-13	0.27	9e-13	0.27	9e-13	0.27	1e-12	0.27	7e-13	0.27	7e-13	0.27	1e-12	0.27	6e-13	0.27	9e-13	0.27	8e-13
0.2715	7e-13	0.2715	8e-13	0.2715	1e-12	0.2715	6e-13	0.2715	6e-13	0.2715	7e-13	0.2715	7e-13	0.2715	7e-13	0.2715	7e-13	0.2715	9e-13	0.2715	6e-13	0.2715	1.4e-12	0.2715	9e-13	0.2715	9e-13	0.2715	9e-13	0.2715	7e-13	0.2715	8e-13	0.2715	1e-12	0.2715	7e-13	0.2715	1.1e-12	0.2715	1.3e-12	0.2715	6e-13	0.2715	8e-13	0.2715	6e-13	0.2715	1e-12
0.273	5e-13	0.273	7e-13	0.273	6e-13	0.273	7e-13	0.273	7e-13	0.273	7e-13	0.273	8e-13	0.273	7e-13	0.273	6e-13	0.273	1e-12	0.273	7e-13	0.273	1.4e-12	0.273	6e-13	0.273	1e-12	0.273	1e-12	0.273	8e-13	0.273	9e-13	0.273	9e-13	0.273	1.1e-12	0.273	7e-13	0.273	7e-13	0.273	1.1e-12	0.273	5e-13	0.273	7e-13	0.273	8e-13
0.2745	8e-13	0.2745	8e-13	0.2745	1e-12	0.2745	1e-12	0.2745	1.4e-12	0.2745	7e-13	0.2745	1.2e-12	0.2745	6e-13	0.2745	6e-13	0.2745	1e-12	0.2745	9e-13	0.2745	7e-13	0.2745	1.1e-12	0.2745	1e-12	0.2745	8e-13	0.2745	1e-12	0.2745	1.2e-12	0.2745	1e-12	0.2745	1e-12	0.2745	6e-13	0.2745	7e-13	0.2745	9e-13	0.2745	7e-13	0.2745	5e-13	0.2745	8e-13
0.276	7e-13	0.276	7e-13	0.276	7e-13	0.276	8e-13	0.276	8e-13	0.276	1e-12	0.276	7e-13	0.276	8e-13	0.276	9e-13	0.276	3e-13	0.276	7e-13	0.276	1.1e-12	0.276	7e-13	0.276	7e-13	0.276	9e-13	0.276	1e-12	0.276	9e-13	0.276	1e-12	0.276	9e-13	0.276	1.1e-12	0.276	9e-13	0.276	7e-13	0.276	1.1e-12	0.276	1.1e-12	0.276	1.1e-12
0.2775	7e-13	0.2775	1e-12	0.2775	7e-13	0.2775	4e-13	0.2775	9e-13	0.2775	7e-13	0.2775	1e-12	0.2775	7e-13	0.2775	7e-13	0.2775	1.1e-12	0.2775	1e-12	0.2775	8e-13	0.2775	7e-13	0.2775	1.1e-12	0.2775	6e-13	0.2775	7e-13	0.2775	1e-12	0.2775	1e-12	0.2775	1.1e-12	0.2775	1e-12	0.2775	1.2e-12	0.2775	1.3e-12	0.2775	7e-13	0.2775	7e-13	0.2775	6e-13
0.279	8e-13	0.279	5e-13	0.279	1e-12	0.279	9e-13	0.279	9e-13	0.279	7e-13	0.279	1.5e-12	0.279	8e-13	0.279	5e-13	0.279	8e-13	0.279	9e-13	0.279	1.3e-12	0.279	1e-12	0.279	1.3e-12	0.279	1.5e-12	0.279	8e-13	0.279	7e-13	0.279	6e-13	0.279	8e-13	0.279	1e-12	0.279	1e-12	0.279	7e-13	0.279	8e-13	0.279	8e-13	0.279	1e-12
0.2805	4e-13	0.2805	1e-12	0.2805	7e-13	0.2805	1e-12	0.2805	9e-13	0.2805	1.2e-12	0.2805	1.1e-12	0.2805	8e-13	0.2805	1e-12	0.2805	1.1e-12	0.2805	9e-13	0.2805	1.5e-12	0.2805	9e-13	0.2805	9e-13	0.2805	7e-13	0.2805	1.3e-12	0.2805	6e-13	0.2805	6e-13	0.2805	1.1e-12	0.2805	1e-12	0.2805	9e-13	0.2805	1e-12	0.2805	1.2e-12	0.2805	5e-13	0.2805	1.2e-12
0.282	1.1e-12	0.282	1e-12	0.282	8e-13	0.282	8e-13	0.282	1.2e-12	0.282	9e-13	0.282	6e-13	0.282	9e-13	0.282	8e-13	0.282	1.1e-12	0.282	1e-12	0.282	1.5e-12	0.282	1e-12	0.282	9e-13	0.282	1e-12	0.282	7e-13	0.282	1e-12	0.282	1.3e-12	0.282	1e-12	0.282	1.2e-12	0.282	1.2e-12	0.282	9e-13	0.282	1.1e-12	0.282	1.2e-12	0.282	1e-12
0.2835	9e-13	0.2835	7e-13	0.2835	7e-13	0.2835	5e-13	0.2835	1.1e-12	0.2835	6e-13	0.2835	1e-12	0.2835	1.3e-12	0.2835	9e-13	0.2835	9e-13	0.2835	7e-13	0.2835	1e-12	0.2835	1.1e-12	0.2835	9e-13	0.2835	1e-12	0.2835	1.1e-12	0.2835	9e-13	0.2835	9e-13	0.2835	1.3e-12	0.2835	5e-13	0.2835	6e-13	0.2835	8e-13	0.2835	9e-13	0.2835	8e-13	0.2835	1e-12
0.285	7e-13	0.285	1.1e-12	0.285	1e-12	0.285	7e-13	0.285	6e-13	0.285	9e-13	0.285	1e-12	0.285	6e-13	0.285	6e-13	0.285	1.2e-12	0.285	1e-12	0.285	1e-12	0.285	9e-13	0.285	1.3e-12	0.285	9e-13	0.285	9e-13	0.285	9e-13	0.285	1.3e-12	0.285	9e-13	0.285	9e-13	0.285	1.2e-12	0.285	1.2e-12	0.285	8e-13	0.285	1.1e-12	0.285	8e-13
0.2865	1.2e-12	0.2865	1.1e-12	0.2865	6e-13	0.2865	8e-13	0.2865	1.5e-12	0.2865	1.1e-12	0.2865	7e-13	0.2865	9e-13	0.2865	9e-13	0.2865	8e-13	0.2865	8e-13	0.2865	8e-13	0.2865	9e-13	0.2865	1e-12	0.2865	1e-12	0.2865	1.2e-12	0.2865	1.1e-12	0.2865	1.1e-12	0.2865	8e-13	0.2865	1.2e-12	0.2865	1.3e-12	0.2865	1.3e-12	0.2865	1.5e-12	0.2865	1e-12	0.2865	1e-12
0.288	9e-13	0.288	6e-13	0.288	9e-13	0.288	7e-13	0.288	1.3e-12	0.288	6e-13	0.288	1e-12	0.288	1.3e-12	0.288	5e-13	0.288	1e-12	0.288	1e-12	0.288	8e-13	0.288	1.1e-12	0.288	1e-12	0.288	1e-12	0.288	8e-13	0.288	1e-12	0.288	1.3e-12	0.288	1e-12	0.288	1e-12	0.288	1.1e-12	0.288	7e-13	0.288	8e-13	0.288	1e-12	0.288	8e-13
0.2895	9e-13	0.2895	1.2e-12	0.2895	9e-13	0.2895	1.1e-12	0.2895	1.3e-12	0.2895	1e-12	0.2895	1.1e-12	0.2895	1.1e-12	0.2895	6e-13	0.2895	1.1e-12	0.2895	1.1e-12	0.2895	1.1e-12	0.2895	1.2e-12	0.2895	1.3e-12	0.2895	1.2e-12	0.2895	1e-12	0.2895	1.1e-12	0.2895	1.4e-12	0.2895	1.1e-12	0.2895	1.1e-12	0.2895	1e-12	0.2895	1.5e-12	0.2895	1.1e-12	0.2895	1.1e-12	0.2895	1.1e-12
0.291	1e-12	0.291	7e-13	0.291	1.2e-12	0.291	8e-13	0.291	1.2e-12	0.291	1.2e-12	0.291	1.1e-12	0.291	1e-12	0.291	1.1e-12	0.291	1.2e-12	0.291	1.3e-12	0.291	1e-12	0.291	9e-13	0.291	9e-13	0.291	1.3e-12	0.291	1.2e-12	0.291	1.1e-12	0.291	9e-13	0.291	9e-13	0.291	1.2e-12	0.291	1e-12	0.291	1e-12	0.291	1.3e-12	0.291	1.1e-12	0.291	1e-12
0.2925	1.2e-12	0.2925	7e-13	0.2925	7e-13	0.2925	1.2e-12	0.2925	9e-13	0.2925	6e-13	0.2925	1.3e-12	0.2925	1.2e-12	0.2925	8e-13	0.2925	1.1e-12	0.2925	1e-12	0.2925	1e-12	0.2925	1.3e-12	0.2925	1.4e-12	0.2925	1e-12	0.2925	1e-12	0.2925	1e-12	0.2925	1.4e-12	0.2925	1.3e-12	0.2925	1.3e-12	0.2925	1.4e-12	0.2925	1e-12	0.2925	1.2e-12	0.2925	1.3e-12	0.2925	1.4e-12
0.294	1.5e-12	0.294	1.2e-12	0.294	1.2e-12	0.294	9e-13	0.294	1.3e-12	0.294	1.2e-12	0.294	1.2e-12	0.294	1.2e-12	0.294	1.1e-12	0.294	1e-12	0.294	9e-13	0.294	1e-12	0.294	1.1e-12	0.294	1.1e-12	0.294	1.3e-12	0.294	1.4e-12	0.294	1.3e-12	0.294	9e-13	0.294	1.3e-12	0.294	1.2e-12	0.294	7e-13	0.294	8e-13	0.294	1e-12	0.294	1e-12	0.294	1.1e-12
0.2955	1e-12	0.2955	1e-12	0.2955	1.1e-12	0.2955	1e-12	0.2955	1e-12	0.2955	1.1e-12	0.2955	1.3e-12	0.2955	7e-13	0.2955	6e-13	0.2955	1.4e-12	0.2955	1.3e-12	0.2955	1.2e-12	0.2955	1.1e-12	0.2955	1.1e-12	0.2955	1e-12	0.2955	1e-12	0.2955	9e-13	0.2955	1.3e-12	0.2955	1.4e-12	0.2955	1.3e-12	0.2955	1.5e-12	0.2955	1.4e-12	0.2955	1.2e-12	0.2955	1.3e-12	0.2955	1.1e-12
0.297	9e-13	0.297	1.3e-12	0.297	9e-13	0.297	1.2e-12	0.297	1.4e-12	0.297	1e-12	0.297	1.2e-12	0.297	9e-13	0.297	8e-13	0.297	1.3e-12	0.297	1e-12	0.297	1.3e-12	0.297	1.2e-12	0.297	1e-12	0.297	1.5e-12	0.297	1e-12	0.297	1.3e-12	0.297	1.6e-12	0.297	1.4e-12	0.297	1.5e-12	0.297	1.2e-12	0.297	1.1e-12	0.297	7e-13	0.297	1.3e-12	0.297	1.1e-12
0.2985	1.3e-12	0.2985	7e-13	0.2985	1.2e-12	0.2985	8e-13	0.2985	1.2e-12	0.2985	1.3e-12	0.2985	1.3e-12	0.2985	1.2e-12	0.2985	9e-13	0.2985	1.4e-12	0.2985	1.3e-12	0.2985	1.4e-12	0.2985	1e-12	0.2985	1e-12	0.2985	1.7e-12	0.2985	1.1e-12	0.2985	1.7e-12	0.2985	1.5e-12	0.2985	1.4e-12	0.2985	1.3e-12	0.2985	1.2e-12	0.2985	1.5e-12	0.2985	1.3e-12	0.2985	8e-13	0.2985	1e-12
0.3	1.5e-12	0.3	1.3e-12	0.3	1.2e-12	0.3	1.3e-12	0.3	1.3e-12	0.3	1.3e-12	0.3	1.4e-12	0.3	1.3e-12	0.3	8e-13	0.3	1.3e-12	0.3	1.2e-12	0.3	9e-13	0.3	1.4e-12	0.3	1.7e-12	0.3	1.1e-12	0.3	1.2e-12	0.3	1.5e-12	0.3	1.6e-12	0.3	1.4e-12	0.3	1.3e-12	0.3	1.3e-12	0.3	1.4e-12	0.3	1.3e-12	0.3	1.4e-12	0.3	1.2e-12
0.3015	1.4e-12	0.3015	1.2e-12	0.3015	1.3e-12	0.3015	8e-13	0.3015	1.3e-12	0.3015	1.6e-12	0.3015	1.2e-12	0.3015	1.1e-12	0.3015	1e-12	0.3015	1.3e-12	0.3015	1.2e-12	0.3015	1.4e-12	0.3015	1.1e-12	0.3015	1.1e-12	0.3015	1.5e-12	0.3015	1.4e-12	0.3015	1.3e-12	0.3015	1.7e-12	0.3015	1.2e-12	0.3015	1.5e-12	0.3015	1.5e-12	0.3015	1.3e-12	0.3015	1e-12	0.3015	1.1e-12	0.3015	1.3e-12
0.303	1.4e-12	0.303	1.2e-12	0.303	1.2e-12	0.303	8e-13	0.303	1.3e-12	0.303	8e-13	0.303	1.1e-12	0.303	1.2e-12	0.303	1.1e-12	0.303	1.4e-12	0.303	1.4e-12	0.303	1.3e-12	0.303	1.1e-12	0.303	1.7e-12	0.303	1.6e-12	0.303	1.9e-12	0.303	1.3e-12	0.303	1.5e-12	0.303	1.6e-12	0.303	1.4e-12	0.303	1.4e-12	0.303	1e-12	0.303	1.6e-12	0.303	1.5e-12	0.303	1e-12
0.3045	1.7e-12	0.3045	1.3e-12	0.3045	9e-13	0.3045	1.2e-12	0.3045	1.3e-12	0.3045	1.6e-12	0.3045	1.7e-12	0.3045	1.5e-12	0.3045	9e-13	0.3045	1.5e-12	0.3045	1e-12	0.3045	1.3e-12	0.3045	1.2e-12	0.3045	1.5e-12	0.3045	1.5e-12	0.3045	1.5e-12	0.3045	1.5e-12	0.3045	1.3e-12	0.3045	1.5e-12	0.3045	1.8e-12	0.3045	1.6e-12	0.3045	1.4e-12	0.3045	1.2e-12	0.3045	1.4e-12	0.3045	1.4e-12
0.306	1.5e-12	0.306	1.3e-12	0.306	1.6e-12	0.306	1.3e-12	0.306	9e-13	0.306	1.1e-12	0.306	1.3e-12	0.306	1.1e-12	0.306	1.2e-12	0.306	1.2e-12	0.306	1.6e-12	0.306	1.1e-12	0.306	1.6e-12	0.306	2.1e-12	0.306	1.4e-12	0.306	1.2e-12	0.306	1.4e-12	0.306	1.9e-12	0.306	1.8e-12	0.306	1.3e-12	0.306	1.2e-12	0.306	1.7e-12	0.306	1.4e-12	0.306	1.4e-12	0.306	1.4e-12
0.3075	1e-12	0.3075	1e-12	0.3075	8e-13	0.3075	1.5e-12	0.3075	1.6e-12	0.3075	1.4e-12	0.3075	1.9e-12	0.3075	1.4e-12	0.3075	1.2e-12	0.3075	1.4e-12	0.3075	1.1e-12	0.3075	1.7e-12	0.3075	1.4e-12	0.3075	1.6e-12	0.3075	1.5e-12	0.3075	1.5e-12	0.3075	1.6e-12	0.3075	1.4e-12	0.3075	1.9e-12	0.3075	1e-12	0.3075	1.6e-12	0.3075	9e-13	0.3075	1.3e-12	0.3075	1.7e-12	0.3075	1.5e-12
0.309	1.6e-12	0.309	1.8e-12	0.309	1e-12	0.309	1.2e-12	0.309	2e-12	0.309	1.3e-12	0.309	1.4e-12	0.309	1.7e-12	0.309	1e-12	0.309	1.3e-12	0.309	1.1e-12	0.309	1.6e-12	0.309	1.6e-12	0.309	1.4e-12	0.309	1.9e-12	0.309	1.7e-12	0.309	1.5e-12	0.309	1.8e-12	0.309	2.4e-12	0.309	1.7e-12	0.309	1.4e-12	0.309	1.7e-12	0.309	1.7e-12	0.309	1.4e-12	0.309	1.9e-12
0.3105	1.6e-12	0.3105	1.2e-12	0.3105	1.3e-12	0.3105	1.1e-12	0.3105	1.3e-12	0.3105	1.7e-12	0.3105	2e-12	0.3105	1.3e-12	0.3105	1.8e-12	0.3105	1e-12	0.3105	1.6e-12	0.3105	1.5e-12	0.3105	1.8e-12	0.3105	2.1e-12	0.3105	1.7e-12	0.3105	1.6e-12	0.3105	1.9e-12	0.3105	1.8e-12	0.3105	1.6e-12	0.3105	1.5e-12	0.3105	1.7e-12	0.3105	1.6e-12	0.3105	1.9e-12	0.3105	1.2e-12	0.3105	1.9e-12
0.312	1.6e-12	0.312	1.1e-12	0.312	9e-13	0.312	1.6e-12	0.312	1.9e-12	0.312	1.6e-12	0.312	1.9e-12	0.312	1.6e-12	0.312	1.1e-12	0.312	1.5e-12	0.312	1.3e-12	0.312	1.8e-12	0.312	1.5e-12	0.312	1.3e-12	0.312	1.9e-12	0.312	1.5e-12	0.312	1.5e-12	0.312	1.6e-12	0.312	1.7e-12	0.312	1.7e-12	0.312	1.5e-12	0.312	1.5e-12	0.312	1.4e-12	0.312	2e-12	0.312	1.5e-12
0.3135	1.7e-12	0.3135	1.6e-12	0.3135	1.3e-12	0.3135	1.3e-12	0.3135	1.4e-12	0.3135	1.5e-12	0.3135	1.7e-12	0.3135	1.4e-12	0.3135	1.3e-12	0.3135	1.6e-12	0.3135	1.4e-12	0.3135	1.6e-12	0.3135	1.6e-12	0.3135	1.7e-12	0.3135	1.8e-12	0.3135	1.9e-12	0.3135	1.6e-12	0.3135	1.7e-12	0.3135	1.7e-12	0.3135	1.6e-12	0.3135	1.6e-12	0.3135	1.6e-12	0.3135	1.7e-12	0.3135	1.8e-12	0.3135	1.7e-12
0.315	1.7e-12	0.315	1.6e-12	0.315	1.1e-12	0.315	1.6e-12	0.315	1.6e-12	0.315	1.6e-12	0.315	1.5e-12	0.315	1.9e-12	0.315	1.2e-12	0.315	1.4e-12	0.315	1.8e-12	0.315	1.9e-12	0.315	1.9e-12	0.315	1.7e-12	0.315	1.5e-12	0.315	1.8e-12	0.315	1.8e-12	0.315	2e-12	0.315	1.6e-12	0.315	2.1e-12	0.315	2e-12	0.315	1.6e-12	0.315	1.7e-12	0.315	1.5e-12	0.315	1.9e-12
0.3165	1.8e-12	0.3165	1.4e-12	0.3165	1.6e-12	0.3165	1.6e-12	0.3165	1.7e-12	0.3165	1.6e-12	0.3165	1.9e-12	0.3165	1.5e-12	0.3165	1.2e-12	0.3165	1.7e-12	0.3165	1.6e-12	0.3165	1.4e-12	0.3165	2.1e-12	0.3165	1.6e-12	0.3165	2.3e-12	0.3165	1.6e-12	0.3165	1.9e-12	0.3165	1.8e-12	0.3165	2.5e-12	0.3165	1.6e-12	0.3165	1.7e-12	0.3165	1.9e-12	0.3165	1.5e-12	0.3165	1.7e-12	0.3165	1.4e-12
0.318	2.1e-12	0.318	1.4e-12	0.318	1.2e-12	0.318	1.2e-12	0.318	2.2e-12	0.318	1.9e-12	0.318	1.8e-12	0.318	1.9e-12	0.318	1.6e-12	0.318	1.8e-12	0.318	1.6e-12	0.318	1.6e-12	0.318	1.9e-12	0.318	2e-12	0.318	2.1e-12	0.318	1.7e-12	0.318	2.1e-12	0.318	2.1e-12	0.318	2.4e-12	0.318	1.6e-12	0.318	1.8e-12	0.318	1.8e-12	0.318	1.6e-12	0.318	1.9e-12	0.318	2.3e-12
0.3195	1.6e-12	0.3195	1.6e-12	0.3195	1.3e-12	0.3195	1.6e-12	0.3195	2e-12	0.3195	1.6e-12	0.3195	2.1e-12	0.3195	1.6e-12	0.3195	1.4e-12	0.3195	1.8e-12	0.3195	2e-12	0.3195	2.1e-12	0.3195	1.7e-12	0.3195	1.9e-12	0.3195	2.4e-12	0.3195	2.1e-12	0.3195	1.7e-12	0.3195	2.3e-12	0.3195	2.1e-12	0.3195	2.2e-12	0.3195	2e-12	0.3195	2.1e-12	0.3195	1.8e-12	0.3195	1.9e-12	0.3195	2.1e-12
0.321	2e-12	0.321	2e-12	0.321	1.8e-12	0.321	1.5e-12	0.321	1.8e-12	0.321	1.9e-12	0.321	2.2e-12	0.321	1.7e-12	0.321	1.8e-12	0.321	1.5e-12	0.321	1.4e-12	0.321	1.5e-12	0.321	2e-12	0.321	2.2e-12	0.321	2.3e-12	0.321	1.8e-12	0.321	2.6e-12	0.321	2.1e-12	0.321	2.4e-12	0.321	1.9e-12	0.321	1.8e-12	0.321	1.9e-12	0.321	1.8e-12	0.321	1.6e-12	0.321	2e-12
0.3225	1.7e-12	0.3225	2e-12	0.3225	1.5e-12	0.3225	1.6e-12	0.3225	2e-12	0.3225	2e-12	0.3225	2.1e-12	0.3225	1.6e-12	0.3225	1.2e-12	0.3225	1.7e-12	0.3225	2.1e-12	0.3225	2e-12	0.3225	1.9e-12	0.3225	1.8e-12	0.3225	2.2e-12	0.3225	1.6e-12	0.3225	2.2e-12	0.3225	2e-12	0.3225	2.2e-12	0.3225	1.5e-12	0.3225	2.3e-12	0.3225	2e-12	0.3225	2.3e-12	0.3225	2.2e-12	0.3225	2.2e-12
0.324	1.8e-12	0.324	2.1e-12	0.324	1.8e-12	0.324	2e-12	0.324	2.1e-12	0.324	1.8e-12	0.324	1.9e-12	0.324	2.1e-12	0.324	1.4e-12	0.324	1.9e-12	0.324	2.1e-12	0.324	2.1e-12	0.324	2.1e-12	0.324	1.9e-12	0.324	2.4e-12	0.324	2.2e-12	0.324	2.2e-12	0.324	2.3e-12	0.324	1.7e-12	0.324	1.9e-12	0.324	1.9e-12	0.324	2e-12	0.324	2e-12	0.324	1.9e-12	0.324	2.2e-12
0.3255	2.1e-12	0.3255	1.6e-12	0.3255	1.8e-12	0.3255	1.8e-12	0.3255	2e-12	0.3255	2.2e-12	0.3255	1.8e-12	0.3255	1.9e-12	0.3255	1.8e-12	0.3255	1.9e-12	0.3255	1.8e-12	0.3255	2e-12	0.3255	2.2e-12	0.3255	1.9e-12	0.3255	2.5e-12	0.3255	1.9e-12	0.3255	2.4e-12	0.3255	2.2e-12	0.3255	2.6e-12	0.3255	2.5e-12	0.3255	2.3e-12	0.3255	2.2e-12	0.3255	2.1e-12	0.3255	2e-12	0.3255	2.4e-12
0.327	2.1e-12	0.327	2.2e-12	0.327	1.8e-12	0.327	1.9e-12	0.327	2.4e-12	0.327	2.2e-12	0.327	2.6e-12	0.327	2.1e-12	0.327	1.9e-12	0.327	1.6e-12	0.327	2.1e-12	0.327	2.4e-12	0.327	1.7e-12	0.327	2.2e-12	0.327	2.4e-12	0.327	2.4e-12	0.327	2.3e-12	0.327	2.1e-12	0.327	2.4e-12	0.327	1.9e-12	0.327	2.1e-12	0.327	2.1e-12	0.327	2e-12	0.327	2.4e-12	0.327	2.3e-12
0.3285	1.8e-12	0.3285	2.5e-12	0.3285	1.7e-12	0.3285	1.9e-12	0.3285	2.5e-12	0.3285	2e-12	0.3285	2.3e-12	0.3285	2.3e-12	0.3285	1.7e-12	0.3285	1.7e-12	0.3285	2.1e-12	0.3285	2.4e-12	0.3285	2.3e-12	0.3285	2.5e-12	0.3285	2.7e-12	0.3285	2.6e-12	0.3285	2.1e-12	0.3285	2.9e-12	0.3285	2.2e-12	0.3285	2.4e-12	0.3285	2.3e-12	0.3285	2.4e-12	0.3285	2.5e-12	0.3285	2.4e-12	0.3285	2.4e-12
0.33	2.8e-12	0.33	1.6e-12	0.33	2e-12	0.33	1.7e-12	0.33	2e-12	0.33	2.4e-12	0.33	2.5e-12	0.33	1.9e-12	0.33	1.9e-12	0.33	2e-12	0.33	2.5e-12	0.33	2e-12	0.33	2.5e-12	0.33	2e-12	0.33	2.9e-12	0.33	1.9e-12	0.33	3e-12	0.33	2.5e-12	0.33	2.7e-12	0.33	2.5e-12	0.33	2.6e-12	0.33	2.5e-12	0.33	2.1e-12	0.33	2.2e-12	0.33	2.5e-12
0.3315	2.1e-12	0.3315	2.3e-12	0.3315	1.9e-12	0.3315	2.1e-12	0.3315	2.3e-12	0.3315	2.3e-12	0.3315	2.6e-12	0.3315	2.3e-12	0.3315	1.8e-12	0.3315	1.9e-12	0.3315	2.3e-12	0.3315	2.7e-12	0.3315	2.2e-12	0.3315	2.6e-12	0.3315	2.8e-12	0.3315	2.4e-12	0.3315	2.6e-12	0.3315	2.6e-12	0.3315	2.6e-12	0.3315	2e-12	0.3315	2.5e-12	0.3315	2.1e-12	0.3315	2.4e-12	0.3315	2.2e-12	0.3315	2.4e-12
0.333	2.1e-12	0.333	2e-12	0.333	2e-12	0.333	2e-12	0.333	2.5e-12	0.333	2.4e-12	0.333	2.7e-12	0.333	2.1e-12	0.333	1.5e-12	0.333	2.2e-12	0.333	2.3e-12	0.333	2.7e-12	0.333	2.7e-12	0.333	2.6e-12	0.333	3e-12	0.333	2.2e-12	0.333	3.2e-12	0.333	2.4e-12	0.333	2.8e-12	0.333	2.4e-12	0.333	2.4e-12	0.333	2.8e-12	0.333	2.5e-12	0.333	2.6e-12	0.333	2.7e-12
0.3345	2.5e-12	0.3345	2.1e-12	0.3345	2.1e-12	0.3345	2.3e-12	0.3345	2.6e-12	0.3345	2.7e-12	0.3345	3e-12	0.3345	2.5e-12	0.3345	2e-12	0.3345	2.4e-12	0.3345	2.7e-12	0.3345	2.5e-12	0.3345	2.6e-12	0.3345	2.6e-12	0.3345	3.1e-12	0.3345	3e-12	0.3345	3e-12	0.3345	3e-12	0.3345	2.5e-12	0.3345	2.7e-12	0.3345	2.4e-12	0.3345	2.5e-12	0.3345	2.5e-12	0.3345	2.6e-12	0.3345	2.3e-12
0.336	2.3e-12	0.336	2.2e-12	0.336	1.9e-12	0.336	2.1e-12	0.336	2.6e-12	0.336	2.6e-12	0.336	2.5e-12	0.336	2.7e-12	0.336	2.4e-12	0.336	2.5e-12	0.336	2.4e-12	0.336	2.5e-12	0.336	2.6e-12	0.336	3e-12	0.336	2.9e-12	0.336	2.5e-12	0.336	2.6e-12	0.336	3.2e-12	0.336	3.2e-12	0.336	2.6e-12	0.336	3e-12	0.336	2.8e-12	0.336	2.5e-12	0.336	2.6e-12	0.336	3e-12
0.3375	2.6e-12	0.3375	2.1e-12	0.3375	2.1e-12	0.3375	2.4e-12	0.3375	3.1e-12	0.3375	2.9e-12	0.3375	3.1e-12	0.3375	2.2e-12	0.3375	1.9e-12	0.3375	2.4e-12	0.3375	2.7e-12	0.3375	2.9e-12	0.3375	2.5e-12	0.3375	2.9e-12	0.3375	3.1e-12	0.3375	2.6e-12	0.3375	3e-12	0.3375	3e-12	0.3375	2.8e-12	0.3375	2.6e-12	0.3375	2.6e-12	0.3375	2.5e-12	0.3375	2.8e-12	0.3375	3.2e-12	0.3375	2.9e-12
0.339	2.9e-12	0.339	2.4e-12	0.339	1.9e-12	0.339	2.4e-12	0.339	2.9e-12	0.339	2.4e-12	0.339	2.8e-12	0.339	2.7e-12	0.339	2.2e-12	0.339	2.2e-12	0.339	2.9e-12	0.339	3e-12	0.339	3e-12	0.339	3e-12	0.339	3.5e-12	0.339	3.3e-12	0.339	2.9e-12	0.339	3.3e-12	0.339	3.2e-12	0.339	3.3e-12	0.339	2.6e-12	0.339	3.1e-12	0.339	3.1e-12	0.339	2.8e-12	0.339	3.1e-12
0.3405	2.7e-12	0.3405	2.1e-12	0.3405	2.4e-12	0.3405	2.3e-12	0.3405	3e-12	0.3405	2.7e-12	0.3405	3.1e-12	0.3405	2.9e-12	0.3405	2.5e-12	0.3405	3e-12	0.3405	2.9e-12	0.3405	2.7e-12	0.3405	3.1e-12	0.3405	2.7e-12	0.3405	3.1e-12	0.3405	2.9e-12	0.3405	3.6e-12	0.3405	3.5e-12	0.3405	3.4e-12	0.3405	3e-12	0.3405	3.3e-12	0.3405	2.8e-12	0.3405	3.2e-12	0.3405	3e-12	0.3405	3e-12
0.342	2.8e-12	0.342	2.8e-12	0.342	2.1e-12	0.342	2.7e-12	0.342	3e-12	0.342	3e-12	0.342	3.6e-12	0.342	2.8e-12	0.342	2.1e-12	0.342	2.7e-12	0.342	2.6e-12	0.342	3.4e-12	0.342	2.7e-12	0.342	3.2e-12	0.342	3.5e-12	0.342	3.1e-12	0.342	2.9e-12	0.342	3.3e-12	0.342	3.4e-12	0.342	2.7e-12	0.342	3.2e-12	0.342	3e-12	0.342	3.2e-12	0.342	3.4e-12	0.342	3e-12
0.3435	3.2e-12	0.3435	2.8e-12	0.3435	2.3e-12	0.3435	2.7e-12	0.3435	3.3e-12	0.3435	2.7e-12	0.3435	3.3e-12	0.3435	2.4e-12	0.3435	2.5e-12	0.3435	2.8e-12	0.3435	3.3e-12	0.3435	3.2e-12	0.3435	3.4e-12	0.3435	3.5e-12	0.3435	3.4e-12	0.3435	3.3e-12	0.3435	3.5e-12	0.3435	3.2e-12	0.3435	3.3e-12	0.3435	3.2e-12	0.3435	3.1e-12	0.3435	3.2e-12	0.3435	3.1e-12	0.3435	3.1e-12	0.3435	3.3e-12
0.345	3.2e-12	0.345	2.3e-12	0.345	2.5e-12	0.345	2.4e-12	0.345	3.4e-12	0.345	3.6e-12	0.345	3.7e-12	0.345	3.2e-12	0.345	2.3e-12	0.345	2.8e-12	0.345	3.1e-12	0.345	3e-12	0.345	3.4e-12	0.345	3.4e-12	0.345	3.6e-12	0.345	3.6e-12	0.345	3.4e-12	0.345	3.8e-12	0.345	3.2e-12	0.345	2.9e-12	0.345	3.7e-12	0.345	3.4e-12	0.345	3.6e-12	0.345	3.1e-12	0.345	3.4e-12
0.3465	2.7e-12	0.3465	3e-12	0.3465	2.6e-12	0.3465	3.1e-12	0.3465	3.8e-12	0.3465	3.3e-12	0.3465	3.9e-12	0.3465	3.1e-12	0.3465	2.6e-12	0.3465	3e-12	0.3465	2.8e-12	0.3465	3.5e-12	0.3465	3.3e-12	0.3465	3.4e-12	0.3465	3.6e-12	0.3465	3.5e-12	0.3465	4e-12	0.3465	3.6e-12	0.3465	4.2e-12	0.3465	3.6e-12	0.3465	3.4e-12	0.3465	3.7e-12	0.3465	3.7e-12	0.3465	3.8e-12	0.3465	3.6e-12
0.348	3.2e-12	0.348	3e-12	0.348	2.9e-12	0.348	2.7e-12	0.348	3.5e-12	0.348	3.3e-12	0.348	3.5e-12	0.348	2.6e-12	0.348	2.4e-12	0.348	3.2e-12	0.348	3.3e-12	0.348	3.9e-12	0.348	3.6e-12	0.348	3.4e-12	0.348	3.9e-12	0.348	3.3e-12	0.348	4e-12	0.348	3.6e-12	0.348	3.7e-12	0.348	3.8e-12	0.348	3.8e-12	0.348	3.1e-12	0.348	3.7e-12	0.348	3.2e-12	0.348	3.6e-12
0.3495	3.3e-12	0.3495	2.6e-12	0.3495	2.9e-12	0.3495	2.8e-12	0.3495	3.9e-12	0.3495	3.2e-12	0.3495	4e-12	0.3495	3.8e-12	0.3495	2.8e-12	0.3495	3.3e-12	0.3495	3.6e-12	0.3495	3.6e-12	0.3495	4e-12	0.3495	3.7e-12	0.3495	4.1e-12	0.3495	4.1e-12	0.3495	3.9e-12	0.3495	4.1e-12	0.3495	3.9e-12	0.3495	3.5e-12	0.3495	4.2e-12	0.3495	4e-12	0.3495	3.9e-12	0.3495	3.6e-12	0.3495	4.1e-12
0.351	3.4e-12	0.351	3.3e-12	0.351	2.8e-12	0.351	3.4e-12	0.351	3.8e-12	0.351	4.3e-12	0.351	4e-12	0.351	3.3e-12	0.351	2.8e-12	0.351	2.9e-12	0.351	4.3e-12	0.351	3.4e-12	0.351	4.1e-12	0.351	4.5e-12	0.351	3.8e-12	0.351	3.6e-12	0.351	4e-12	0.351	4e-12	0.351	4e-12	0.351	4.1e-12	0.351	3.6e-12	0.351	3.7e-12	0.351	3.9e-12	0.351	3.9e-12	0.351	3.7e-12
0.3525	3.5e-12	0.3525	3.3e-12	0.3525	3.3e-12	0.3525	3.2e-12	0.3525	4.1e-12	0.3525	4e-12	0.3525	4.2e-12	0.3525	3.5e-12	0.3525	2.7e-12	0.3525	3.8e-12	0.3525	5e-12	0.3525	3.9e-12	0.3525	3.4e-12	0.3525	4e-12	0.3525	4.4e-12	0.3525	3.6e-12	0.3525	3.6e-12	0.3525	4.2e-12	0.3525	4e-12	0.3525	4.2e-12	0.3525	3.9e-12	0.3525	3.8e-12	0.3525	3.7e-12	0.3525	3.7e-12	0.3525	4e-12
0.354	3.7e-12	0.354	3.5e-12	0.354	3.4e-12	0.354	3.3e-12	0.354	4.4e-12	0.354	3.4e-12	0.354	4.8e-12	0.354	3.9e-12	0.354	3e-12	0.354	3.5e-12	0.354	5.2e-12	0.354	3.8e-12	0.354	4.3e-12	0.354	4.1e-12	0.354	4.6e-12	0.354	4.1e-12	0.354	4.2e-12	0.354	3.8e-12	0.354	4.4e-12	0.354	4.1e-12	0.354	4.4e-12	0.354	3.7e-12	0.354	4e-12	0.354	4e-12	0.354	4.5e-12
0.3555	3.9e-12	0.3555	3.7e-12	0.3555	3.3e-12	0.3555	3.6e-12	0.3555	4.4e-12	0.3555	4.2e-12	0.3555	4.4e-12	0.3555	3.9e-12	0.3555	3.1e-12	0.3555	3.4e-12	0.3555	5.6e-12	0.3555	4.2e-12	0.3555	4.2e-12	0.3555	4.9e-12	0.3555	4.5e-12	0.3555	4.1e-12	0.3555	4.8e-12	0.3555	4.8e-12	0.3555	4.4e-12	0.3555	4.8e-12	0.3555	4.3e-12	0.3555	4.4e-12	0.3555	4e-12	0.3555	4.5e-12	0.3555	4.2e-12
0.357	3.9e-12	0.357	3.6e-12	0.357	3.4e-12	0.357	3.4e-12	0.357	4.7e-12	0.357	4.2e-12	0.357	4.9e-12	0.357	3.8e-12	0.357	3.1e-12	0.357	3.9e-12	0.357	5.9e-12	0.357	4.1e-12	0.357	4.3e-12	0.357	4.7e-12	0.357	4.6e-12	0.357	4.1e-12	0.357	4.1e-12	0.357	4.5e-12	0.357	4.8e-12	0.357	4.9e-12	0.357	4.4e-12	0.357	4.3e-12	0.357	4.8e-12	0.357	4.5e-12	0.357	4.3e-12
0.3585	4.1e-12	0.3585	3.6e-12	0.3585	3.6e-12	0.3585	3.4e-12	0.3585	4.8e-12	0.3585	4.4e-12	0.3585	5.2e-12	0.3585	4.5e-12	0.3585	3.2e-12	0.3585	4.2e-12	0.3585	6.4e-12	0.3585	4.6e-12	0.3585	4.5e-12	0.3585	4.9e-12	0.3585	5.2e-12	0.3585	4.4e-12	0.3585	5.1e-12	0.3585	4.6e-12	0.3585	4.6e-12	0.3585	4.3e-12	0.3585	5e-12	0.3585	4.4e-12	0.3585	4.3e-12	0.3585	4.4e-12	0.3585	4.3e-12
0.36	4.1e-12	0.36	3.6e-12	0.36	3.7e-12	0.36	3.7e-12	0.36	5.1e-12	0.36	4.2e-12	0.36	5e-12	0.36	4.2e-12	0.36	3.1e-12	0.36	4.1e-12	0.36	6.3e-12	0.36	4.4e-12	0.36	5e-12	0.36	6.2e-12	0.36	4.9e-12	0.36	5.2e-12	0.36	5.2e-12	0.36	4.8e-12	0.36	5e-12	0.36	5.2e-12	0.36	4.7e-12	0.36	5.1e-12	0.36	4.9e-12	0.36	5.1e-12	0.36	6e-12
0.3615	4.4e-12	0.3615	4.2e-12	0.3615	3.4e-12	0.3615	3.9e-12	0.3615	5.4e-12	0.3615	4.9e-12	0.3615	5.5e-12	0.3615	4.4e-12	0.3615	3.6e-12	0.3615	3.9e-12	0.3615	6.9e-12	0.3615	4.7e-12	0.3615	4.9e-12	0.3615	7.1e-12	0.3615	5.1e-12	0.3615	4.6e-12	0.3615	4.9e-12	0.3615	5.1e-12	0.3615	5e-12	0.3615	5.7e-12	0.3615	4.9e-12	0.3615	4.9e-12	0.3615	5.2e-12	0.3615	4.8e-12	0.3615	5.1e-12
0.363	4.5e-12	0.363	4.1e-12	0.363	4.3e-12	0.363	4e-12	0.363	6.3e-12	0.363	4.6e-12	0.363	5.9e-12	0.363	4.9e-12	0.363	3.4e-12	0.363	4.7e-12	0.363	6.3e-12	0.363	5.2e-12	0.363	4.6e-12	0.363	1.25e-11	0.363	5.4e-12	0.363	4.7e-12	0.363	5.4e-12	0.363	5.4e-12	0.363	5.4e-12	0.363	5.2e-12	0.363	6e-12	0.363	4.9e-12	0.363	5.1e-12	0.363	5.2e-12	0.363	4.9e-12
0.3645	4.4e-12	0.3645	4.1e-12	0.3645	3.9e-12	0.3645	3.9e-12	0.3645	5.7e-12	0.3645	4.6e-12	0.3645	5.7e-12	0.3645	5e-12	0.3645	3.7e-12	0.3645	4.4e-12	0.3645	5.4e-12	0.3645	4.9e-12	0.3645	5.7e-12	0.3645	6.5e-12	0.3645	5.7e-12	0.3645	5.8e-12	0.3645	5.3e-12	0.3645	5.4e-12	0.3645	5.2e-12	0.3645	5.6e-12	0.3645	5.2e-12	0.3645	5.6e-12	0.3645	5.3e-12	0.3645	5.4e-12	0.3645	5.3e-12
0.366	4.6e-12	0.366	4.5e-12	0.366	3.6e-12	0.366	4.4e-12	0.366	6e-12	0.366	5.4e-12	0.366	5.9e-12	0.366	4.8e-12	0.366	3.9e-12	0.366	4.5e-12	0.366	5.6e-12	0.366	5.1e-12	0.366	5.1e-12	0.366	5.6e-12	0.366	5.6e-12	0.366	5.4e-12	0.366	5.5e-12	0.366	5.8e-12	0.366	5.5e-12	0.366	5.8e-12	0.366	5.7e-12	0.366	5.2e-12	0.366	5.3e-12	0.366	6.3e-12	0.366	5.5e-12
0.3675	4.8e-12	0.3675	4.6e-12	0.3675	4.3e-12	0.3675	4.3e-12	0.3675	5.9e-12	0.3675	5.3e-12	0.3675	6.2e-12	0.3675	5.1e-12	0.3675	4.2e-12	0.3675	4.8e-12	0.3675	5.3e-12	0.3675	5.7e-12	0.3675	5.7e-12	0.3675	6e-12	0.3675	6.3e-12	0.3675	5.1e-12	0.3675	6.5e-12	0.3675	5.9e-12	0.3675	6.1e-12	0.3675	6.2e-12	0.3675	6.5e-12	0.3675	5.6e-12	0.3675	5.9e-12	0.3675	6.7e-12	0.3675	5.7e-12
0.369	4.6e-12	0.369	4.7e-12	0.369	4.5e-12	0.369	4.5e-12	0.369	6.5e-12	0.369	5.3e-12	0.369	6.6e-12	0.369	5.5e-12	0.369	4.2e-12	0.369	5.2e-12	0.369	5.6e-12	0.369	5.6e-12	0.369	6.7e-12	0.369	6.8e-12	0.369	6.2e-12	0.369	6.1e-12	0.369	6.8e-12	0.369	5.8e-12	0.369	5.8e-12	0.369	5.7e-12	0.369	5.8e-12	0.369	6.5e-12	0.369	5.8e-12	0.369	7.7e-12	0.369	5.9e-12
0.3705	4.8e-12	0.3705	4.5e-12	0.3705	4.5e-12	0.3705	5.2e-12	0.3705	6.5e-12	0.3705	5.3e-12	0.3705	6.1e-12	0.3705	5.2e-12	0.3705	4.5e-12	0.3705	5e-12	0.3705	6.3e-12	0.3705	5.3e-12	0.3705	6.2e-12	0.3705	6.3e-12	0.3705	5.8e-12	0.3705	5.9e-12	0.3705	8.6e-12	0.3705	6.7e-12	0.3705	6.2e-12	0.3705	6.4e-12	0.3705	6.4e-12	0.3705	6.2e-12	0.3705	6.2e-12	0.3705	7.1e-12	0.3705	6.3e-12
0.372	5.1e-12	0.372	5.6e-12	0.372	4.7e-12	0.372	4.7e-12	0.372	7e-12	0.372	5.9e-12	0.372	7.2e-12	0.372	5.3e-12	0.372	4.3e-12	0.372	5.1e-12	0.372	6.2e-12	0.372	6.1e-12	0.372	6.3e-12	0.372	6.9e-12	0.372	7.3e-12	0.372	5.7e-12	0.372	6.5e-12	0.372	6e-12	0.372	6.5e-12	0.372	6.8e-12	0.372	7e-12	0.372	6.1e-12	0.372	6.7e-12	0.372	5.9e-12	0.372	6.2e-12
0.3735	4.8e-12	0.3735	5.3e-12	0.3735	5.5e-12	0.3735	5e-12	0.3735	7.6e-12	0.3735	5.5e-12	0.3735	7.3e-12	0.3735	6e-12	0.3735	4.5e-12	0.3735	5.9e-12	0.3735	5.8e-12	0.3735	6.8e-12	0.3735	7.5e-12	0.3735	7.2e-12	0.3735	7e-12	0.3735	6.9e-12	0.3735	7.4e-12	0.3735	6.7e-12	0.3735	6.8e-12	0.3735	6.5e-12	0.3735	7.1e-12	0.3735	6.6e-12	0.3735	6.5e-12	0.3735	6.8e-12	0.3735	6.4e-12
0.375	5.1e-12	0.375	4.9e-12	0.375	5e-12	0.375	5.7e-12	0.375	7.7e-12	0.375	6e-12	0.375	6.8e-12	0.375	6.6e-12	0.375	4.9e-12	0.375	6.4e-12	0.375	6.9e-12	0.375	6.2e-12	0.375	6.8e-12	0.375	7.1e-12	0.375	7.1e-12	0.375	6.3e-12	0.375	7.1e-12	0.375	7.1e-12	0.375	7.2e-12	0.375	7e-12	0.375	6.8e-12	0.375	6.8e-12	0.375	7e-12	0.375	7.4e-12	0.375	7.2e-12
0.3765	5.6e-12	0.3765	6.1e-12	0.3765	5.5e-12	0.3765	5.3e-12	0.3765	7e-12	0.3765	6.7e-12	0.3765	7.6e-12	0.3765	5.9e-12	0.3765	5e-12	0.3765	6.1e-12	0.3765	6.9e-12	0.3765	6.7e-12	0.3765	6.9e-12	0.3765	7.4e-12	0.3765	8e-12	0.3765	6.9e-12	0.3765	7.1e-12	0.3765	7.2e-12	0.3765	7.1e-12	0.3765	7.5e-12	0.3765	7.6e-12	0.3765	6.9e-12	0.3765	7.4e-12	0.3765	7e-12	0.3765	7.1e-12
0.378	5.9e-12	0.378	5.8e-12	0.378	5.9e-12	0.378	5.7e-12	0.378	8.3e-12	0.378	6.7e-12	0.378	7.9e-12	0.378	6.3e-12	0.378	4.6e-12	0.378	6.2e-12	0.378	6.6e-12	0.378	7.4e-12	0.378	7.7e-12	0.378	8.3e-12	0.378	7.4e-12	0.378	7.4e-12	0.378	7.7e-12	0.378	7.2e-12	0.378	7.6e-12	0.378	7.9e-12	0.378	8.1e-12	0.378	7.1e-12	0.378	7.2e-12	0.378	7.8e-12	0.378	6.8e-12
0.3795	5.3e-12	0.3795	6.2e-12	0.3795	5.6e-12	0.3795	5.8e-12	0.3795	8.2e-12	0.3795	6.6e-12	0.3795	8.1e-12	0.3795	7.1e-12	0.3795	5.7e-12	0.3795	7.1e-12	0.3795	6.9e-12	0.3795	7.1e-12	0.3795	8.6e-12	0.3795	8.3e-12	0.3795	8.1e-12	0.3795	7.8e-12	0.3795	7.9e-12	0.3795	7.6e-12	0.3795	7.2e-12	0.3795	7.4e-12	0.3795	7.6e-12	0.3795	8.2e-12	0.3795	7.6e-12	0.3795	7.8e-12	0.3795	8.4e-12
0.381	7.2e-12	0.381	6.9e-12	0.381	5.8e-12	0.381	6.6e-12	0.381	8.7e-12	0.381	6.9e-12	0.381	7.8e-12	0.381	6.9e-12	0.381	5.4e-12	0.381	7e-12	0.381	8e-12	0.381	7.2e-12	0.381	8.1e-12	0.381	8.2e-12	0.381	9e-12	0.381	7.4e-12	0.381	8.6e-12	0.381	8.5e-12	0.381	8.3e-12	0.381	8.4e-12	0.381	8.4e-12	0.381	7.5e-12	0.381	8.5e-12	0.381	8e-12	0.381	8e-12
0.3825	6.3e-12	0.3825	6.5e-12	0.3825	6.6e-12	0.3825	5.5e-12	0.3825	8.7e-12	0.3825	7.9e-12	0.3825	8.9e-12	0.3825	7.1e-12	0.3825	5.1e-12	0.3825	7.2e-12	0.3825	8e-12	0.3825	8e-12	0.3825	8.3e-12	0.3825	9.1e-12	0.3825	8.9e-12	0.3825	8.1e-12	0.3825	9.2e-12	0.3825	8e-12	0.3825	8.7e-12	0.3825	8.7e-12	0.3825	9.3e-12	0.3825	8e-12	0.3825	7.9e-12	0.3825	7.8e-12	0.3825	8.1e-12
0.384	6.5e-12	0.384	6.6e-12	0.384	6.5e-12	0.384	6.5e-12	0.384	9.7e-12	0.384	7.4e-12	0.384	9.3e-12	0.384	8e-12	0.384	6e-12	0.384	8.4e-12	0.384	7.7e-12	0.384	8.7e-12	0.384	9.5e-12	0.384	9.7e-12	0.384	8.7e-12	0.384	8.7e-12	0.384	8.8e-12	0.384	8.5e-12	0.384	8.4e-12	0.384	8.3e-12	0.384	8.6e-12	0.384	8.8e-12	0.384	8.8e-12	0.384	9.1e-12	0.384	9e-12
0.3855	7e-12	0.3855	7.7e-12	0.3855	6.2e-12	0.3855	7.1e-12	0.3855	9.7e-12	0.3855	7.9e-12	0.3855	8.8e-12	0.3855	7.8e-12	0.3855	6.5e-12	0.3855	7.8e-12	0.3855	8.7e-12	0.3855	8.3e-12	0.3855	9e-12	0.3855	8.7e-12	0.3855	9.8e-12	0.3855	8.5e-12	0.3855	8.5e-12	0.3855	9.3e-12	0.3855	9.6e-12	0.3855	9.1e-12	0.3855	9.5e-12	0.3855	8.7e-12	0.3855	9.3e-12	0.3855	9.1e-12	0.3855	9e-12
0.387	6.9e-12	0.387	7.1e-12	0.387	7.2e-12	0.387	6.9e-12	0.387	9.5e-12	0.387	8.6e-12	0.387	9.6e-12	0.387	8.3e-12	0.387	6.4e-12	0.387	9.5e-12	0.387	9.1e-12	0.387	8.7e-12	0.387	9.6e-12	0.387	1.01e-11	0.387	1.03e-11	0.387	8.6e-12	0.387	1.01e-11	0.387	9.4e-12	0.387	9.4e-12	0.387	1.25e-11	0.387	1.03e-11	0.387	9e-12	0.387	8.8e-12	0.387	8.8e-12	0.387	9.3e-12
0.3885	8.2e-12	0.3885	7.3e-12	0.3885	7.4e-12	0.3885	7.1e-12	0.3885	1.05e-11	0.3885	8.8e-12	0.3885	1.06e-11	0.3885	9.1e-12	0.3885	6.2e-12	0.3885	9.2e-12	0.3885	8.6e-12	0.3885	9.5e-12	0.3885	1e-11	0.3885	1.08e-11	0.3885	1.02e-11	0.3885	9.6e-12	0.3885	9.8e-12	0.3885	9.3e-12	0.3885	1e-11	0.3885	9.8e-12	0.3885	9.6e-12	0.3885	1.03e-11	0.3885	9.4e-12	0.3885	9.8e-12	0.3885	1.01e-11
0.39	6.9e-12	0.39	8e-12	0.39	6.9e-12	0.39	7.5e-12	0.39	1.06e-11	0.39	8.6e-12	0.39	1e-11	0.39	8.8e-12	0.39	7.1e-12	0.39	8.6e-12	0.39	9.3e-12	0.39	1.56e-11	0.39	1.07e-11	0.39	1.03e-11	0.39	1.16e-11	0.39	1e-11	0.39	9.6e-12	0.39	9.9e-12	0.39	1.08e-11	0.39	9.4e-12	0.39	1.11e-11	0.39	9.5e-12	0.39	1.04e-11	0.39	1.26e-11	0.39	1.05e-11
0.3915	8e-12	0.3915	8.4e-12	0.3915	7.8e-12	0.3915	8.5e-12	0.3915	1.04e-11	0.3915	9.4e-12	0.3915	1e-11	0.3915	9e-12	0.3915	7e-12	0.3915	8.6e-12	0.3915	1.03e-11	0.3915	1.3e-11	0.3915	1.03e-11	0.3915	1.08e-11	0.3915	1.11e-11	0.3915	9.4e-12	0.3915	1.22e-11	0.3915	1.07e-11	0.3915	1.13e-11	0.3915	1.12e-11	0.3915	1.16e-11	0.3915	1.02e-11	0.3915	1.1e-11	0.3915	1.18e-11	0.3915	1.04e-11
0.393	8.2e-12	0.393	7.8e-12	0.393	8.7e-12	0.393	7.2e-12	0.393	1.15e-11	0.393	9.9e-12	0.393	1.16e-11	0.393	1.04e-11	0.393	6.8e-12	0.393	9.9e-12	0.393	1e-11	0.393	1.24e-11	0.393	1.11e-11	0.393	1.23e-11	0.393	1.16e-11	0.393	1.01e-11	0.393	1.14e-11	0.393	1e-11	0.393	1.06e-11	0.393	1.07e-11	0.393	1.07e-11	0.393	1.1e-11	0.393	1.03e-11	0.393	1.09e-11	0.393	1.1e-11
0.3945	7.7e-12	0.3945	8.6e-12	0.3945	7.9e-12	0.3945	8.9e-12	0.3945	1.21e-11	0.3945	9.5e-12	0.3945	1.2e-11	0.3945	1.01e-11	0.3945	7.4e-12	0.3945	9.6e-12	0.3945	1.03e-11	0.3945	1.71e-11	0.3945	1.25e-11	0.3945	1.19e-11	0.3945	1.27e-11	0.3945	1.1e-11	0.3945	1.07e-11	0.3945	1.08e-11	0.3945	1.2e-11	0.3945	1.1e-11	0.3945	1.15e-11	0.3945	1.08e-11	0.3945	1.11e-11	0.3945	1.17e-11	0.3945	1.21e-11
0.396	8.8e-12	0.396	9.6e-12	0.396	8.8e-12	0.396	9.1e-12	0.396	1.2e-11	0.396	9.9e-12	0.396	1.13e-11	0.396	9.8e-12	0.396	8e-12	0.396	1.01e-11	0.396	1.11e-11	0.396	1.39e-11	0.396	1.18e-11	0.396	1.14e-11	0.396	1.35e-11	0.396	1.14e-11	0.396	1.2e-11	0.396	1.18e-11	0.396	1.26e-11	0.396	1.43e-11	0.396	1.3e-11	0.396	1.15e-11	0.396	1.21e-11	0.396	1.18e-11	0.396	1.17e-11
0.3975	8.8e-12	0.3975	8.9e-12	0.3975	9.4e-12	0.3975	8.6e-12	0.3975	1.24e-11	0.3975	1.12e-11	0.3975	1.22e-11	0.3975	1.13e-11	0.3975	8.2e-12	0.3975	1.02e-11	0.3975	1.18e-11	0.3975	1.39e-11	0.3975	1.27e-11	0.3975	1.29e-11	0.3975	1.27e-11	0.3975	1.12e-11	0.3975	1.3e-11	0.3975	1.2e-11	0.3975	1.21e-11	0.3975	1.34e-11	0.3975	1.27e-11	0.3975	1.31e-11	0.3975	1.21e-11	0.3975	1.12e-11	0.3975	1.17e-11
0.399	1.01e-11	0.399	9.7e-12	0.399	9.4e-12	0.399	9.6e-12	0.399	1.37e-11	0.399	1.13e-11	0.399	1.35e-11	0.399	1.21e-11	0.399	7.6e-12	0.399	1.11e-11	0.399	1.16e-11	0.399	2.15e-11	0.399	1.43e-11	0.399	1.37e-11	0.399	1.38e-11	0.399	1.25e-11	0.399	1.24e-11	0.399	1.15e-11	0.399	1.27e-11	0.399	1.54e-11	0.399	1.24e-11	0.399	1.22e-11	0.399	1.18e-11	0.399	1.27e-11	0.399	1.31e-11
0.4005	1.03e-11	0.4005	1.08e-11	0.4005	9e-12	0.4005	1.02e-11	0.4005	1.35e-11	0.4005	1.12e-11	0.4005	1.27e-11	0.4005	1.09e-11	0.4005	9.1e-12	0.4005	1.09e-11	0.4005	1.18e-11	0.4005	1.18e-11	0.4005	1.32e-11	0.4005	1.3e-11	0.4005	1.52e-11	0.4005	1.26e-11	0.4005	1.24e-11	0.4005	1.27e-11	0.4005	1.41e-11	0.4005	1.38e-11	0.4005	1.4e-11	0.4005	1.24e-11	0.4005	1.3e-11	0.4005	1.28e-11	0.4005	1.36e-11
0.402	1e-11	0.402	1.03e-11	0.402	9.9e-12	0.402	9.8e-12	0.402	1.33e-11	0.402	1.24e-11	0.402	1.32e-11	0.402	1.21e-11	0.402	8.6e-12	0.402	1.18e-11	0.402	1.33e-11	0.402	1.28e-11	0.402	1.45e-11	0.402	1.43e-11	0.402	1.45e-11	0.402	1.19e-11	0.402	1.36e-11	0.402	1.37e-11	0.402	1.44e-11	0.402	1.38e-11	0.402	1.45e-11	0.402	1.37e-11	0.402	1.4e-11	0.402	1.26e-11	0.402	1.33e-11
0.4035	9.6e-12	0.4035	1.06e-11	0.4035	1.09e-11	0.4035	1.09e-11	0.4035	1.53e-11	0.4035	1.33e-11	0.4035	1.51e-11	0.4035	1.32e-11	0.4035	8.5e-12	0.4035	1.22e-11	0.4035	1.28e-11	0.4035	1.35e-11	0.4035	1.58e-11	0.4035	1.5e-11	0.4035	1.53e-11	0.4035	1.4e-11	0.4035	1.49e-11	0.4035	1.29e-11	0.4035	1.42e-11	0.4035	1.36e-11	0.4035	1.37e-11	0.4035	1.45e-11	0.4035	1.29e-11	0.4035	1.45e-11	0.4035	1.42e-11
0.405	1.1e-11	0.405	1.22e-11	0.405	1.03e-11	0.405	1.16e-11	0.405	1.58e-11	0.405	1.24e-11	0.405	1.47e-11	0.405	1.32e-11	0.405	1e-11	0.405	1.24e-11	0.405	1.33e-11	0.405	1.33e-11	0.405	1.53e-11	0.405	1.48e-11	0.405	1.65e-11	0.405	1.44e-11	0.405	1.43e-11	0.405	1.38e-11	0.405	1.6e-11	0.405	1.55e-11	0.405	1.55e-11	0.405	1.36e-11	0.405	1.44e-11	0.405	1.47e-11	0.405	1.59e-11
0.4065	1.19e-11	0.4065	1.12e-11	0.4065	1.16e-11	0.4065	1.07e-11	0.4065	1.53e-11	0.4065	1.33e-11	0.4065	1.45e-11	0.4065	1.28e-11	0.4065	1e-11	0.4065	1.25e-11	0.4065	1.49e-11	0.4065	1.48e-11	0.4065	1.55e-11	0.4065	1.49e-11	0.4065	1.72e-11	0.4065	1.36e-11	0.4065	1.53e-11	0.4065	1.5e-11	0.4065	1.56e-11	0.4065	1.56e-11	0.4065	1.65e-11	0.4065	1.5e-11	0.4065	1.59e-11	0.4065	1.44e-11	0.4065	1.48e-11
0.408	1.14e-11	0.408	1.21e-11	0.408	1.16e-11	0.408	1.17e-11	0.408	1.76e-11	0.408	1.48e-11	0.408	1.64e-11	0.408	1.46e-11	0.408	1.01e-11	0.408	1.3e-11	0.408	1.54e-11	0.408	1.56e-11	0.408	1.71e-11	0.408	1.68e-11	0.408	1.63e-11	0.408	1.51e-11	0.408	1.67e-11	0.408	1.55e-11	0.408	1.63e-11	0.408	1.51e-11	0.408	1.59e-11	0.408	1.62e-11	0.408	1.52e-11	0.408	1.65e-11	0.408	1.53e-11
0.4095	1.09e-11	0.4095	1.36e-11	0.4095	1.15e-11	0.4095	1.25e-11	0.4095	1.73e-11	0.4095	1.48e-11	0.4095	1.7e-11	0.4095	1.51e-11	0.4095	1.04e-11	0.4095	1.41e-11	0.4095	1.49e-11	0.4095	1.47e-11	0.4095	1.79e-11	0.4095	1.71e-11	0.4095	1.81e-11	0.4095	1.64e-11	0.4095	1.57e-11	0.4095	1.53e-11	0.4095	1.81e-11	0.4095	1.79e-11	0.4095	1.74e-11	0.4095	1.55e-11	0.4095	1.52e-11	0.4095	1.67e-11	0.4095	1.73e-11
0.411	1.28e-11	0.411	1.28e-11	0.411	1.3e-11	0.411	1.27e-11	0.411	1.76e-11	0.411	1.47e-11	0.411	1.63e-11	0.411	1.43e-11	0.411	1.15e-11	0.411	1.35e-11	0.411	1.68e-11	0.411	1.59e-11	0.411	1.69e-11	0.411	1.67e-11	0.411	1.96e-11	0.411	1.62e-11	0.411	1.6e-11	0.411	1.7e-11	0.411	1.79e-11	0.411	1.73e-11	0.411	1.83e-11	0.411	1.63e-11	0.411	1.69e-11	0.411	1.59e-11	0.411	1.7e-11
0.4125	1.23e-11	0.4125	1.33e-11	0.4125	1.33e-11	0.4125	1.25e-11	0.4125	1.96e-11	0.4125	1.62e-11	0.4125	1.77e-11	0.4125	1.7e-11	0.4125	1.11e-11	0.4125	1.47e-11	0.4125	1.75e-11	0.4125	1.71e-11	0.4125	1.86e-11	0.4125	1.81e-11	0.4125	1.91e-11	0.4125	1.58e-11	0.4125	1.84e-11	0.4125	1.72e-11	0.4125	1.78e-11	0.4125	1.76e-11	0.4125	1.79e-11	0.4125	1.82e-11	0.4125	1.76e-11	0.4125	1.85e-11	0.4125	1.8e-11
0.414	1.37e-11	0.414	1.46e-11	0.414	1.34e-11	0.414	1.42e-11	0.414	1.94e-11	0.414	1.71e-11	0.414	1.97e-11	0.414	1.74e-11	0.414	1.14e-11	0.414	1.59e-11	0.414	1.7e-11	0.414	1.7e-11	0.414	2.03e-11	0.414	1.94e-11	0.414	1.97e-11	0.414	1.82e-11	0.414	1.73e-11	0.414	1.77e-11	0.414	2.07e-11	0.414	2.02e-11	0.414	2.04e-11	0.414	1.8e-11	0.414	1.72e-11	0.414	1.86e-11	0.414	1.97e-11
0.4155	1.73e-11	0.4155	1.51e-11	0.4155	1.45e-11	0.4155	1.44e-11	0.4155	1.95e-11	0.4155	1.66e-11	0.4155	1.87e-11	0.4155	1.68e-11	0.4155	1.29e-11	0.4155	1.57e-11	0.4155	1.87e-11	0.4155	1.68e-11	0.4155	1.96e-11	0.4155	1.94e-11	0.4155	2.17e-11	0.4155	1.84e-11	0.4155	1.86e-11	0.4155	1.99e-11	0.4155	1.99e-11	0.4155	1.95e-11	0.4155	2.07e-11	0.4155	1.94e-11	0.4155	1.83e-11	0.4155	1.85e-11	0.4155	1.91e-11
0.417	1.45e-11	0.417	1.44e-11	0.417	1.52e-11	0.417	1.37e-11	0.417	2.11e-11	0.417	1.73e-11	0.417	1.88e-11	0.417	1.82e-11	0.417	1.27e-11	0.417	1.59e-11	0.417	2.04e-11	0.417	1.9e-11	0.417	1.94e-11	0.417	1.91e-11	0.417	2.21e-11	0.417	1.78e-11	0.417	2.09e-11	0.417	1.97e-11	0.417	2.12e-11	0.417	2.02e-11	0.417	2.02e-11	0.417	2.17e-11	0.417	1.98e-11	0.417	2.03e-11	0.417	2e-11
0.4185	1.38e-11	0.4185	1.58e-11	0.4185	1.44e-11	0.4185	1.55e-11	0.4185	2.28e-11	0.4185	1.91e-11	0.4185	2.17e-11	0.4185	1.94e-11	0.4185	1.27e-11	0.4185	1.77e-11	0.4185	1.96e-11	0.4185	1.93e-11	0.4185	2.21e-11	0.4185	2.18e-11	0.4185	2.13e-11	0.4185	1.91e-11	0.4185	2e-11	0.4185	1.98e-11	0.4185	2.29e-11	0.4185	2.27e-11	0.4185	2.21e-11	0.4185	2.06e-11	0.4185	1.95e-11	0.4185	2.17e-11	0.4185	2.22e-11
0.42	1.56e-11	0.42	1.71e-11	0.42	1.58e-11	0.42	1.64e-11	0.42	2.22e-11	0.42	1.94e-11	0.42	2.13e-11	0.42	1.84e-11	0.42	1.38e-11	0.42	1.83e-11	0.42	2.05e-11	0.42	1.89e-11	0.42	2.27e-11	0.42	2.17e-11	0.42	2.35e-11	0.42	2.13e-11	0.42	2.06e-11	0.42	2.22e-11	0.42	2.27e-11	0.42	2.17e-11	0.42	2.36e-11	0.42	2.77e-11	0.42	1.96e-11	0.42	2.09e-11	0.42	2.17e-11
0.4215	1.55e-11	0.4215	1.67e-11	0.4215	1.71e-11	0.4215	1.59e-11	0.4215	2.28e-11	0.4215	1.88e-11	0.4215	2.12e-11	0.4215	2.03e-11	0.4215	1.47e-11	0.4215	1.75e-11	0.4215	2.27e-11	0.4215	2.06e-11	0.4215	2.22e-11	0.4215	2.2e-11	0.4215	2.57e-11	0.4215	2.05e-11	0.4215	2.28e-11	0.4215	2.2e-11	0.4215	2.27e-11	0.4215	2.32e-11	0.4215	2.28e-11	0.4215	2.42e-11	0.4215	2.23e-11	0.4215	2.15e-11	0.4215	2.23e-11
0.423	1.56e-11	0.423	1.71e-11	0.423	1.66e-11	0.423	1.64e-11	0.423	2.55e-11	0.423	2.14e-11	0.423	2.35e-11	0.423	2.2e-11	0.423	1.44e-11	0.423	1.93e-11	0.423	2.26e-11	0.423	2.23e-11	0.423	2.48e-11	0.423	2.51e-11	0.423	2.49e-11	0.423	2.14e-11	0.423	2.33e-11	0.423	2.2e-11	0.423	2.59e-11	0.423	2.57e-11	0.423	2.36e-11	0.423	2.24e-11	0.423	2.27e-11	0.423	2.48e-11	0.423	2.51e-11
0.4245	1.71e-11	0.4245	1.91e-11	0.4245	1.7e-11	0.4245	1.82e-11	0.4245	2.52e-11	0.4245	2.23e-11	0.4245	2.47e-11	0.4245	2.17e-11	0.4245	1.63e-11	0.4245	2.05e-11	0.4245	2.24e-11	0.4245	2.23e-11	0.4245	2.54e-11	0.4245	2.45e-11	0.4245	2.62e-11	0.4245	2.4e-11	0.4245	2.27e-11	0.4245	2.46e-11	0.4245	2.64e-11	0.4245	2.49e-11	0.4245	2.66e-11	0.4245	2.38e-11	0.4245	2.23e-11	0.4245	2.39e-11	0.4245	2.54e-11
0.426	2.19e-11	0.426	1.85e-11	0.426	1.92e-11	0.426	1.85e-11	0.426	2.49e-11	0.426	2.14e-11	0.426	2.44e-11	0.426	2.14e-11	0.426	1.65e-11	0.426	2e-11	0.426	2.46e-11	0.426	2.22e-11	0.426	2.55e-11	0.426	2.51e-11	0.426	2.88e-11	0.426	2.3e-11	0.426	2.48e-11	0.426	2.55e-11	0.426	2.58e-11	0.426	2.54e-11	0.426	2.66e-11	0.426	2.62e-11	0.426	2.51e-11	0.426	2.37e-11	0.426	2.44e-11
0.4275	2.09e-11	0.4275	1.97e-11	0.4275	1.87e-11	0.4275	1.9e-11	0.4275	2.8e-11	0.4275	2.28e-11	0.4275	2.74e-11	0.4275	2.45e-11	0.4275	1.64e-11	0.4275	2.08e-11	0.4275	2.65e-11	0.4275	2.53e-11	0.4275	2.85e-11	0.4275	2.84e-11	0.4275	2.86e-11	0.4275	2.47e-11	0.4275	2.73e-11	0.4275	2.42e-11	0.4275	2.74e-11	0.4275	2.88e-11	0.4275	2.55e-11	0.4275	2.55e-11	0.4275	2.53e-11	0.4275	2.65e-11	0.4275	2.67e-11
0.429	1.94e-11	0.429	2.14e-11	0.429	1.92e-11	0.429	2.44e-11	0.429	2.88e-11	0.429	2.54e-11	0.429	2.82e-11	0.429	2.47e-11	0.429	1.83e-11	0.429	2.29e-11	0.429	2.51e-11	0.429	2.52e-11	0.429	2.91e-11	0.429	2.76e-11	0.429	2.87e-11	0.429	2.68e-11	0.429	2.74e-11	0.429	2.77e-11	0.429	2.99e-11	0.429	2.81e-11	0.429	2.85e-11	0.429	2.74e-11	0.429	2.48e-11	0.429	2.77e-11	0.429	2.91e-11
0.4305	2.17e-11	0.4305	2.12e-11	0.4305	2.17e-11	0.4305	2.1e-11	0.4305	2.82e-11	0.4305	2.5e-11	0.4305	2.73e-11	0.4305	2.37e-11	0.4305	1.88e-11	0.4305	2.33e-11	0.4305	2.7e-11	0.4305	2.5e-11	0.4305	2.72e-11	0.4305	2.75e-11	0.4305	3.2e-11	0.4305	2.66e-11	0.4305	2.92e-11	0.4305	2.88e-11	0.4305	2.96e-11	0.4305	2.9e-11	0.4305	3.01e-11	0.4305	2.99e-11	0.4305	2.82e-11	0.4305	2.66e-11	0.4305	2.82e-11
0.432	1.91e-11	0.432	2.16e-11	0.432	2.12e-11	0.432	2.21e-11	0.432	3.05e-11	0.432	2.47e-11	0.432	3.04e-11	0.432	2.62e-11	0.432	1.85e-11	0.432	2.26e-11	0.432	2.98e-11	0.432	2.88e-11	0.432	3.62e-11	0.432	3.1e-11	0.432	3.29e-11	0.432	2.62e-11	0.432	2.96e-11	0.432	2.79e-11	0.432	2.93e-11	0.432	3.25e-11	0.432	2.94e-11	0.432	2.86e-11	0.432	2.93e-11	0.432	2.84e-11	0.432	2.92e-11
0.4335	2.1e-11	0.4335	2.37e-11	0.4335	2.18e-11	0.4335	2.37e-11	0.4335	3.33e-11	0.4335	2.87e-11	0.4335	3.23e-11	0.4335	2.82e-11	0.4335	2.05e-11	0.4335	2.49e-11	0.4335	2.97e-11	0.4335	2.85e-11	0.4335	3.4e-11	0.4335	3.17e-11	0.4335	3.16e-11	0.4335	2.94e-11	0.4335	3.04e-11	0.4335	3.23e-11	0.4335	3.42e-11	0.4335	3.19e-11	0.4335	3.01e-11	0.4335	3.08e-11	0.4335	2.81e-11	0.4335	3.18e-11	0.4335	3.22e-11
0.435	2.37e-11	0.435	2.49e-11	0.435	2.46e-11	0.435	2.4e-11	0.435	3.19e-11	0.435	2.85e-11	0.435	3.05e-11	0.435	2.75e-11	0.435	2.15e-11	0.435	2.7e-11	0.435	2.96e-11	0.435	2.86e-11	0.435	3.19e-11	0.435	3.07e-11	0.435	3.64e-11	0.435	3.05e-11	0.435	2.9e-11	0.435	3.25e-11	0.435	3.33e-11	0.435	3.28e-11	0.435	3.4e-11	0.435	3.33e-11	0.435	3.28e-11	0.435	3.07e-11	0.435	3.31e-11
0.4365	2.22e-11	0.4365	2.37e-11	0.4365	2.48e-11	0.4365	2.64e-11	0.4365	3.52e-11	0.4365	2.84e-11	0.4365	3.27e-11	0.4365	2.74e-11	0.4365	2.03e-11	0.4365	2.55e-11	0.4365	3.24e-11	0.4365	3.23e-11	0.4365	3.23e-11	0.4365	3.26e-11	0.4365	3.79e-11	0.4365	2.94e-11	0.4365	3.81e-11	0.4365	3.13e-11	0.4365	3.31e-11	0.4365	3.73e-11	0.4365	3.36e-11	0.4365	3.28e-11	0.4365	3.28e-11	0.4365	3.22e-11	0.4365	3.17e-11
0.438	2.33e-11	0.438	2.64e-11	0.438	2.36e-11	0.438	2.72e-11	0.438	3.76e-11	0.438	3.29e-11	0.438	3.66e-11	0.438	3.2e-11	0.438	2.21e-11	0.438	2.68e-11	0.438	3.47e-11	0.438	3.22e-11	0.438	3.7e-11	0.438	3.63e-11	0.438	3.63e-11	0.438	3.14e-11	0.438	4.35e-11	0.438	3.62e-11	0.438	3.79e-11	0.438	3.56e-11	0.438	3.28e-11	0.438	3.27e-11	0.438	3.25e-11	0.438	3.55e-11	0.438	3.56e-11
0.4395	3.05e-11	0.4395	2.79e-11	0.4395	2.63e-11	0.4395	2.73e-11	0.4395	3.66e-11	0.4395	3.26e-11	0.4395	3.55e-11	0.4395	3.21e-11	0.4395	2.42e-11	0.4395	2.92e-11	0.4395	3.32e-11	0.4395	3.23e-11	0.4395	3.72e-11	0.4395	3.54e-11	0.4395	4.05e-11	0.4395	3.46e-11	0.4395	3.8e-11	0.4395	3.69e-11	0.4395	3.82e-11	0.4395	3.7e-11	0.4395	3.68e-11	0.4395	3.69e-11	0.4395	3.71e-11	0.4395	3.37e-11	0.4395	3.73e-11
0.441	3.13e-11	0.441	2.7e-11	0.441	2.81e-11	0.441	2.59e-11	0.441	3.9e-11	0.441	3.2e-11	0.441	3.54e-11	0.441	3.14e-11	0.441	2.37e-11	0.441	2.97e-11	0.441	3.6e-11	0.441	3.73e-11	0.441	3.56e-11	0.441	3.57e-11	0.441	4.32e-11	0.441	3.42e-11	0.441	3.82e-11	0.441	3.57e-11	0.441	3.73e-11	0.441	4.07e-11	0.441	3.94e-11	0.441	3.75e-11	0.441	3.73e-11	0.441	3.59e-11	0.441	3.61e-11
0.4425	3.3e-11	0.4425	2.86e-11	0.4425	2.91e-11	0.4425	2.82e-11	0.4425	4.33e-11	0.4425	3.64e-11	0.4425	3.93e-11	0.4425	3.55e-11	0.4425	2.38e-11	0.4425	2.91e-11	0.4425	3.92e-11	0.4425	3.72e-11	0.4425	3.91e-11	0.4425	4.02e-11	0.4425	4.17e-11	0.4425	3.39e-11	0.4425	4.15e-11	0.4425	4.1e-11	0.4425	4.1e-11	0.4425	4.18e-11	0.4425	3.74e-11	0.4425	3.67e-11	0.4425	3.69e-11	0.4425	4.04e-11	0.4425	3.73e-11
0.444	3.43e-11	0.444	3.11e-11	0.444	3.29e-11	0.444	3.06e-11	0.444	4.15e-11	0.444	3.79e-11	0.444	4.16e-11	0.444	3.66e-11	0.444	2.63e-11	0.444	3.27e-11	0.444	3.91e-11	0.444	3.61e-11	0.444	4.29e-11	0.444	4.05e-11	0.444	4.4e-11	0.444	3.87e-11	0.444	4.84e-11	0.444	4.17e-11	0.444	4.35e-11	0.444	4.01e-11	0.444	3.9e-11	0.444	4.23e-11	0.444	4.24e-11	0.444	3.85e-11	0.444	4.21e-11
0.4455	2.9e-11	0.4455	3.07e-11	0.4455	3.37e-11	0.4455	2.95e-11	0.4455	4.19e-11	0.4455	3.65e-11	0.4455	3.97e-11	0.4455	3.57e-11	0.4455	2.78e-11	0.4455	3.37e-11	0.4455	3.92e-11	0.4455	4.11e-11	0.4455	4.05e-11	0.4455	3.99e-11	0.4455	4.92e-11	0.4455	3.91e-11	0.4455	4.1e-11	0.4455	4.06e-11	0.4455	4.22e-11	0.4455	4.36e-11	0.4455	4.38e-11	0.4455	4.24e-11	0.4455	4.1e-11	0.4455	3.93e-11	0.4455	4.22e-11
0.447	3.04e-11	0.447	3.11e-11	0.447	3.22e-11	0.447	3e-11	0.447	4.73e-11	0.447	3.88e-11	0.447	4.24e-11	0.447	3.96e-11	0.447	2.64e-11	0.447	3.36e-11	0.447	4.5e-11	0.447	4.22e-11	0.447	4.16e-11	0.447	4.37e-11	0.447	4.76e-11	0.447	3.93e-11	0.447	4.59e-11	0.447	4.47e-11	0.447	4.41e-11	0.447	4.72e-11	0.447	4.32e-11	0.447	4.18e-11	0.447	4.36e-11	0.447	4.43e-11	0.447	4.09e-11
0.4485	3.28e-11	0.4485	3.5e-11	0.4485	3.42e-11	0.4485	3.37e-11	0.4485	4.81e-11	0.4485	4.35e-11	0.4485	4.78e-11	0.4485	4.25e-11	0.4485	2.85e-11	0.4485	3.79e-11	0.4485	4.44e-11	0.4485	4.15e-11	0.4485	4.7e-11	0.4485	4.64e-11	0.4485	5.13e-11	0.4485	4.48e-11	0.4485	5.67e-11	0.4485	4.75e-11	0.4485	4.93e-11	0.4485	4.62e-11	0.4485	4.24e-11	0.4485	4.77e-11	0.4485	4.83e-11	0.4485	4.48e-11	0.4485	4.58e-11
0.45	3.14e-11	0.45	3.51e-11	0.45	3.6e-11	0.45	3.4e-11	0.45	4.63e-11	0.45	4.27e-11	0.45	4.51e-11	0.45	4.13e-11	0.45	3.19e-11	0.45	3.82e-11	0.45	4.71e-11	0.45	4.44e-11	0.45	4.81e-11	0.45	4.56e-11	0.45	5.6e-11	0.45	4.39e-11	0.45	4.89e-11	0.45	5.11e-11	0.45	4.84e-11	0.45	4.82e-11	0.45	4.75e-11	0.45	4.74e-11	0.45	4.63e-11	0.45	4.3e-11	0.45	4.81e-11
0.4515	3.85e-11	0.4515	3.46e-11	0.4515	3.46e-11	0.4515	3.34e-11	0.4515	5.13e-11	0.4515	4.27e-11	0.4515	4.83e-11	0.4515	4.15e-11	0.4515	3.04e-11	0.4515	3.82e-11	0.4515	5.21e-11	0.4515	4.91e-11	0.4515	4.56e-11	0.4515	5.19e-11	0.4515	5.36e-11	0.4515	4.4e-11	0.4515	5.45e-11	0.4515	8.6e-11	0.4515	4.83e-11	0.4515	5.33e-11	0.4515	4.98e-11	0.4515	4.77e-11	0.4515	4.92e-11	0.4515	4.71e-11	0.4515	4.74e-11
0.453	4.55e-11	0.453	4.01e-11	0.453	3.89e-11	0.453	3.59e-11	0.453	5.5e-11	0.453	4.79e-11	0.453	5.37e-11	0.453	4.7e-11	0.453	3.19e-11	0.453	4.28e-11	0.453	5.06e-11	0.453	4.69e-11	0.453	5.08e-11	0.453	5.3e-11	0.453	5.93e-11	0.453	5.07e-11	0.453	5.6e-11	0.453	7.1e-11	0.453	5.58e-11	0.453	5.17e-11	0.453	4.8e-11	0.453	5.44e-11	0.453	5.43e-11	0.453	5.13e-11	0.453	5.36e-11
0.4545	4.34e-11	0.4545	3.96e-11	0.4545	3.93e-11	0.4545	3.93e-11	0.4545	5.29e-11	0.4545	4.99e-11	0.4545	5.12e-11	0.4545	4.73e-11	0.4545	3.6e-11	0.4545	4.36e-11	0.4545	5.37e-11	0.4545	4.77e-11	0.4545	5.43e-11	0.4545	5.15e-11	0.4545	6.44e-11	0.4545	5.05e-11	0.4545	5.91e-11	0.4545	7.28e-11	0.4545	5.48e-11	0.4545	5.36e-11	0.4545	5.17e-11	0.4545	5.44e-11	0.4545	5.17e-11	0.4545	4.93e-11	0.4545	5.4e-11
0.456	4.48e-11	0.456	3.97e-11	0.456	3.93e-11	0.456	3.77e-11	0.456	5.46e-11	0.456	4.78e-11	0.456	5.52e-11	0.456	4.63e-11	0.456	3.44e-11	0.456	4.18e-11	0.456	5.94e-11	0.456	5.38e-11	0.456	5.32e-11	0.456	5.62e-11	0.456	6.12e-11	0.456	4.94e-11	0.456	5.37e-11	0.456	5.74e-11	0.456	5.66e-11	0.456	6e-11	0.456	5.7e-11	0.456	5.33e-11	0.456	5.9e-11	0.456	5.08e-11	0.456	5.36e-11
0.4575	5.14e-11	0.4575	5.57e-11	0.4575	4.51e-11	0.4575	4.23e-11	0.4575	6.12e-11	0.4575	5.13e-11	0.4575	6.13e-11	0.4575	5.06e-11	0.4575	3.75e-11	0.4575	4.66e-11	0.4575	5.76e-11	0.4575	5.47e-11	0.4575	5.72e-11	0.4575	6.07e-11	0.4575	6.38e-11	0.4575	5.45e-11	0.4575	6.22e-11	0.4575	6.52e-11	0.4575	6.5e-11	0.4575	5.88e-11	0.4575	5.49e-11	0.4575	5.77e-11	0.4575	6.03e-11	0.4575	5.77e-11	0.4575	6.06e-11
0.459	4.92e-11	0.459	4.85e-11	0.459	4.53e-11	0.459	4.4e-11	0.459	6.22e-11	0.459	5.7e-11	0.459	5.93e-11	0.459	5.52e-11	0.459	4.11e-11	0.459	5.01e-11	0.459	5.88e-11	0.459	5.41e-11	0.459	6.16e-11	0.459	1.365e-10	0.459	7.15e-11	0.459	5.9e-11	0.459	6.69e-11	0.459	6.96e-11	0.459	6.14e-11	0.459	5.93e-11	0.459	5.7e-11	0.459	6.26e-11	0.459	5.85e-11	0.459	5.72e-11	0.459	6.26e-11
0.4605	5.04e-11	0.4605	4.5e-11	0.4605	4.49e-11	0.4605	4.28e-11	0.4605	6.07e-11	0.4605	5.52e-11	0.4605	6.04e-11	0.4605	5.28e-11	0.4605	3.89e-11	0.4605	4.85e-11	0.4605	6.67e-11	0.4605	5.8e-11	0.4605	5.94e-11	0.4605	1.671e-10	0.4605	7.12e-11	0.4605	5.63e-11	0.4605	7.14e-11	0.4605	6.83e-11	0.4605	6.39e-11	0.4605	6.72e-11	0.4605	6.46e-11	0.4605	6.07e-11	0.4605	6.5e-11	0.4605	5.69e-11	0.4605	6.05e-11
0.462	5.59e-11	0.462	5.04e-11	0.462	5.06e-11	0.462	4.76e-11	0.462	6.78e-11	0.462	5.59e-11	0.462	6.82e-11	0.462	5.78e-11	0.462	4.05e-11	0.462	5.12e-11	0.462	6.76e-11	0.462	6.34e-11	0.462	6.29e-11	0.462	1.793e-10	0.462	7.03e-11	0.462	5.86e-11	0.462	7.72e-11	0.462	7.31e-11	0.462	7.59e-11	0.462	6.71e-11	0.462	6.33e-11	0.462	6.18e-11	0.462	6.92e-11	0.462	6.59e-11	0.462	6.49e-11
0.4635	4.94e-11	0.4635	5.14e-11	0.4635	5.13e-11	0.4635	4.98e-11	0.4635	6.96e-11	0.4635	6.28e-11	0.4635	6.88e-11	0.4635	6.28e-11	0.4635	4.5e-11	0.4635	5.69e-11	0.4635	6.51e-11	0.4635	6.07e-11	0.4635	7.04e-11	0.4635	1.77e-10	0.4635	7.77e-11	0.4635	6.63e-11	0.4635	6.93e-11	0.4635	7.16e-11	0.4635	1.453e-10	0.4635	6.81e-11	0.4635	6.19e-11	0.4635	7.02e-11	0.4635	6.59e-11	0.4635	6.38e-11	0.4635	7.13e-11
0.465	4.51e-11	0.465	5.01e-11	0.465	5.12e-11	0.465	4.81e-11	0.465	6.96e-11	0.465	6.44e-11	0.465	6.67e-11	0.465	5.95e-11	0.465	4.62e-11	0.465	5.59e-11	0.465	7.19e-11	0.465	6.11e-11	0.465	6.86e-11	0.465	1.736e-10	0.465	8.16e-11	0.465	6.55e-11	0.465	6.98e-11	0.465	7.01e-11	0.465	1.488e-10	0.465	7.69e-11	0.465	6.95e-11	0.465	7.02e-11	0.465	6.89e-11	0.465	6.57e-11	0.465	6.93e-11
0.4665	5.22e-11	0.4665	5.4e-11	0.4665	5.81e-11	0.4665	5.18e-11	0.4665	7.91e-11	0.4665	6.27e-11	0.4665	7.57e-11	0.4665	6.69e-11	0.4665	4.49e-11	0.4665	5.61e-11	0.4665	7.83e-11	0.4665	7.01e-11	0.4665	6.82e-11	0.4665	1.983e-10	0.4665	7.95e-11	0.4665	6.45e-11	0.4665	8.48e-11	0.4665	7.23e-11	0.4665	1.706e-10	0.4665	7.6e-11	0.4665	7.25e-11	0.4665	6.82e-11	0.4665	7.78e-11	0.4665	7.37e-11	0.4665	6.95e-11
0.468	5.74e-11	0.468	5.9e-11	0.468	5.62e-11	0.468	5.68e-11	0.468	7.88e-11	0.468	6.8e-11	0.468	7.64e-11	0.468	7.04e-11	0.468	5.3e-11	0.468	6.47e-11	0.468	7.53e-11	0.468	7.01e-11	0.468	7.7e-11	0.468	2.089e-10	0.468	8.67e-11	0.468	7.13e-11	0.468	8.91e-11	0.468	7.86e-11	0.468	1.678e-10	0.468	7.66e-11	0.468	7.02e-11	0.468	7.52e-11	0.468	7.89e-11	0.468	7.35e-11	0.468	7.92e-11
0.4695	5.35e-11	0.4695	5.65e-11	0.4695	5.9e-11	0.4695	5.53e-11	0.4695	7.8e-11	0.4695	7.44e-11	0.4695	7.73e-11	0.4695	6.84e-11	0.4695	5.68e-11	0.4695	6.34e-11	0.4695	1.043e-10	0.4695	6.92e-11	0.4695	7.98e-11	0.4695	2.011e-10	0.4695	9.34e-11	0.4695	7.59e-11	0.4695	8.24e-11	0.4695	7.54e-11	0.4695	1.637e-10	0.4695	8.5e-11	0.4695	7.96e-11	0.4695	8.11e-11	0.4695	7.63e-11	0.4695	7.25e-11	0.4695	8.01e-11
0.471	5.48e-11	0.471	5.92e-11	0.471	6.76e-11	0.471	5.61e-11	0.471	8.64e-11	0.471	7.18e-11	0.471	8.9e-11	0.471	8.54e-11	0.471	5.11e-11	0.471	6.35e-11	0.471	1.246e-10	0.471	7.6e-11	0.471	7.66e-11	0.471	2.135e-10	0.471	9.01e-11	0.471	7.3e-11	0.471	1.02e-10	0.471	8.03e-11	0.471	1.823e-10	0.471	8.76e-11	0.471	8.16e-11	0.471	7.72e-11	0.471	8.44e-11	0.471	8.02e-11	0.471	7.76e-11
0.4725	6.59e-11	0.4725	6.55e-11	0.4725	6.26e-11	0.4725	6.27e-11	0.4725	9.09e-11	0.4725	7.24e-11	0.4725	8.53e-11	0.4725	9.83e-11	0.4725	5.27e-11	0.4725	7.24e-11	0.4725	1.255e-10	0.4725	7.95e-11	0.4725	8.19e-11	0.4725	2.367e-10	0.4725	9.99e-11	0.4725	8.04e-11	0.4725	9.06e-11	0.4725	9e-11	0.4725	1.938e-10	0.4725	8.38e-11	0.4725	8.04e-11	0.4725	8.08e-11	0.4725	8.94e-11	0.4725	8.51e-11	0.4725	8.47e-11
0.474	7.05e-11	0.474	6.4e-11	0.474	6.57e-11	0.474	6.45e-11	0.474	8.63e-11	0.474	8.2e-11	0.474	8.82e-11	0.474	7.86e-11	0.474	5.98e-11	0.474	7.28e-11	0.474	1.24e-10	0.474	7.74e-11	0.474	9.18e-11	0.474	2.275e-10	0.474	1.073e-10	0.474	8.68e-11	0.474	8.47e-11	0.474	8.65e-11	0.474	1.857e-10	0.474	9.04e-11	0.474	9.18e-11	0.474	9.05e-11	0.474	8.58e-11	0.474	8.15e-11	0.474	9.26e-11
0.4755	7.36e-11	0.4755	8.2e-11	0.4755	7.43e-11	0.4755	6.24e-11	0.4755	9.25e-11	0.4755	8.29e-11	0.4755	1e-10	0.4755	7.87e-11	0.4755	6.01e-11	0.4755	7.07e-11	0.4755	1.373e-10	0.4755	8.49e-11	0.4755	8.85e-11	0.4755	2.348e-10	0.4755	1.027e-10	0.4755	8.26e-11	0.4755	1.014e-10	0.4755	8.94e-11	0.4755	1.955e-10	0.4755	9.94e-11	0.4755	9.24e-11	0.4755	9e-11	0.4755	8.99e-11	0.4755	8.59e-11	0.4755	8.93e-11
0.477	8.35e-11	0.477	9.21e-11	0.477	7.35e-11	0.477	6.73e-11	0.477	1.024e-10	0.477	8.06e-11	0.477	1.001e-10	0.477	8.92e-11	0.477	5.84e-11	0.477	7.82e-11	0.477	1.495e-10	0.477	9.16e-11	0.477	8.95e-11	0.477	2.6e-10	0.477	1.147e-10	0.477	9.2e-11	0.477	1.298e-10	0.477	1.025e-10	0.477	2.003e-10	0.477	9.68e-11	0.477	9.28e-11	0.477	8.88e-11	0.477	1.012e-10	0.477	9.53e-11	0.477	9.23e-11
0.4785	6.75e-11	0.4785	7.35e-11	0.4785	7.16e-11	0.4785	7.36e-11	0.4785	1.014e-10	0.4785	8.81e-11	0.4785	9.74e-11	0.4785	9.06e-11	0.4785	6.78e-11	0.4785	8.35e-11	0.4785	1.509e-10	0.4785	8.8e-11	0.4785	1.018e-10	0.4785	2.62e-10	0.4785	1.214e-10	0.4785	9.78e-11	0.4785	1.043e-10	0.4785	9.78e-11	0.4785	1.832e-10	0.4785	9.79e-11	0.4785	1.037e-10	0.4785	9.79e-11	0.4785	9.92e-11	0.4785	9.5e-11	0.4785	1.03e-10
0.48	6.79e-11	0.48	7.55e-11	0.48	7.93e-11	0.48	7.15e-11	0.48	1.009e-10	0.48	9.7e-11	0.48	1.075e-10	0.48	8.77e-11	0.48	7.51e-11	0.48	8.09e-11	0.48	1.509e-10	0.48	9.2e-11	0.48	1.05e-10	0.48	2.54e-10	0.48	1.164e-10	0.48	9.33e-11	0.48	1.163e-10	0.48	1.017e-10	0.48	1.648e-10	0.48	1.095e-10	0.48	1.038e-10	0.48	1.057e-10	0.48	9.84e-11	0.48	9.35e-11	0.48	1.045e-10
0.4815	7.6e-11	0.4815	8.34e-11	0.4815	8.44e-11	0.4815	7.36e-11	0.4815	1.136e-10	0.4815	9.18e-11	0.4815	1.151e-10	0.4815	9.45e-11	0.4815	6.54e-11	0.4815	8.3e-11	0.4815	1.55e-10	0.4815	1.037e-10	0.4815	1.008e-10	0.4815	2.794e-10	0.4815	1.292e-10	0.4815	1.025e-10	0.4815	1.441e-10	0.4815	1.141e-10	0.4815	1.635e-10	0.4815	1.126e-10	0.4815	1.062e-10	0.4815	1.005e-10	0.4815	1.104e-10	0.4815	1.041e-10	0.4815	1.019e-10
0.483	7.58e-11	0.483	8.28e-11	0.483	8.02e-11	0.483	8.19e-11	0.483	1.161e-10	0.483	9.42e-11	0.483	1.104e-10	0.483	1.039e-10	0.483	7.14e-11	0.483	9.4e-11	0.483	1.431e-10	0.483	1.043e-10	0.483	1.089e-10	0.483	3.022e-10	0.483	1.385e-10	0.483	1.107e-10	0.483	1.373e-10	0.483	1.128e-10	0.483	1.677e-10	0.483	1.092e-10	0.483	1.209e-10	0.483	1.054e-10	0.483	1.138e-10	0.483	1.1e-10	0.483	1.103e-10
0.4845	8.63e-11	0.4845	8.16e-11	0.4845	8.44e-11	0.4845	8.21e-11	0.4845	1.124e-10	0.4845	1.073e-10	0.4845	1.15e-10	0.4845	9.94e-11	0.4845	7.71e-11	0.4845	9.4e-11	0.4845	1.578e-10	0.4845	1.012e-10	0.4845	1.214e-10	0.4845	2.904e-10	0.4845	1.322e-10	0.4845	1.062e-10	0.4845	1.353e-10	0.4845	1.115e-10	0.4845	1.613e-10	0.4845	1.208e-10	0.4845	1.179e-10	0.4845	1.199e-10	0.4845	1.116e-10	0.4845	1.047e-10	0.4845	1.203e-10
0.486	1.024e-10	0.486	9.14e-11	0.486	9.49e-11	0.486	8.25e-11	0.486	1.266e-10	0.486	1.079e-10	0.486	1.304e-10	0.486	1.016e-10	0.486	7.36e-11	0.486	9.2e-11	0.486	1.543e-10	0.486	1.112e-10	0.486	1.183e-10	0.486	2.99e-10	0.486	1.38e-10	0.486	1.095e-10	0.486	1.676e-10	0.486	1.242e-10	0.486	1.828e-10	0.486	1.296e-10	0.486	1.173e-10	0.486	1.133e-10	0.486	1.203e-10	0.486	1.126e-10	0.486	1.164e-10
0.4875	1.01e-10	0.4875	9.65e-11	0.4875	9.3e-11	0.4875	9.39e-11	0.4875	1.322e-10	0.4875	1.056e-10	0.4875	1.3e-10	0.4875	1.164e-10	0.4875	8.3e-11	0.4875	1.024e-10	0.4875	1.336e-10	0.4875	1.195e-10	0.4875	1.186e-10	0.4875	3.466e-10	0.4875	1.561e-10	0.4875	1.233e-10	0.4875	1.656e-10	0.4875	1.298e-10	0.4875	1.864e-10	0.4875	1.255e-10	0.4875	1.323e-10	0.4875	1.224e-10	0.4875	1.318e-10	0.4875	1.247e-10	0.4875	1.193e-10
0.489	1.064e-10	0.489	9.32e-11	0.489	9.33e-11	0.489	9.37e-11	0.489	1.285e-10	0.489	1.151e-10	0.489	1.268e-10	0.489	1.157e-10	0.489	8.62e-11	0.489	1.086e-10	0.489	1.287e-10	0.489	1.149e-10	0.489	1.328e-10	0.489	3.209e-10	0.489	1.544e-10	0.489	1.251e-10	0.489	1.476e-10	0.489	1.25e-10	0.489	1.322e-10	0.489	1.284e-10	0.489	1.369e-10	0.489	1.356e-10	0.489	1.254e-10	0.489	1.192e-10	0.489	1.338e-10
0.4905	1.184e-10	0.4905	9.9e-11	0.4905	1.062e-10	0.4905	9.33e-11	0.4905	1.456e-10	0.4905	1.257e-10	0.4905	1.405e-10	0.4905	1.142e-10	0.4905	8.4e-11	0.4905	1.092e-10	0.4905	1.452e-10	0.4905	1.206e-10	0.4905	1.378e-10	0.4905	2.801e-10	0.4905	1.519e-10	0.4905	1.218e-10	0.4905	1.851e-10	0.4905	1.419e-10	0.4905	1.447e-10	0.4905	1.442e-10	0.4905	1.311e-10	0.4905	1.281e-10	0.4905	1.363e-10	0.4905	1.303e-10	0.4905	1.322e-10
0.492	1.187e-10	0.492	1.094e-10	0.492	1.081e-10	0.492	1.049e-10	0.492	1.513e-10	0.492	1.199e-10	0.492	1.495e-10	0.492	1.327e-10	0.492	9.58e-11	0.492	1.088e-10	0.492	1.527e-10	0.492	1.348e-10	0.492	1.332e-10	0.492	2.838e-10	0.492	1.682e-10	0.492	1.382e-10	0.492	1.38e-10	0.492	1.467e-10	0.492	1.536e-10	0.492	1.441e-10	0.492	1.418e-10	0.492	1.385e-10	0.492	1.488e-10	0.492	1.938e-10	0.492	1.371e-10
0.4935	9.94e-11	0.4935	1.048e-10	0.4935	1.031e-10	0.4935	1.069e-10	0.4935	1.454e-10	0.4935	1.253e-10	0.4935	1.434e-10	0.4935	1.312e-10	0.4935	9.91e-11	0.4935	1.215e-10	0.4935	1.483e-10	0.4935	1.331e-10	0.4935	1.5e-10	0.4935	2.827e-10	0.4935	1.778e-10	0.4935	1.408e-10	0.4935	1.506e-10	0.4935	1.447e-10	0.4935	1.459e-10	0.4935	1.416e-10	0.4935	1.558e-10	0.4935	1.525e-10	0.4935	1.431e-10	0.4935	1.838e-10	0.4935	1.554e-10
0.495	1.232e-10	0.495	1.139e-10	0.495	1.165e-10	0.495	1.096e-10	0.495	1.535e-10	0.495	1.413e-10	0.495	1.511e-10	0.495	1.324e-10	0.495	9.49e-11	0.495	1.215e-10	0.495	1.657e-10	0.495	1.299e-10	0.495	1.591e-10	0.495	2.29e-10	0.495	1.715e-10	0.495	1.396e-10	0.495	1.657e-10	0.495	1.614e-10	0.495	1.558e-10	0.495	1.535e-10	0.495	1.519e-10	0.495	1.458e-10	0.495	1.47e-10	0.495	1.705e-10	0.495	1.5e-10
0.4965	1.233e-10	0.4965	1.235e-10	0.4965	1.229e-10	0.4965	1.372e-10	0.4965	1.715e-10	0.4965	1.414e-10	0.4965	1.685e-10	0.4965	1.499e-10	0.4965	1.003e-10	0.4965	1.209e-10	0.4965	1.721e-10	0.4965	1.447e-10	0.4965	1.523e-10	0.4965	1.994e-10	0.4965	1.814e-10	0.4965	1.64e-10	0.4965	1.602e-10	0.4965	1.64e-10	0.4965	2.725e-10	0.4965	1.645e-10	0.4965	1.535e-10	0.4965	1.589e-10	0.4965	1.646e-10	0.4965	1.801e-10	0.4965	1.641e-10
0.498	1.174e-10	0.498	1.204e-10	0.498	1.171e-10	0.498	1.247e-10	0.498	1.698e-10	0.498	1.369e-10	0.498	1.643e-10	0.498	1.691e-10	0.498	1.129e-10	0.498	1.355e-10	0.498	1.677e-10	0.498	1.532e-10	0.498	1.732e-10	0.498	2.657e-10	0.498	2.021e-10	0.498	1.582e-10	0.498	1.506e-10	0.498	1.635e-10	0.498	1.784e-10	0.498	1.598e-10	0.498	1.719e-10	0.498	1.723e-10	0.498	1.67e-10	0.498	1.711e-10	0.498	1.747e-10
0.4995	1.116e-10	0.4995	1.306e-10	0.4995	1.279e-10	0.4995	1.188e-10	0.4995	1.669e-10	0.4995	1.522e-10	0.4995	1.659e-10	0.4995	1.834e-10	0.4995	1.092e-10	0.4995	1.414e-10	0.4995	1.901e-10	0.4995	1.483e-10	0.4995	1.825e-10	0.4995	2.534e-10	0.4995	1.983e-10	0.4995	1.626e-10	0.4995	1.655e-10	0.4995	1.853e-10	0.4995	2.042e-10	0.4995	1.655e-10	0.4995	1.749e-10	0.4995	1.649e-10	0.4995	1.624e-10	0.4995	1.713e-10	0.4995	1.762e-10
0.501	1.29e-10	0.501	1.411e-10	0.501	1.418e-10	0.501	1.309e-10	0.501	1.891e-10	0.501	1.633e-10	0.501	1.873e-10	0.501	2.052e-10	0.501	1.106e-10	0.501	1.359e-10	0.501	1.966e-10	0.501	1.71e-10	0.501	1.764e-10	0.501	2.882e-10	0.501	1.957e-10	0.501	1.838e-10	0.501	1.793e-10	0.501	1.878e-10	0.501	2.068e-10	0.501	1.875e-10	0.501	1.687e-10	0.501	1.92e-10	0.501	1.871e-10	0.501	2.009e-10	0.501	1.714e-10
0.5025	1.173e-10	0.5025	1.349e-10	0.5025	1.328e-10	0.5025	1.445e-10	0.5025	1.957e-10	0.5025	1.563e-10	0.5025	1.879e-10	0.5025	2.155e-10	0.5025	1.231e-10	0.5025	1.423e-10	0.5025	1.91e-10	0.5025	3.372e-10	0.5025	1.907e-10	0.5025	2.551e-10	0.5025	2.188e-10	0.5025	1.787e-10	0.5025	1.857e-10	0.5025	1.813e-10	0.5025	3.088e-10	0.5025	1.813e-10	0.5025	1.836e-10	0.5025	1.921e-10	0.5025	1.876e-10	0.5025	1.967e-10	0.5025	1.89e-10
0.504	1.503e-10	0.504	1.475e-10	0.504	1.476e-10	0.504	1.527e-10	0.504	1.879e-10	0.504	1.62e-10	0.504	1.931e-10	0.504	2.1e-10	0.504	1.29e-10	0.504	1.673e-10	0.504	2.053e-10	0.504	4.7e-10	0.504	2.118e-10	0.504	2.956e-10	0.504	2.31e-10	0.504	1.835e-10	0.504	1.874e-10	0.504	1.983e-10	0.504	3.35e-10	0.504	1.895e-10	0.504	1.998e-10	0.504	1.886e-10	0.504	1.867e-10	0.504	1.929e-10	0.504	2.029e-10
0.5055	1.407e-10	0.5055	1.604e-10	0.5055	1.587e-10	0.5055	1.406e-10	0.5055	2.071e-10	0.5055	1.838e-10	0.5055	2.215e-10	0.5055	2.2e-10	0.5055	1.234e-10	0.5055	1.559e-10	0.5055	2.261e-10	0.5055	3.577e-10	0.5055	2.031e-10	0.5055	3.277e-10	0.5055	2.227e-10	0.5055	2.06e-10	0.5055	2.224e-10	0.5055	2.15e-10	0.5055	3.115e-10	0.5055	2.109e-10	0.5055	1.949e-10	0.5055	2.153e-10	0.5055	2.125e-10	0.5055	2.09e-10	0.5055	1.953e-10
0.507	1.621e-10	0.507	1.54e-10	0.507	1.512e-10	0.507	1.647e-10	0.507	2.262e-10	0.507	1.833e-10	0.507	2.135e-10	0.507	2.463e-10	0.507	1.349e-10	0.507	1.637e-10	0.507	2.189e-10	0.507	2.042e-10	0.507	2.063e-10	0.507	3.233e-10	0.507	2.431e-10	0.507	2.079e-10	0.507	2.603e-10	0.507	2.07e-10	0.507	3.177e-10	0.507	2.081e-10	0.507	1.967e-10	0.507	2.172e-10	0.507	2.137e-10	0.507	2.246e-10	0.507	2.024e-10
0.5085	1.778e-10	0.5085	1.596e-10	0.5085	1.692e-10	0.5085	1.604e-10	0.5085	2.141e-10	0.5085	1.803e-10	0.5085	2.191e-10	0.5085	2.426e-10	0.5085	1.46e-10	0.5085	1.844e-10	0.5085	2.248e-10	0.5085	1.922e-10	0.5085	2.323e-10	0.5085	2.83e-10	0.5085	2.631e-10	0.5085	2.006e-10	0.5085	2.313e-10	0.5085	2.118e-10	0.5085	2.871e-10	0.5085	2.073e-10	0.5085	2.235e-10	0.5085	2.128e-10	0.5085	2.103e-10	0.5085	2.217e-10	0.5085	2.29e-10
0.51	1.949e-10	0.51	1.798e-10	0.51	1.77e-10	0.51	1.558e-10	0.51	2.337e-10	0.51	2.017e-10	0.51	2.481e-10	0.51	2.143e-10	0.51	1.396e-10	0.51	1.766e-10	0.51	2.504e-10	0.51	2.048e-10	0.51	2.397e-10	0.51	3.264e-10	0.51	2.542e-10	0.51	2.225e-10	0.51	2.392e-10	0.51	2.396e-10	0.51	2.562e-10	0.51	2.31e-10	0.51	2.328e-10	0.51	2.435e-10	0.51	2.33e-10	0.51	2.061e-10	0.51	2.264e-10
0.5115	1.875e-10	0.5115	1.763e-10	0.5115	1.701e-10	0.5115	1.766e-10	0.5115	2.536e-10	0.5115	2.132e-10	0.5115	2.408e-10	0.5115	2.171e-10	0.5115	1.502e-10	0.5115	1.84e-10	0.5115	2.514e-10	0.5115	2.299e-10	0.5115	2.313e-10	0.5115	2.979e-10	0.5115	2.635e-10	0.5115	2.38e-10	0.5115	3.4e-10	0.5115	2.411e-10	0.5115	2.999e-10	0.5115	2.435e-10	0.5115	2.203e-10	0.5115	2.417e-10	0.5115	2.472e-10	0.5115	2.278e-10	0.5115	2.232e-10
0.513	1.932e-10	0.513	1.77e-10	0.513	1.898e-10	0.513	1.752e-10	0.513	2.429e-10	0.513	2.035e-10	0.513	2.499e-10	0.513	2.285e-10	0.513	1.697e-10	0.513	2.054e-10	0.513	2.524e-10	0.513	2.697e-10	0.513	2.504e-10	0.513	3.37e-10	0.513	2.951e-10	0.513	2.299e-10	0.513	2.988e-10	0.513	2.342e-10	0.513	2.667e-10	0.513	2.348e-10	0.513	2.457e-10	0.513	2.454e-10	0.513	2.367e-10	0.513	2.393e-10	0.513	2.472e-10
0.5145	2.154e-10	0.5145	2.043e-10	0.5145	1.992e-10	0.5145	1.795e-10	0.5145	2.674e-10	0.5145	2.15e-10	0.5145	2.849e-10	0.5145	2.162e-10	0.5145	1.609e-10	0.5145	2.052e-10	0.5145	2.881e-10	0.5145	3.503e-10	0.5145	2.763e-10	0.5145	3.133e-10	0.5145	2.928e-10	0.5145	2.379e-10	0.5145	3.086e-10	0.5145	2.604e-10	0.5145	3.625e-10	0.5145	2.469e-10	0.5145	2.585e-10	0.5145	2.766e-10	0.5145	2.49e-10	0.5145	2.323e-10	0.5145	2.63e-10
0.516	2.075e-10	0.516	1.984e-10	0.516	1.906e-10	0.516	2.011e-10	0.516	2.871e-10	0.516	2.403e-10	0.516	2.794e-10	0.516	2.393e-10	0.516	1.665e-10	0.516	2.012e-10	0.516	2.843e-10	0.516	3.955e-10	0.516	2.658e-10	0.516	3.198e-10	0.516	2.912e-10	0.516	2.702e-10	0.516	2.796e-10	0.516	2.797e-10	0.516	3.274e-10	0.516	2.748e-10	0.516	2.484e-10	0.516	2.792e-10	0.516	2.786e-10	0.516	2.54e-10	0.516	2.519e-10
0.5175	1.999e-10	0.5175	2.052e-10	0.5175	2.057e-10	0.5175	1.963e-10	0.5175	2.804e-10	0.5175	2.376e-10	0.5175	2.75e-10	0.5175	2.604e-10	0.5175	1.852e-10	0.5175	2.225e-10	0.5175	2.903e-10	0.5175	3.669e-10	0.5175	2.814e-10	0.5175	3.226e-10	0.5175	3.272e-10	0.5175	2.676e-10	0.5175	2.739e-10	0.5175	2.673e-10	0.5175	4.388e-10	0.5175	2.702e-10	0.5175	2.635e-10	0.5175	2.7e-10	0.5175	2.768e-10	0.5175	2.718e-10	0.5175	2.672e-10
0.519	1.991e-10	0.519	2.297e-10	0.519	2.273e-10	0.519	2.06e-10	0.519	2.855e-10	0.519	2.341e-10	0.519	3.082e-10	0.519	2.524e-10	0.519	1.85e-10	0.519	2.379e-10	0.519	3.268e-10	0.519	3.131e-10	0.519	3.193e-10	0.519	3.21e-10	0.519	3.374e-10	0.519	2.618e-10	0.519	3.565e-10	0.519	2.814e-10	0.519	4.07e-10	0.519	2.672e-10	0.519	2.987e-10	0.519	2.966e-10	0.519	2.704e-10	0.519	2.6e-10	0.519	3.009e-10
0.5205	1.983e-10	0.5205	2.281e-10	0.5205	2.191e-10	0.5205	2.274e-10	0.5205	3.222e-10	0.5205	2.619e-10	0.5205	3.223e-10	0.5205	2.582e-10	0.5205	1.802e-10	0.5205	2.284e-10	0.5205	3.245e-10	0.5205	4.857e-10	0.5205	3.047e-10	0.5205	3.723e-10	0.5205	3.267e-10	0.5205	2.908e-10	0.5205	3.16e-10	0.5205	3.166e-10	0.5205	4.487e-10	0.5205	3.263e-10	0.5205	2.859e-10	0.5205	3.371e-10	0.5205	3.023e-10	0.5205	2.823e-10	0.5205	2.882e-10
0.522	2.42e-10	0.522	2.219e-10	0.522	2.2e-10	0.522	2.228e-10	0.522	3.225e-10	0.522	2.753e-10	0.522	3.108e-10	0.522	2.907e-10	0.522	2.01e-10	0.522	2.396e-10	0.522	3.171e-10	0.522	4.273e-10	0.522	3.218e-10	0.522	4.349e-10	0.522	3.608e-10	0.522	3.084e-10	0.522	3.748e-10	0.522	3.023e-10	0.522	3.954e-10	0.522	3.302e-10	0.522	2.931e-10	0.522	4.073e-10	0.522	3.169e-10	0.522	3.098e-10	0.522	3.065e-10
0.5235	2.718e-10	0.5235	2.47e-10	0.5235	2.524e-10	0.5235	2.246e-10	0.5235	3.19e-10	0.5235	2.65e-10	0.5235	3.272e-10	0.5235	2.943e-10	0.5235	2.171e-10	0.5235	2.652e-10	0.5235	3.556e-10	0.5235	4.142e-10	0.5235	3.606e-10	0.5235	3.203e-10	0.5235	3.832e-10	0.5235	2.969e-10	0.5235	3.418e-10	0.5235	3.325e-10	0.5235	3.354e-10	0.5235	4.312e-10	0.5235	3.274e-10	0.5235	3.363e-10	0.5235	3.058e-10	0.5235	3.001e-10	0.5235	3.43e-10
0.525	2.77e-10	0.525	2.633e-10	0.525	2.536e-10	0.525	2.522e-10	0.525	3.616e-10	0.525	2.985e-10	0.525	3.715e-10	0.525	2.841e-10	0.525	2.083e-10	0.525	2.664e-10	0.525	3.762e-10	0.525	4.575e-10	0.525	3.475e-10	0.525	3.093e-10	0.525	3.689e-10	0.525	3.099e-10	0.525	4.582e-10	0.525	3.588e-10	0.525	3.667e-10	0.525	5.124e-10	0.525	3.33e-10	0.525	3.856e-10	0.525	3.296e-10	0.525	3.013e-10	0.525	3.309e-10
0.5265	2.745e-10	0.5265	2.53e-10	0.5265	2.646e-10	0.5265	2.577e-10	0.5265	3.682e-10	0.5265	3.152e-10	0.5265	3.58e-10	0.5265	3.139e-10	0.5265	2.179e-10	0.5265	2.624e-10	0.5265	3.624e-10	0.5265	3.338e-10	0.5265	3.716e-10	0.5265	3.52e-10	0.5265	4.026e-10	0.5265	3.495e-10	0.5265	4.408e-10	0.5265	3.441e-10	0.5265	3.702e-10	0.5265	5.488e-10	0.5265	3.216e-10	0.5265	4.921e-10	0.5265	3.615e-10	0.5265	3.39e-10	0.5265	3.45e-10
0.528	3.02e-10	0.528	2.813e-10	0.528	3.031e-10	0.528	2.475e-10	0.528	3.601e-10	0.528	3.049e-10	0.528	3.554e-10	0.528	3.377e-10	0.528	2.431e-10	0.528	2.937e-10	0.528	3.819e-10	0.528	3.259e-10	0.528	4.195e-10	0.528	3.653e-10	0.528	4.352e-10	0.528	3.498e-10	0.528	4.708e-10	0.528	3.722e-10	0.528	3.564e-10	0.528	5.113e-10	0.528	3.511e-10	0.528	3.766e-10	0.528	3.497e-10	0.528	3.525e-10	0.528	3.833e-10
0.5295	2.863e-10	0.5295	3.004e-10	0.5295	2.993e-10	0.5295	2.7e-10	0.5295	3.999e-10	0.5295	3.534e-10	0.5295	3.994e-10	0.5295	3.242e-10	0.5295	2.405e-10	0.5295	3.108e-10	0.5295	4.337e-10	0.5295	3.278e-10	0.5295	4.025e-10	0.5295	3.488e-10	0.5295	4.167e-10	0.5295	3.397e-10	0.5295	4.016e-10	0.5295	4.052e-10	0.5295	3.731e-10	0.5295	5.046e-10	0.5295	3.832e-10	0.5295	4.625e-10	0.5295	3.664e-10	0.5295	3.391e-10	0.5295	4.174e-10
0.531	2.707e-10	0.531	2.865e-10	0.531	2.981e-10	0.531	2.952e-10	0.531	4.173e-10	0.531	3.539e-10	0.531	4.127e-10	0.531	3.645e-10	0.531	2.359e-10	0.531	3.035e-10	0.531	4.205e-10	0.531	3.764e-10	0.531	4.088e-10	0.531	3.738e-10	0.531	4.586e-10	0.531	3.769e-10	0.531	4.761e-10	0.531	3.932e-10	0.531	4.198e-10	0.531	4.386e-10	0.531	3.667e-10	0.531	5.747e-10	0.531	4.11e-10	0.531	3.676e-10	0.531	4.271e-10
0.5325	2.872e-10	0.5325	3.407e-10	0.5325	3.232e-10	0.5325	2.854e-10	0.5325	4.067e-10	0.5325	3.47e-10	0.5325	3.972e-10	0.5325	3.805e-10	0.5325	2.646e-10	0.5325	3.404e-10	0.5325	4.194e-10	0.5325	3.7e-10	0.5325	4.576e-10	0.5325	4.178e-10	0.5325	4.917e-10	0.5325	4.01e-10	0.5325	4.501e-10	0.5325	3.961e-10	0.5325	4.089e-10	0.5325	4.413e-10	0.5325	3.995e-10	0.5325	4.619e-10	0.5325	3.887e-10	0.5325	4.036e-10	0.5325	4.457e-10
0.534	3.618e-10	0.534	3.733e-10	0.534	3.25e-10	0.534	2.951e-10	0.534	4.405e-10	0.534	3.872e-10	0.534	4.261e-10	0.534	3.687e-10	0.534	2.782e-10	0.534	3.561e-10	0.534	4.721e-10	0.534	3.765e-10	0.534	4.705e-10	0.534	3.992e-10	0.534	4.69e-10	0.534	3.852e-10	0.534	4.528e-10	0.534	4.435e-10	0.534	4.106e-10	0.534	4.661e-10	0.534	4.372e-10	0.534	4.886e-10	0.534	4.182e-10	0.534	3.893e-10	0.534	4.579e-10
0.5355	2.87e-10	0.5355	3.521e-10	0.5355	3.143e-10	0.5355	3.283e-10	0.5355	4.802e-10	0.5355	4.098e-10	0.5355	4.757e-10	0.5355	4.163e-10	0.5355	2.736e-10	0.5355	3.438e-10	0.5355	4.849e-10	0.5355	4.255e-10	0.5355	4.489e-10	0.5355	4.207e-10	0.5355	5.139e-10	0.5355	4.029e-10	0.5355	4.389e-10	0.5355	4.61e-10	0.5355	4.637e-10	0.5355	4.963e-10	0.5355	4.17e-10	0.5355	5.621e-10	0.5355	4.607e-10	0.5355	4.002e-10	0.5355	4.504e-10
0.537	3.307e-10	0.537	3.579e-10	0.537	3.453e-10	0.537	3.295e-10	0.537	4.706e-10	0.537	3.91e-10	0.537	4.533e-10	0.537	4.379e-10	0.537	3.134e-10	0.537	3.738e-10	0.537	4.834e-10	0.537	4.255e-10	0.537	4.998e-10	0.537	4.721e-10	0.537	5.547e-10	0.537	4.561e-10	0.537	5.451e-10	0.537	4.431e-10	0.537	4.707e-10	0.537	5.041e-10	0.537	4.631e-10	0.537	4.788e-10	0.537	4.476e-10	0.537	4.526e-10	0.537	4.478e-10
0.5385	3.926e-10	0.5385	3.978e-10	0.5385	3.728e-10	0.5385	3.331e-10	0.5385	4.766e-10	0.5385	4.184e-10	0.5385	4.884e-10	0.5385	4.167e-10	0.5385	3.117e-10	0.5385	4.114e-10	0.5385	5.433e-10	0.5385	4.159e-10	0.5385	5.43e-10	0.5385	5.343e-10	0.5385	5.301e-10	0.5385	4.489e-10	0.5385	6.408e-10	0.5385	4.77e-10	0.5385	4.536e-10	0.5385	4.653e-10	0.5385	4.985e-10	0.5385	5.144e-10	0.5385	4.51e-10	0.5385	4.391e-10	0.5385	5.024e-10
0.54	3.661e-10	0.54	3.893e-10	0.54	3.577e-10	0.54	3.794e-10	0.54	5.351e-10	0.54	4.643e-10	0.54	5.401e-10	0.54	4.655e-10	0.54	3.094e-10	0.54	3.986e-10	0.54	5.513e-10	0.54	4.616e-10	0.54	5.244e-10	0.54	4.847e-10	0.54	5.506e-10	0.54	4.463e-10	0.54	5.933e-10	0.54	5.271e-10	0.54	5.154e-10	0.54	5.333e-10	0.54	4.748e-10	0.54	5.974e-10	0.54	5.081e-10	0.54	4.666e-10	0.54	5.015e-10
0.5415	4.016e-10	0.5415	3.711e-10	0.5415	3.71e-10	0.5415	3.673e-10	0.5415	5.477e-10	0.5415	4.551e-10	0.5415	5.147e-10	0.5415	4.922e-10	0.5415	3.527e-10	0.5415	4.016e-10	0.5415	5.423e-10	0.5415	4.911e-10	0.5415	5.35e-10	0.5415	5.41e-10	0.5415	6.137e-10	0.5415	5.099e-10	0.5415	5.973e-10	0.5415	5.119e-10	0.5415	5.395e-10	0.5415	5.432e-10	0.5415	5.276e-10	0.5415	6.023e-10	0.5415	5.217e-10	0.5415	5.204e-10	0.5415	4.92e-10
0.543	4.215e-10	0.543	4.008e-10	0.543	4.175e-10	0.543	3.771e-10	0.543	5.305e-10	0.543	4.547e-10	0.543	5.515e-10	0.543	4.765e-10	0.543	3.53e-10	0.543	4.562e-10	0.543	6.171e-10	0.543	4.692e-10	0.543	6.114e-10	0.543	5.204e-10	0.543	6.135e-10	0.543	5.152e-10	0.543	7.102e-10	0.543	5.131e-10	0.543	5.191e-10	0.543	5.484e-10	0.543	5.587e-10	0.543	5.443e-10	0.543	5.024e-10	0.543	4.982e-10	0.543	5.562e-10
0.5445	3.912e-10	0.5445	4.416e-10	0.5445	4.069e-10	0.5445	4.312e-10	0.5445	5.933e-10	0.5445	5.072e-10	0.5445	6.164e-10	0.5445	4.925e-10	0.5445	3.5e-10	0.5445	4.686e-10	0.5445	6.371e-10	0.5445	4.926e-10	0.5445	5.952e-10	0.5445	5.408e-10	0.5445	5.96e-10	0.5445	5.02e-10	0.5445	5.763e-10	0.5445	5.769e-10	0.5445	5.516e-10	0.5445	5.819e-10	0.5445	5.343e-10	0.5445	5.62e-10	0.5445	5.467e-10	0.5445	5.312e-10	0.5445	5.785e-10
0.546	4.246e-10	0.546	4.237e-10	0.546	4.141e-10	0.546	4.142e-10	0.546	6.256e-10	0.546	5.32e-10	0.546	5.906e-10	0.546	5.57e-10	0.546	3.926e-10	0.546	4.496e-10	0.546	6.195e-10	0.546	5.518e-10	0.546	6.182e-10	0.546	6.061e-10	0.546	6.6e-10	0.546	5.514e-10	0.546	5.417e-10	0.546	5.972e-10	0.546	6.08e-10	0.546	5.982e-10	0.546	5.984e-10	0.546	6.042e-10	0.546	5.952e-10	0.546	5.933e-10	0.546	5.564e-10
0.5475	4.34e-10	0.5475	4.476e-10	0.5475	4.761e-10	0.5475	4.463e-10	0.5475	5.987e-10	0.5475	5.072e-10	0.5475	5.988e-10	0.5475	5.576e-10	0.5475	4.161e-10	0.5475	4.903e-10	0.5475	6.703e-10	0.5475	5.494e-10	0.5475	7.024e-10	0.5475	6.064e-10	0.5475	7e-10	0.5475	5.963e-10	0.5475	5.507e-10	0.5475	5.717e-10	0.5475	6.045e-10	0.5475	5.807e-10	0.5475	6.405e-10	0.5475	5.758e-10	0.5475	5.791e-10	0.5475	5.702e-10	0.5475	6.861e-10
0.549	5.021e-10	0.549	4.945e-10	0.549	4.605e-10	0.549	4.882e-10	0.549	6.361e-10	0.549	5.471e-10	0.549	6.689e-10	0.549	5.431e-10	0.549	3.933e-10	0.549	5.41e-10	0.549	7.258e-10	0.549	5.418e-10	0.549	6.801e-10	0.549	5.909e-10	0.549	6.739e-10	0.549	5.682e-10	0.549	6.242e-10	0.549	6.264e-10	0.549	5.947e-10	0.549	5.97e-10	0.549	6.073e-10	0.549	6.1e-10	0.549	5.84e-10	0.549	6.022e-10	0.549	6.559e-10
0.5505	4.349e-10	0.5505	4.86e-10	0.5505	4.719e-10	0.5505	4.701e-10	0.5505	7.12e-10	0.5505	6.052e-10	0.5505	6.93e-10	0.5505	6.003e-10	0.5505	4.157e-10	0.5505	5.204e-10	0.5505	6.946e-10	0.5505	5.996e-10	0.5505	6.994e-10	0.5505	6.501e-10	0.5505	7.049e-10	0.5505	6.108e-10	0.5505	8.634e-10	0.5505	6.853e-10	0.5505	6.677e-10	0.5505	6.71e-10	0.5505	6.826e-10	0.5505	6.848e-10	0.5505	6.602e-10	0.5505	6.687e-10	0.5505	6.357e-10
0.552	5.336e-10	0.552	4.824e-10	0.552	5.361e-10	0.552	5.967e-10	0.552	6.896e-10	0.552	5.91e-10	0.552	6.615e-10	0.552	6.711e-10	0.552	4.653e-10	0.552	5.394e-10	0.552	7.265e-10	0.552	6.384e-10	0.552	7.898e-10	0.552	6.991e-10	0.552	7.86e-10	0.552	6.739e-10	0.552	8.365e-10	0.552	6.567e-10	0.552	6.923e-10	0.552	6.716e-10	0.552	7.123e-10	0.552	6.559e-10	0.552	6.631e-10	0.552	6.513e-10	0.552	7.133e-10
0.5535	5.307e-10	0.5535	5.511e-10	0.5535	5.293e-10	0.5535	5.514e-10	0.5535	7.004e-10	0.5535	5.899e-10	0.5535	7.185e-10	0.5535	6.174e-10	0.5535	4.58e-10	0.5535	6.018e-10	0.5535	7.998e-10	0.5535	6.12e-10	0.5535	7.836e-10	0.5535	6.701e-10	0.5535	7.756e-10	0.5535	6.434e-10	0.5535	8.326e-10	0.5535	6.68e-10	0.5535	6.687e-10	0.5535	6.517e-10	0.5535	6.885e-10	0.5535	6.897e-10	0.5535	6.53e-10	0.5535	6.6e-10	0.5535	7.424e-10
0.555	4.768e-10	0.555	5.492e-10	0.555	5.204e-10	0.555	5.461e-10	0.555	7.804e-10	0.555	6.637e-10	0.555	7.926e-10	0.555	6.478e-10	0.555	4.581e-10	0.555	6.065e-10	0.555	8.187e-10	0.555	6.94e-10	0.555	7.7e-10	0.555	6.989e-10	0.555	7.652e-10	0.555	7.125e-10	0.555	7.475e-10	0.555	7.474e-10	0.555	7.235e-10	0.555	7.2e-10	0.555	7.684e-10	0.555	7.702e-10	0.555	7.304e-10	0.555	7.465e-10	0.555	7.184e-10
0.5565	5.648e-10	0.5565	5.581e-10	0.5565	5.849e-10	0.5565	6.05e-10	0.5565	8.071e-10	0.5565	6.869e-10	0.5565	7.64e-10	0.5565	7.216e-10	0.5565	5.066e-10	0.5565	6.002e-10	0.5565	8.103e-10	0.5565	7.147e-10	0.5565	8.617e-10	0.5565	7.815e-10	0.5565	8.629e-10	0.5565	7.672e-10	0.5565	8.538e-10	0.5565	7.6e-10	0.5565	7.988e-10	0.5565	7.848e-10	0.5565	8.261e-10	0.5565	7.595e-10	0.5565	7.575e-10	0.5565	7.564e-10	0.5565	7.643e-10
0.558	5.207e-10	0.558	6.368e-10	0.558	6.104e-10	0.558	6.373e-10	0.558	7.759e-10	0.558	6.624e-10	0.558	7.769e-10	0.558	7.171e-10	0.558	5.309e-10	0.558	6.689e-10	0.558	9.238e-10	0.558	6.945e-10	0.558	9.177e-10	0.558	7.797e-10	0.558	8.987e-10	0.558	7.391e-10	0.558	7.471e-10	0.558	7.444e-10	0.558	7.617e-10	0.558	7.433e-10	0.558	7.841e-10	0.558	7.52e-10	0.558	7.448e-10	0.558	7.318e-10	0.558	8.507e-10
0.5595	6.018e-10	0.5595	6.145e-10	0.5595	5.918e-10	0.5595	6.152e-10	0.5595	8.379e-10	0.5595	7.088e-10	0.5595	8.876e-10	0.5595	7.162e-10	0.5595	5.05e-10	0.5595	7.04e-10	0.5595	9.092e-10	0.5595	7.694e-10	0.5595	8.813e-10	0.5595	7.693e-10	0.5595	8.59e-10	0.5595	8.069e-10	0.5595	1.0696e-09	0.5595	8.317e-10	0.5595	8.016e-10	0.5595	7.766e-10	0.5595	8.222e-10	0.5595	8.478e-10	0.5595	8.173e-10	0.5595	7.985e-10	0.5595	8.534e-10
0.561	7.188e-10	0.561	6.269e-10	0.561	6.214e-10	0.561	6.57e-10	0.561	9.302e-10	0.561	7.889e-10	0.561	8.779e-10	0.561	8.293e-10	0.561	5.499e-10	0.561	6.764e-10	0.561	9.306e-10	0.561	8.191e-10	0.561	9.227e-10	0.561	8.715e-10	0.561	9.75e-10	0.561	8.64e-10	0.561	1.0471e-09	0.561	8.728e-10	0.561	8.95e-10	0.561	8.742e-10	0.561	9.204e-10	0.561	8.899e-10	0.561	8.701e-10	0.561	8.67e-10	0.561	8.323e-10
0.5625	6.873e-10	0.5625	7.146e-10	0.5625	6.906e-10	0.5625	7.159e-10	0.5625	8.991e-10	0.5625	7.682e-10	0.5625	8.825e-10	0.5625	8.076e-10	0.5625	6.004e-10	0.5625	7.101e-10	0.5625	1.0589e-09	0.5625	7.901e-10	0.5625	1.0333e-09	0.5625	9.025e-10	0.5625	9.957e-10	0.5625	8.323e-10	0.5625	8.347e-10	0.5625	8.37e-10	0.5625	8.627e-10	0.5625	8.503e-10	0.5625	9.12e-10	0.5625	8.521e-10	0.5625	8.427e-10	0.5625	8.355e-10	0.5625	9.33e-10
0.564	5.795e-10	0.564	7.003e-10	0.564	6.784e-10	0.564	6.853e-10	0.564	9.664e-10	0.564	7.649e-10	0.564	1.0155e-09	0.564	9.233e-10	0.564	5.779e-10	0.564	7.91e-10	0.564	1.0425e-09	0.564	8.252e-10	0.564	1.0253e-09	0.564	8.6e-10	0.564	9.648e-10	0.564	8.58e-10	0.564	1.1824e-09	0.564	9.137e-10	0.564	9.095e-10	0.564	8.708e-10	0.564	8.894e-10	0.564	9.693e-10	0.564	8.783e-10	0.564	8.544e-10	0.564	9.78e-10
0.5655	7.54e-10	0.5655	7.478e-10	0.5655	6.622e-10	0.5655	7.122e-10	0.5655	1.0546e-09	0.5655	8.672e-10	0.5655	9.908e-10	0.5655	9.702e-10	0.5655	6.208e-10	0.5655	7.865e-10	0.5655	1.047e-09	0.5655	9.259e-10	0.5655	1.0005e-09	0.5655	9.73e-10	0.5655	1.0441e-09	0.5655	9.669e-10	0.5655	1.1981e-09	0.5655	1.0023e-09	0.5655	1.0146e-09	0.5655	9.704e-10	0.5655	9.951e-10	0.5655	9.893e-10	0.5655	9.783e-10	0.5655	9.594e-10	0.5655	9.394e-10
0.567	7.7e-10	0.567	8.203e-10	0.567	7.485e-10	0.567	7.962e-10	0.567	1.0093e-09	0.567	9.018e-10	0.567	1.0025e-09	0.567	9.897e-10	0.567	6.8e-10	0.567	7.891e-10	0.567	1.1728e-09	0.567	9.169e-10	0.567	1.131e-09	0.567	1.0166e-09	0.567	1.1409e-09	0.567	9.691e-10	0.567	9.367e-10	0.567	9.62e-10	0.567	9.876e-10	0.567	9.861e-10	0.567	1.0543e-09	0.567	9.634e-10	0.567	9.764e-10	0.567	9.818e-10	0.567	1.0776e-09
0.5685	6.65e-10	0.5685	7.855e-10	0.5685	7.816e-10	0.5685	7.674e-10	0.5685	1.1064e-09	0.5685	8.622e-10	0.5685	1.1346e-09	0.5685	9.245e-10	0.5685	6.504e-10	0.5685	8.801e-10	0.5685	1.195e-09	0.5685	9.031e-10	0.5685	1.183e-09	0.5685	9.868e-10	0.5685	1.0959e-09	0.5685	9.434e-10	0.5685	1.1449e-09	0.5685	9.851e-10	0.5685	9.967e-10	0.5685	9.591e-10	0.5685	1.0094e-09	0.5685	1.0987e-09	0.5685	9.538e-10	0.5685	9.453e-10	0.5685	1.1261e-09
0.57	8.414e-10	0.57	8.289e-10	0.57	7.519e-10	0.57	8.06e-10	0.57	1.1968e-09	0.57	9.326e-10	0.57	1.1413e-09	0.57	1.0291e-09	0.57	7.04e-10	0.57	9.226e-10	0.57	1.1665e-09	0.57	9.981e-10	0.57	1.1419e-09	0.57	1.1032e-09	0.57	1.1266e-09	0.57	1.0389e-09	0.57	1.2462e-09	0.57	1.1042e-09	0.57	1.1158e-09	0.57	1.0455e-09	0.57	1.0686e-09	0.57	1.1134e-09	0.57	1.0566e-09	0.57	1.035e-09	0.57	1.0913e-09
0.5715	8.408e-10	0.5715	9.253e-10	0.5715	8.148e-10	0.5715	8.98e-10	0.5715	1.1531e-09	0.5715	1.0342e-09	0.5715	1.1086e-09	0.5715	1.0675e-09	0.5715	7.778e-10	0.5715	8.775e-10	0.5715	1.2634e-09	0.5715	1.0592e-09	0.5715	1.279e-09	0.5715	1.1591e-09	0.5715	1.2811e-09	0.5715	1.1192e-09	0.5715	1.2955e-09	0.5715	1.1251e-09	0.5715	1.1439e-09	0.5715	1.1285e-09	0.5715	1.1858e-09	0.5715	1.0874e-09	0.5715	1.1246e-09	0.5715	1.1278e-09	0.5715	1.1154e-09
0.573	8.827e-10	0.573	9.04e-10	0.573	8.877e-10	0.573	8.578e-10	0.573	1.2648e-09	0.573	9.947e-10	0.573	1.2259e-09	0.573	1.0194e-09	0.573	7.462e-10	0.573	9.705e-10	0.573	1.3891e-09	0.573	1.0165e-09	0.573	1.3336e-09	0.573	1.1025e-09	0.573	1.2544e-09	0.573	1.0742e-09	0.573	1.1317e-09	0.573	1.0865e-09	0.573	1.1104e-09	0.573	1.0999e-09	0.573	1.1497e-09	0.573	1.2435e-09	0.573	1.0768e-09	0.573	1.084e-09	0.573	1.2903e-09
0.5745	8.479e-10	0.5745	9.134e-10	0.5745	8.492e-10	0.5745	9.213e-10	0.5745	1.3626e-09	0.5745	1.0028e-09	0.5745	1.3049e-09	0.5745	1.1161e-09	0.5745	7.615e-10	0.5745	1.0494e-09	0.5745	1.3501e-09	0.5745	1.0779e-09	0.5745	1.2935e-09	0.5745	1.1788e-09	0.5745	1.2449e-09	0.5745	1.1204e-09	0.5745	1.1969e-09	0.5745	1.1968e-09	0.5745	1.2081e-09	0.5745	1.1246e-09	0.5745	1.1823e-09	0.5745	1.2639e-09	0.5745	1.1541e-09	0.5745	1.108e-09	0.5745	1.24e-09
0.576	1.0434e-09	0.576	1.0137e-09	0.576	9.433e-10	0.576	1.0113e-09	0.576	1.3053e-09	0.576	1.1432e-09	0.576	1.2482e-09	0.576	1.2227e-09	0.576	8.626e-10	0.576	1.0005e-09	0.576	1.3901e-09	0.576	1.199e-09	0.576	1.4284e-09	0.576	1.3089e-09	0.576	1.4451e-09	0.576	1.272e-09	0.576	1.1533e-09	0.576	1.3e-09	0.576	1.3166e-09	0.576	1.2583e-09	0.576	1.3279e-09	0.576	1.2294e-09	0.576	1.28e-09	0.576	1.2471e-09	0.576	1.2749e-09
0.5775	8.908e-10	0.5775	1.0435e-09	0.5775	1.0143e-09	0.5775	9.925e-10	0.5775	1.4033e-09	0.5775	1.1709e-09	0.5775	1.3107e-09	0.5775	1.2867e-09	0.5775	8.822e-10	0.5775	1.1196e-09	0.5775	1.524e-09	0.5775	1.1914e-09	0.5775	1.5405e-09	0.5775	1.2884e-09	0.5775	1.4314e-09	0.5775	1.2516e-09	0.5775	1.1896e-09	0.5775	1.2373e-09	0.5775	1.2857e-09	0.5775	1.2702e-09	0.5775	1.3327e-09	0.5775	1.3607e-09	0.5775	1.2284e-09	0.5775	1.2424e-09	0.5775	1.4571e-09
0.579	8.918e-10	0.579	1.0027e-09	0.579	9.727e-10	0.579	1.0045e-09	0.579	1.5365e-09	0.579	1.1232e-09	0.579	1.4634e-09	0.579	1.1936e-09	0.579	8.384e-10	0.579	1.2027e-09	0.579	1.5486e-09	0.579	1.1688e-09	0.579	1.4956e-09	0.579	1.2889e-09	0.579	1.41e-09	0.579	1.2369e-09	0.579	1.3468e-09	0.579	1.3375e-09	0.579	1.3046e-09	0.579	1.2356e-09	0.579	1.3099e-09	0.579	1.4598e-09	0.579	1.3303e-09	0.579	1.2291e-09	0.579	1.4466e-09
0.5805	1.1324e-09	0.5805	1.0788e-09	0.5805	1.0489e-09	0.5805	1.1216e-09	0.5805	1.5033e-09	0.5805	1.2199e-09	0.5805	1.4592e-09	0.5805	1.3508e-09	0.5805	9.155e-10	0.5805	1.1472e-09	0.5805	1.5271e-09	0.5805	1.3382e-09	0.5805	1.5165e-09	0.5805	1.4392e-09	0.5805	1.6638e-09	0.5805	1.3668e-09	0.5805	1.3463e-09	0.5805	1.4714e-09	0.5805	1.4748e-09	0.5805	1.3555e-09	0.5805	1.4657e-09	0.5805	1.3947e-09	0.5805	1.4631e-09	0.5805	1.3946e-09	0.5805	1.4305e-09
0.582	1.0974e-09	0.582	1.1967e-09	0.582	1.1561e-09	0.582	1.153e-09	0.582	1.508e-09	0.582	1.3325e-09	0.582	1.4514e-09	0.582	1.3955e-09	0.582	1.0101e-09	0.582	1.2324e-09	0.582	1.6395e-09	0.582	1.3489e-09	0.582	1.7157e-09	0.582	1.5092e-09	0.582	1.6709e-09	0.582	1.4468e-09	0.582	1.3142e-09	0.582	1.3991e-09	0.582	1.4917e-09	0.582	1.4672e-09	0.582	1.533e-09	0.582	1.4375e-09	0.582	1.4e-09	0.582	1.452e-09	0.582	1.6147e-09
0.5835	1.095e-09	0.5835	1.1558e-09	0.5835	1.1058e-09	0.5835	1.1075e-09	0.5835	1.6877e-09	0.5835	1.2847e-09	0.5835	1.6762e-09	0.5835	1.3833e-09	0.5835	9.698e-10	0.5835	1.3578e-09	0.5835	1.7695e-09	0.5835	1.3257e-09	0.5835	1.727e-09	0.5835	1.4399e-09	0.5835	1.5808e-09	0.5835	1.4019e-09	0.5835	1.4701e-09	0.5835	1.5258e-09	0.5835	1.451e-09	0.5835	1.4214e-09	0.5835	1.4669e-09	0.5835	1.6304e-09	0.5835	1.5189e-09	0.5835	1.3897e-09	0.5835	1.6513e-09
0.585	1.1485e-09	0.585	1.1917e-09	0.585	1.1265e-09	0.585	1.1905e-09	0.585	1.7437e-09	0.585	1.3062e-09	0.585	1.6444e-09	0.585	1.5164e-09	0.585	9.9e-10	0.585	1.3219e-09	0.585	1.7137e-09	0.585	1.5196e-09	0.585	1.6886e-09	0.585	1.5243e-09	0.585	1.66e-09	0.585	1.5999e-09	0.585	1.5489e-09	0.585	1.6651e-09	0.585	1.6073e-09	0.585	1.4724e-09	0.585	1.612e-09	0.585	1.5924e-09	0.585	1.6497e-09	0.585	1.4916e-09	0.585	1.6023e-09
0.5865	1.2986e-09	0.5865	1.3308e-09	0.5865	1.2645e-09	0.5865	1.3159e-09	0.5865	1.6711e-09	0.5865	1.4826e-09	0.5865	1.6595e-09	0.5865	1.5981e-09	0.5865	1.1117e-09	0.5865	1.3432e-09	0.5865	3.5436e-09	0.5865	1.5405e-09	0.5865	1.8459e-09	0.5865	1.6933e-09	0.5865	1.8401e-09	0.5865	1.6498e-09	0.5865	1.7782e-09	0.5865	1.5926e-09	0.5865	1.6904e-09	0.5865	1.6409e-09	0.5865	1.7434e-09	0.5865	1.5964e-09	0.5865	1.5855e-09	0.5865	1.6563e-09	0.5865	1.7305e-09
0.588	1.1064e-09	0.588	1.3434e-09	0.588	1.293e-09	0.588	1.2558e-09	0.588	1.8091e-09	0.588	1.5108e-09	0.588	1.8839e-09	0.588	1.5404e-09	0.588	1.1323e-09	0.588	1.4923e-09	0.588	3.9627e-09	0.588	1.5054e-09	0.588	2.0068e-09	0.588	1.6426e-09	0.588	1.8181e-09	0.588	1.5914e-09	0.588	1.9217e-09	0.588	1.7406e-09	0.588	1.6374e-09	0.588	1.6543e-09	0.588	1.6726e-09	0.588	1.8347e-09	0.588	1.7042e-09	0.588	1.6058e-09	0.588	1.8917e-09
0.5895	1.24e-09	0.5895	1.3291e-09	0.5895	1.2729e-09	0.5895	1.317e-09	0.5895	1.9983e-09	0.5895	1.4622e-09	0.5895	1.8647e-09	0.5895	1.5465e-09	0.5895	1.0941e-09	0.5895	1.5577e-09	0.5895	3.7141e-09	0.5895	1.6887e-09	0.5895	1.9346e-09	0.5895	1.7038e-09	0.5895	1.7945e-09	0.5895	1.7534e-09	0.5895	1.877e-09	0.5895	1.8869e-09	0.5895	1.8658e-09	0.5895	1.5955e-09	0.5895	1.8982e-09	0.5895	1.8221e-09	0.5895	1.8712e-09	0.5895	1.621e-09	0.5895	1.8428e-09
0.591	1.518e-09	0.591	1.4913e-09	0.591	1.3928e-09	0.591	1.4719e-09	0.591	1.9381e-09	0.591	1.6139e-09	0.591	1.8684e-09	0.591	1.7436e-09	0.591	1.1933e-09	0.591	1.4917e-09	0.591	3.8836e-09	0.591	1.7481e-09	0.591	2.0043e-09	0.591	1.8959e-09	0.591	1.9982e-09	0.591	1.8695e-09	0.591	1.9995e-09	0.591	1.8252e-09	0.591	1.915e-09	0.591	1.7601e-09	0.591	1.9469e-09	0.591	1.8337e-09	0.591	1.7976e-09	0.591	1.8139e-09	0.591	1.8855e-09
0.5925	1.4038e-09	0.5925	1.5231e-09	0.5925	1.469e-09	0.5925	1.4278e-09	0.5925	1.9563e-09	0.5925	1.732e-09	0.5925	2.0943e-09	0.5925	1.7975e-09	0.5925	1.3048e-09	0.5925	1.6141e-09	0.5925	4.3111e-09	0.5925	1.691e-09	0.5925	2.2626e-09	0.5925	1.8464e-09	0.5925	2.0833e-09	0.5925	1.7918e-09	0.5925	2.0392e-09	0.5925	1.8705e-09	0.5925	1.849e-09	0.5925	1.9087e-09	0.5925	1.8866e-09	0.5925	2.0775e-09	0.5925	1.854e-09	0.5925	1.8804e-09	0.5925	2.1774e-09
0.594	1.3548e-09	0.594	1.4828e-09	0.594	1.4285e-09	0.594	1.4567e-09	0.594	2.185e-09	0.594	1.7202e-09	0.594	2.1842e-09	0.594	1.7352e-09	0.594	1.2488e-09	0.594	1.7669e-09	0.594	4.7717e-09	0.594	1.8132e-09	0.594	2.2273e-09	0.594	1.9098e-09	0.594	2.0154e-09	0.594	1.8655e-09	0.594	2.2084e-09	0.594	2.1095e-09	0.594	2.0231e-09	0.594	1.836e-09	0.594	2.1328e-09	0.594	2.054e-09	0.594	2.0799e-09	0.594	1.8114e-09	0.594	2.1251e-09
0.5955	1.4875e-09	0.5955	1.6009e-09	0.5955	1.6068e-09	0.5955	1.641e-09	0.5955	2.2454e-09	0.5955	1.8325e-09	0.5955	2.1454e-09	0.5955	1.9377e-09	0.5955	1.2752e-09	0.5955	1.7301e-09	0.5955	4.4547e-09	0.5955	1.9802e-09	0.5955	2.223e-09	0.5955	2.1527e-09	0.5955	2.2909e-09	0.5955	2.0942e-09	0.5955	1.9503e-09	0.5955	2.1285e-09	0.5955	2.1963e-09	0.5955	1.8951e-09	0.5955	2.2076e-09	0.5955	2.0605e-09	0.5955	2.0934e-09	0.5955	1.9392e-09	0.5955	2.1404e-09
0.597	1.4843e-09	0.597	1.7421e-09	0.597	1.6641e-09	0.597	1.6729e-09	0.597	2.1888e-09	0.597	1.9812e-09	0.597	2.265e-09	0.597	2.0653e-09	0.597	1.4375e-09	0.597	1.7535e-09	0.597	4.9243e-09	0.597	1.9504e-09	0.597	2.528e-09	0.597	2.0936e-09	0.597	2.3478e-09	0.597	2.0951e-09	0.597	2.0394e-09	0.597	2.0656e-09	0.597	2.1283e-09	0.597	2.1255e-09	0.597	2.1395e-09	0.597	2.3347e-09	0.597	2.0265e-09	0.597	2.1336e-09	0.597	2.4537e-09
0.5985	1.4637e-09	0.5985	1.6872e-09	0.5985	1.6076e-09	0.5985	1.6176e-09	0.5985	2.4198e-09	0.5985	1.9219e-09	0.5985	2.4417e-09	0.5985	1.9815e-09	0.5985	1.4717e-09	0.5985	1.9886e-09	0.5985	5.5336e-09	0.5985	1.9561e-09	0.5985	2.5848e-09	0.5985	2.1384e-09	0.5985	2.29e-09	0.5985	2.0564e-09	0.5985	2.4313e-09	0.5985	2.2579e-09	0.5985	2.169e-09	0.5985	2.1185e-09	0.5985	2.3335e-09	0.5985	2.354e-09	0.5985	2.267e-09	0.5985	2.0715e-09	0.5985	2.4208e-09
0.6	1.6418e-09	0.6	1.7163e-09	0.6	1.7627e-09	0.6	1.7539e-09	0.6	2.5441e-09	0.6	2.1363e-09	0.6	2.3491e-09	0.6	2.1621e-09	0.6	1.4088e-09	0.6	1.9985e-09	0.6	5.2699e-09	0.6	2.1941e-09	0.6	2.4868e-09	0.6	2.3977e-09	0.6	2.6092e-09	0.6	2.2679e-09	0.6	2.2143e-09	0.6	2.4542e-09	0.6	2.4457e-09	0.6	2.1463e-09	0.6	2.5289e-09	0.6	2.3123e-09	0.6	2.4189e-09	0.6	2.0986e-09	0.6	2.4699e-09
0.6015	1.8922e-09	0.6015	1.923e-09	0.6015	1.889e-09	0.6015	1.9003e-09	0.6015	2.4687e-09	0.6015	2.2657e-09	0.6015	2.3822e-09	0.6015	2.3031e-09	0.6015	1.5536e-09	0.6015	1.9487e-09	0.6015	5.2649e-09	0.6015	2.2598e-09	0.6015	2.6699e-09	0.6015	2.4573e-09	0.6015	2.6403e-09	0.6015	2.3698e-09	0.6015	2.2919e-09	0.6015	2.3582e-09	0.6015	2.4612e-09	0.6015	2.4303e-09	0.6015	2.446e-09	0.6015	2.6125e-09	0.6015	2.3265e-09	0.6015	2.3725e-09	0.6015	2.7937e-09
0.603	1.6857e-09	0.603	1.9613e-09	0.603	1.8249e-09	0.603	1.8321e-09	0.603	2.6736e-09	0.603	2.1618e-09	0.603	2.7557e-09	0.603	2.2104e-09	0.603	1.6903e-09	0.603	2.2367e-09	0.603	4.3093e-09	0.603	2.1748e-09	0.603	2.9494e-09	0.603	2.3567e-09	0.603	2.5926e-09	0.603	2.304e-09	0.603	2.5652e-09	0.603	2.4119e-09	0.603	2.3954e-09	0.603	2.3799e-09	0.603	2.4863e-09	0.603	2.6766e-09	0.603	2.4075e-09	0.603	2.4245e-09	0.603	2.9139e-09
0.6045	2.1886e-09	0.6045	1.9058e-09	0.6045	1.9073e-09	0.6045	1.8919e-09	0.6045	2.8931e-09	0.6045	2.2669e-09	0.6045	2.6611e-09	0.6045	2.4879e-09	0.6045	1.6155e-09	0.6045	2.2634e-09	0.6045	2.9321e-09	0.6045	2.348e-09	0.6045	2.9137e-09	0.6045	2.5445e-09	0.6045	2.9278e-09	0.6045	2.6049e-09	0.6045	2.4854e-09	0.6045	2.702e-09	0.6045	2.6334e-09	0.6045	2.464e-09	0.6045	2.8005e-09	0.6045	2.5742e-09	0.6045	2.6739e-09	0.6045	2.3439e-09	0.6045	2.7421e-09
0.606	1.9414e-09	0.606	2.0743e-09	0.606	2.1255e-09	0.606	2.1061e-09	0.606	2.7781e-09	0.606	2.5613e-09	0.606	2.6917e-09	0.606	2.6022e-09	0.606	1.6735e-09	0.606	2.2675e-09	0.606	2.9571e-09	0.606	2.5674e-09	0.606	2.907e-09	0.606	2.8054e-09	0.606	3e-09	0.606	2.755e-09	0.606	2.6215e-09	0.606	2.6812e-09	0.606	2.8266e-09	0.606	2.7633e-09	0.606	2.8417e-09	0.606	2.8135e-09	0.606	2.6978e-09	0.606	2.5133e-09	0.606	3.0405e-09
0.6075	1.829e-09	0.6075	2.2458e-09	0.6075	2.129e-09	0.6075	2.1301e-09	0.6075	3.0235e-09	0.6075	2.5306e-09	0.6075	3.0692e-09	0.6075	2.5164e-09	0.6075	1.8854e-09	0.6075	2.5543e-09	0.6075	3.3514e-09	0.6075	2.5038e-09	0.6075	3.2581e-09	0.6075	2.72e-09	0.6075	2.8887e-09	0.6075	2.6382e-09	0.6075	2.9184e-09	0.6075	2.746e-09	0.6075	2.7273e-09	0.6075	2.7136e-09	0.6075	2.729e-09	0.6075	3.0521e-09	0.6075	2.6278e-09	0.6075	2.7609e-09	0.6075	3.1812e-09
0.609	2.0964e-09	0.609	2.1525e-09	0.609	2.08e-09	0.609	2.0806e-09	0.609	3.3036e-09	0.609	2.4862e-09	0.609	3.0358e-09	0.609	2.815e-09	0.609	1.8361e-09	0.609	2.6049e-09	0.609	3.3084e-09	0.609	2.5058e-09	0.609	3.3806e-09	0.609	2.7556e-09	0.609	3.1208e-09	0.609	2.776e-09	0.609	2.8472e-09	0.609	3.1155e-09	0.609	2.8012e-09	0.609	2.7538e-09	0.609	3.0199e-09	0.609	2.9321e-09	0.609	2.9059e-09	0.609	2.6795e-09	0.609	3.1091e-09
0.6105	2.0929e-09	0.6105	2.3222e-09	0.6105	2.3213e-09	0.6105	2.2743e-09	0.6105	3.2026e-09	0.6105	2.7769e-09	0.6105	2.9693e-09	0.6105	2.9458e-09	0.6105	1.9122e-09	0.6105	2.5223e-09	0.6105	3.3703e-09	0.6105	2.8344e-09	0.6105	3.2392e-09	0.6105	3.1084e-09	0.6105	3.4116e-09	0.6105	3.0975e-09	0.6105	2.9208e-09	0.6105	3.028e-09	0.6105	3.138e-09	0.6105	3.0592e-09	0.6105	3.2503e-09	0.6105	3.0111e-09	0.6105	3.103e-09	0.6105	2.7252e-09	0.6105	3.5731e-09
0.612	2.4203e-09	0.612	2.5227e-09	0.612	2.4616e-09	0.612	2.4355e-09	0.612	3.2461e-09	0.612	3.6144e-09	0.612	3.4143e-09	0.612	2.8425e-09	0.612	2.1884e-09	0.612	2.7678e-09	0.612	3.8095e-09	0.612	2.9135e-09	0.612	3.6593e-09	0.612	3.1386e-09	0.612	3.3016e-09	0.612	3.0769e-09	0.612	3.3411e-09	0.612	3.1346e-09	0.612	3.1646e-09	0.612	3.164e-09	0.612	3.1342e-09	0.612	3.3694e-09	0.612	2.9771e-09	0.612	3.0472e-09	0.612	3.5675e-09
0.6135	2.6552e-09	0.6135	2.4432e-09	0.6135	2.3483e-09	0.6135	2.3309e-09	0.6135	3.6603e-09	0.6135	3.4584e-09	0.6135	3.4681e-09	0.6135	3.2135e-09	0.6135	2.0882e-09	0.6135	2.9754e-09	0.6135	3.7865e-09	0.6135	2.791e-09	0.6135	3.8239e-09	0.6135	3.0148e-09	0.6135	3.3427e-09	0.6135	3.0384e-09	0.6135	3.2105e-09	0.6135	3.5072e-09	0.6135	3.1127e-09	0.6135	3.0443e-09	0.6135	3.3621e-09	0.6135	3.4071e-09	0.6135	3.2224e-09	0.6135	3.1446e-09	0.6135	3.5751e-09
0.615	2.7808e-09	0.615	2.5969e-09	0.615	2.4629e-09	0.615	2.5929e-09	0.615	3.6639e-09	0.615	3.5744e-09	0.615	3.3842e-09	0.615	3.362e-09	0.615	2.1965e-09	0.615	2.9013e-09	0.615	3.7446e-09	0.615	3.0579e-09	0.615	3.6991e-09	0.615	3.395e-09	0.615	3.7395e-09	0.615	3.7678e-09	0.615	3.302e-09	0.615	3.4586e-09	0.615	3.5703e-09	0.615	3.2746e-09	0.615	3.7118e-09	0.615	3.3258e-09	0.615	3.5121e-09	0.615	3.023e-09	0.615	4.08e-09
0.6165	2.589e-09	0.6165	2.8673e-09	0.6165	2.7822e-09	0.6165	2.7581e-09	0.6165	3.7316e-09	0.6165	4.071e-09	0.6165	3.729e-09	0.6165	3.2619e-09	0.6165	2.4641e-09	0.6165	2.9669e-09	0.6165	4.1394e-09	0.6165	3.3238e-09	0.6165	4.2276e-09	0.6165	3.6185e-09	0.6165	3.8328e-09	0.6165	3.714e-09	0.6165	3.7422e-09	0.6165	3.413e-09	0.6165	3.5873e-09	0.6165	3.5955e-09	0.6165	3.5255e-09	0.6165	3.6397e-09	0.6165	3.3457e-09	0.6165	3.293e-09	0.6165	4.0507e-09
0.618	2.711e-09	0.618	2.7859e-09	0.618	2.7431e-09	0.618	2.6248e-09	0.618	4.2325e-09	0.618	3.9433e-09	0.618	3.9555e-09	0.618	3.7289e-09	0.618	2.3545e-09	0.618	3.3127e-09	0.618	4.3912e-09	0.618	3.228e-09	0.618	4.3545e-09	0.618	3.4757e-09	0.618	3.7204e-09	0.618	3.4592e-09	0.618	3.7074e-09	0.618	3.8418e-09	0.618	3.5748e-09	0.618	3.4817e-09	0.618	3.8256e-09	0.618	3.9376e-09	0.618	3.7059e-09	0.618	3.6001e-09	0.618	4.0613e-09
0.6195	3.1306e-09	0.6195	2.8287e-09	0.6195	2.7394e-09	0.6195	2.9229e-09	0.6195	4.1587e-09	0.6195	4.1629e-09	0.6195	3.763e-09	0.6195	3.7447e-09	0.6195	2.5124e-09	0.6195	3.377e-09	0.6195	4.2931e-09	0.6195	3.361e-09	0.6195	4.24e-09	0.6195	3.7255e-09	0.6195	4.0597e-09	0.6195	3.83e-09	0.6195	3.7085e-09	0.6195	4.0296e-09	0.6195	4.3665e-09	0.6195	3.5482e-09	0.6195	4.1767e-09	0.6195	3.7551e-09	0.6195	3.9892e-09	0.6195	3.4775e-09	0.6195	4.5615e-09
0.621	2.9729e-09	0.621	3.5858e-09	0.621	3.0693e-09	0.621	3.1049e-09	0.621	4.2487e-09	0.621	4.3265e-09	0.621	4.0404e-09	0.621	3.6496e-09	0.621	2.7603e-09	0.621	3.2634e-09	0.621	4.4399e-09	0.621	3.7551e-09	0.621	4.8221e-09	0.621	4.0721e-09	0.621	4.3688e-09	0.621	4.1808e-09	0.621	4.1733e-09	0.621	3.8554e-09	0.621	4.6655e-09	0.621	3.9606e-09	0.621	3.9713e-09	0.621	3.8915e-09	0.621	3.7914e-09	0.621	3.5253e-09	0.621	4.5675e-09
0.6225	3.11e-09	0.6225	3.5632e-09	0.6225	3.143e-09	0.6225	2.9832e-09	0.6225	4.7801e-09	0.6225	4.8925e-09	0.6225	5.2088e-09	0.6225	4.0726e-09	0.6225	2.6507e-09	0.6225	3.5997e-09	0.6225	4.912e-09	0.6225	3.7518e-09	0.6225	5.0269e-09	0.6225	3.8995e-09	0.6225	4.1794e-09	0.6225	3.9382e-09	0.6225	4.3639e-09	0.6225	4.104e-09	0.6225	6.8376e-09	0.6225	4.0873e-09	0.6225	4.3353e-09	0.6225	4.3713e-09	0.6225	4.1142e-09	0.6225	4.0305e-09	0.6225	4.6115e-09
0.624	3.111e-09	0.624	3.5566e-09	0.624	3.0714e-09	0.624	3.1308e-09	0.624	4.6699e-09	0.624	4.7322e-09	0.624	4.5578e-09	0.624	4.3545e-09	0.624	2.9157e-09	0.624	3.894e-09	0.624	4.8599e-09	0.624	3.6606e-09	0.624	4.8052e-09	0.624	4.1935e-09	0.624	4.5403e-09	0.624	4.3052e-09	0.624	4.1555e-09	0.624	4.5461e-09	0.624	7.9771e-09	0.624	3.923e-09	0.624	4.7008e-09	0.624	4.3782e-09	0.624	4.4772e-09	0.624	4.0663e-09	0.624	5.2272e-09
0.6255	3.2397e-09	0.6255	3.9335e-09	0.6255	3.4899e-09	0.6255	3.4708e-09	0.6255	4.7381e-09	0.6255	4.9856e-09	0.6255	4.4612e-09	0.6255	4.1841e-09	0.6255	3.1602e-09	0.6255	3.742e-09	0.6255	4.8058e-09	0.6255	4.0569e-09	0.6255	5.1288e-09	0.6255	4.6513e-09	0.6255	4.9361e-09	0.6255	4.5397e-09	0.6255	4.8646e-09	0.6255	4.4614e-09	0.6255	7.8573e-09	0.6255	4.3762e-09	0.6255	4.5726e-09	0.6255	4.2352e-09	0.6255	4.3807e-09	0.6255	3.9297e-09	0.6255	5.1407e-09
0.627	3.1692e-09	0.627	4.3536e-09	0.627	3.5329e-09	0.627	3.4166e-09	0.627	5.3093e-09	0.627	5.2959e-09	0.627	5.0529e-09	0.627	4.3282e-09	0.627	3.0264e-09	0.627	4.0558e-09	0.627	5.3517e-09	0.627	7.6395e-09	0.627	5.7083e-09	0.627	4.4996e-09	0.627	4.7161e-09	0.627	4.3722e-09	0.627	4.8851e-09	0.627	4.452e-09	0.627	8.2776e-09	0.627	4.6332e-09	0.627	4.629e-09	0.627	4.7014e-09	0.627	4.4066e-09	0.627	4.29e-09	0.627	5.1843e-09
0.6285	3.7763e-09	0.6285	3.8829e-09	0.6285	3.4984e-09	0.6285	3.4359e-09	0.6285	5.4596e-09	0.6285	5.4523e-09	0.6285	4.9143e-09	0.6285	4.8318e-09	0.6285	3.1541e-09	0.6285	4.4205e-09	0.6285	5.6181e-09	0.6285	6.0634e-09	0.6285	5.5865e-09	0.6285	4.5945e-09	0.6285	5.1517e-09	0.6285	4.8899e-09	0.6285	4.8879e-09	0.6285	4.9918e-09	0.6285	8.4703e-09	0.6285	4.4785e-09	0.6285	5.1712e-09	0.6285	5.0331e-09	0.6285	4.9542e-09	0.6285	4.6815e-09	0.6285	5.8747e-09
0.63	3.7487e-09	0.63	3.8812e-09	0.63	4.2835e-09	0.63	3.8014e-09	0.63	5.249e-09	0.63	5.4474e-09	0.63	4.9648e-09	0.63	4.8417e-09	0.63	3.5579e-09	0.63	4.2669e-09	0.63	5.471e-09	0.63	8.9822e-09	0.63	5.5963e-09	0.63	5.0744e-09	0.63	5.5922e-09	0.63	5.1363e-09	0.63	4.853e-09	0.63	5.1679e-09	0.63	8.9732e-09	0.63	4.8758e-09	0.63	5.2422e-09	0.63	4.8639e-09	0.63	5.0513e-09	0.63	4.4659e-09	0.63	5.8947e-09
0.6315	3.7132e-09	0.6315	4.1596e-09	0.6315	4.1177e-09	0.6315	3.9719e-09	0.6315	5.6904e-09	0.6315	6.0745e-09	0.6315	5.6871e-09	0.6315	4.6958e-09	0.6315	3.4906e-09	0.6315	4.5709e-09	0.6315	6.192e-09	0.6315	7.1834e-09	0.6315	6.2259e-09	0.6315	5.2016e-09	0.6315	5.4105e-09	0.6315	4.9388e-09	0.6315	6.097e-09	0.6315	4.9785e-09	0.6315	8.1348e-09	0.6315	5.2729e-09	0.6315	5.0743e-09	0.6315	5.0329e-09	0.6315	4.9232e-09	0.6315	4.9489e-09	0.6315	5.9522e-09
0.633	4.1022e-09	0.633	4.1275e-09	0.633	4.2547e-09	0.633	3.7917e-09	0.633	6.1802e-09	0.633	5.9848e-09	0.633	5.5364e-09	0.633	5.2074e-09	0.633	3.4486e-09	0.633	5.0076e-09	0.633	6.3046e-09	0.633	7.894e-09	0.633	6.4935e-09	0.633	4.9926e-09	0.633	5.5398e-09	0.633	5.3104e-09	0.633	5.4132e-09	0.633	5.5137e-09	0.633	7.2639e-09	0.633	5.0765e-09	0.633	5.5649e-09	0.633	5.6344e-09	0.633	5.3543e-09	0.633	5.2816e-09	0.633	6.6642e-09
0.6345	3.7542e-09	0.6345	4.0528e-09	0.6345	4.806e-09	0.6345	4.2531e-09	0.6345	6.0371e-09	0.6345	5.815e-09	0.6345	5.6039e-09	0.6345	5.5885e-09	0.6345	3.8089e-09	0.6345	4.8637e-09	0.6345	6.2177e-09	0.6345	8.6794e-09	0.6345	6.2595e-09	0.6345	5.4517e-09	0.6345	6.1836e-09	0.6345	5.8453e-09	0.6345	5.5613e-09	0.6345	5.8327e-09	0.6345	8.1501e-09	0.6345	5.5397e-09	0.6345	6.1054e-09	0.6345	5.6141e-09	0.6345	5.8019e-09	0.6345	5.0703e-09	0.6345	6.5907e-09
0.636	4.0535e-09	0.636	4.5903e-09	0.636	4.6755e-09	0.636	4.4786e-09	0.636	6.1115e-09	0.636	7.0934e-09	0.636	6.359e-09	0.636	5.3439e-09	0.636	4.05e-09	0.636	4.9802e-09	0.636	7.07e-09	0.636	8.8886e-09	0.636	6.6832e-09	0.636	5.9581e-09	0.636	6.1836e-09	0.636	5.6783e-09	0.636	6.8312e-09	0.636	5.6325e-09	0.636	8.7829e-09	0.636	5.9514e-09	0.636	5.8571e-09	0.636	5.5103e-09	0.636	5.6211e-09	0.636	5.6239e-09	0.636	6.6131e-09
0.6375	5.0411e-09	0.6375	4.6456e-09	0.6375	4.5468e-09	0.6375	4.2855e-09	0.6375	6.9492e-09	0.6375	7.0949e-09	0.6375	6.319e-09	0.6375	5.6761e-09	0.6375	3.8635e-09	0.6375	5.5174e-09	0.6375	7.1605e-09	0.6375	7.441e-09	0.6375	7.3707e-09	0.6375	5.7887e-09	0.6375	6.0368e-09	0.6375	5.7299e-09	0.6375	6.3414e-09	0.6375	6.2645e-09	0.6375	8.7165e-09	0.6375	5.7328e-09	0.6375	5.9978e-09	0.6375	6.3327e-09	0.6375	5.7058e-09	0.6375	6.0202e-09	0.6375	7.443e-09
0.639	5.0551e-09	0.639	4.5701e-09	0.639	5.0548e-09	0.639	4.8108e-09	0.639	6.8698e-09	0.639	6.9658e-09	0.639	6.1631e-09	0.639	6.2716e-09	0.639	4.0556e-09	0.639	5.6502e-09	0.639	7.0199e-09	0.639	8.4014e-09	0.639	7.135e-09	0.639	5.9846e-09	0.639	6.6729e-09	0.639	7.4371e-09	0.639	5.9747e-09	0.639	6.5928e-09	0.639	6.6897e-09	0.639	6.4332e-09	0.639	6.6687e-09	0.639	6.4032e-09	0.639	6.4209e-09	0.639	5.7628e-09	0.639	7.572e-09
0.6405	4.4102e-09	0.6405	5.1677e-09	0.6405	5.1293e-09	0.6405	5.0593e-09	0.6405	6.8518e-09	0.6405	7.5835e-09	0.6405	6.8277e-09	0.6405	6.0671e-09	0.6405	4.5634e-09	0.6405	5.5163e-09	0.6405	7.7666e-09	0.6405	8.5043e-09	0.6405	7.2963e-09	0.6405	6.6752e-09	0.6405	7.0855e-09	0.6405	6.8312e-09	0.6405	6.6318e-09	0.6405	6.3348e-09	0.6405	6.7958e-09	0.6405	6.7338e-09	0.6405	6.7583e-09	0.6405	6.2885e-09	0.6405	6.4043e-09	0.6405	6.1147e-09	0.6405	7.2765e-09
0.642	4.8429e-09	0.642	5.2104e-09	0.642	5.0269e-09	0.642	4.8605e-09	0.642	7.8699e-09	0.642	6.4795e-09	0.642	7.2145e-09	0.642	6.2733e-09	0.642	4.4339e-09	0.642	6.0253e-09	0.642	8.1066e-09	0.642	8.323e-09	0.642	8.2658e-09	0.642	6.465e-09	0.642	6.7994e-09	0.642	6.4405e-09	0.642	7.0255e-09	0.642	6.928e-09	0.642	6.5706e-09	0.642	6.4755e-09	0.642	6.5261e-09	0.642	6.8167e-09	0.642	6.4345e-09	0.642	6.8159e-09	0.642	7.8999e-09
0.6435	4.8642e-09	0.6435	5.1782e-09	0.6435	5.7233e-09	0.6435	5.1532e-09	0.6435	7.6205e-09	0.6435	6.1358e-09	0.6435	6.97e-09	0.6435	7.0642e-09	0.6435	4.7304e-09	0.6435	6.4757e-09	0.6435	7.8257e-09	0.6435	9.2978e-09	0.6435	8.1363e-09	0.6435	6.8084e-09	0.6435	7.1983e-09	0.6435	7.2455e-09	0.6435	7.3235e-09	0.6435	7.4878e-09	0.6435	7.1318e-09	0.6435	6.9892e-09	0.6435	7.3572e-09	0.6435	7.3263e-09	0.6435	7.2467e-09	0.6435	6.606e-09	0.6435	8.6149e-09
0.645	4.7558e-09	0.645	5.8536e-09	0.645	5.771e-09	0.645	5.7266e-09	0.645	7.86e-09	0.645	6.4699e-09	0.645	7.2373e-09	0.645	6.973e-09	0.645	5.6458e-09	0.645	6.2751e-09	0.645	8.3565e-09	0.645	9.1541e-09	0.645	8.2688e-09	0.645	7.6612e-09	0.645	7.984e-09	0.645	7.5055e-09	0.645	7.2731e-09	0.645	7.2131e-09	0.645	7.7102e-09	0.645	7.6199e-09	0.645	7.7361e-09	0.645	7.0423e-09	0.645	7.1934e-09	0.645	6.6049e-09	0.645	8.4481e-09
0.6465	5.662e-09	0.6465	5.9266e-09	0.6465	5.6985e-09	0.6465	5.5977e-09	0.6465	8.8308e-09	0.6465	7.2199e-09	0.6465	8.391e-09	0.6465	6.8897e-09	0.6465	6.4025e-09	0.6465	6.4676e-09	0.6465	9.2042e-09	0.6465	9.0846e-09	0.6465	9.3233e-09	0.6465	7.3792e-09	0.6465	7.6602e-09	0.6465	7.3099e-09	0.6465	8.9359e-09	0.6465	7.4018e-09	0.6465	7.465e-09	0.6465	7.4188e-09	0.6465	7.4172e-09	0.6465	7.3221e-09	0.6465	7.3324e-09	0.6465	7.3641e-09	0.6465	8.5107e-09
0.648	6.1857e-09	0.648	5.7772e-09	0.648	6.4471e-09	0.648	5.5813e-09	0.648	8.636e-09	0.648	8.2079e-09	0.648	7.9752e-09	0.648	7.6625e-09	0.648	5.6889e-09	0.648	7.2403e-09	0.648	9.0796e-09	0.648	1.05994e-08	0.648	9.1321e-09	0.648	7.5641e-09	0.648	8.263e-09	0.648	7.4153e-09	0.648	8.1508e-09	0.648	8.3211e-09	0.648	7.9566e-09	0.648	7.5142e-09	0.648	7.8494e-09	0.648	8.1902e-09	0.648	8.29e-09	0.648	7.673e-09	0.648	9.4509e-09
0.6495	6.3285e-09	0.6495	6.3327e-09	0.6495	6.5612e-09	0.6495	6.3416e-09	0.6495	8.6835e-09	0.6495	7.4548e-09	0.6495	8.0313e-09	0.6495	7.9998e-09	0.6495	7.757e-09	0.6495	7.1738e-09	0.6495	9.0208e-09	0.6495	1.1029e-08	0.6495	9.1672e-09	0.6495	8.3896e-09	0.6495	8.9787e-09	0.6495	8.3028e-09	0.6495	8.4144e-09	0.6495	8.3733e-09	0.6495	8.6882e-09	0.6495	8.3736e-09	0.6495	8.6419e-09	0.6495	8.2209e-09	0.6495	8.1732e-09	0.6495	7.4376e-09	0.6495	9.6491e-09
0.651	6.0246e-09	0.651	6.807e-09	0.651	6.5031e-09	0.651	6.402e-09	0.651	9.6453e-09	0.651	9.207e-09	0.651	9.0408e-09	0.651	7.7177e-09	0.651	6.2083e-09	0.651	7.1993e-09	0.651	1.00048e-08	0.651	1.01648e-08	0.651	1.02023e-08	0.651	8.4765e-09	0.651	8.7537e-09	0.651	8.4376e-09	0.651	9.4019e-09	0.651	8.1689e-09	0.651	8.4673e-09	0.651	8.5701e-09	0.651	8.5345e-09	0.651	9.5121e-09	0.651	8.0849e-09	0.651	8.3765e-09	0.651	9.4722e-09
0.6525	6.1809e-09	0.6525	6.5374e-09	0.6525	7.4206e-09	0.6525	6.1996e-09	0.6525	1.00135e-08	0.6525	9.4581e-09	0.6525	9.1201e-09	0.6525	8.1072e-09	0.6525	9.4736e-09	0.6525	8.1463e-09	0.6525	1.04687e-08	0.6525	1.09381e-08	0.6525	1.05392e-08	0.6525	8.2922e-09	0.6525	8.8633e-09	0.6525	8.6141e-09	0.6525	9.1376e-09	0.6525	8.9923e-09	0.6525	8.5886e-09	0.6525	8.4153e-09	0.6525	8.4977e-09	0.6525	1.0774e-08	0.6525	9.0307e-09	0.6525	8.7298e-09	0.6525	1.05011e-08
0.654	6.873e-09	0.654	6.9116e-09	0.654	7.231e-09	0.654	6.9878e-09	0.654	9.6193e-09	0.654	9.3584e-09	0.654	8.9412e-09	0.654	9.0838e-09	0.654	6.3528e-09	0.654	8.2785e-09	0.654	1.01449e-08	0.654	1.2121e-08	0.654	1.0078e-08	0.654	9.0649e-09	0.654	9.9368e-09	0.654	9.7412e-09	0.654	8.8672e-09	0.654	9.711e-09	0.654	9.5343e-09	0.654	9.4173e-09	0.654	9.4774e-09	0.654	1.04968e-08	0.654	9.4586e-09	0.654	8.3692e-09	0.654	1.09466e-08
0.6555	6.7788e-09	0.6555	7.6301e-09	0.6555	7.5377e-09	0.6555	7.262e-09	0.6555	1.02568e-08	0.6555	9.6835e-09	0.6555	1.01383e-08	0.6555	8.9454e-09	0.6555	7.7504e-09	0.6555	8.0822e-09	0.6555	1.08025e-08	0.6555	1.39532e-08	0.6555	1.09411e-08	0.6555	9.8071e-09	0.6555	1.00859e-08	0.6555	9.4228e-09	0.6555	9.3176e-09	0.6555	9.2578e-09	0.6555	9.8256e-09	0.6555	9.6e-09	0.6555	9.7567e-09	0.6555	1.2339e-08	0.6555	9.0989e-09	0.6555	8.9583e-09	0.6555	1.06383e-08
0.657	7.4839e-09	0.657	7.4311e-09	0.657	8.4845e-09	0.657	7.0245e-09	0.657	1.13361e-08	0.657	1.10279e-08	0.657	1.01902e-08	0.657	8.7954e-09	0.657	6.6572e-09	0.657	8.8011e-09	0.657	1.2623e-08	0.657	1.35078e-08	0.657	1.24236e-08	0.657	9.4715e-09	0.657	9.7849e-09	0.657	9.4164e-09	0.657	1.02644e-08	0.657	1.01568e-08	0.657	9.4268e-09	0.657	9.4564e-09	0.657	9.5874e-09	0.657	1.18844e-08	0.657	9.6795e-09	0.657	9.8488e-09	0.657	1.394e-08
0.6585	7.3272e-09	0.6585	7.8581e-09	0.6585	8.1418e-09	0.6585	7.8543e-09	0.6585	1.1021e-08	0.6585	1.07046e-08	0.6585	1.00102e-08	0.6585	9.8205e-09	0.6585	6.4441e-09	0.6585	9.4736e-09	0.6585	1.4753e-08	0.6585	1.4978e-08	0.6585	1.45128e-08	0.6585	9.7065e-09	0.6585	1.06337e-08	0.6585	1.04677e-08	0.6585	1.72984e-08	0.6585	1.08648e-08	0.6585	1.02143e-08	0.6585	1.06773e-08	0.6585	1.0921e-08	0.6585	1.41072e-08	0.6585	1.06375e-08	0.6585	9.619e-09	0.6585	1.31998e-08
0.66	7.6288e-09	0.66	8.7393e-09	0.66	8.395e-09	0.66	8.2257e-09	0.66	1.11056e-08	0.66	9.7143e-09	0.66	1.12059e-08	0.66	1.03688e-08	0.66	7.2313e-09	0.66	9.2092e-09	0.66	1.41388e-08	0.66	1.51512e-08	0.66	1.37972e-08	0.66	1.08513e-08	0.66	1.22904e-08	0.66	1.08587e-08	0.66	1.65552e-08	0.66	1.04875e-08	0.66	1.10839e-08	0.66	1.08612e-08	0.66	1.09691e-08	0.66	1.29838e-08	0.66	1.03881e-08	0.66	9.6229e-09	0.66	1.51412e-08
0.6615	7.7728e-09	0.6615	8.389e-09	0.6615	9.276e-09	0.6615	7.933e-09	0.6615	1.37764e-08	0.6615	1.10216e-08	0.6615	1.2323e-08	0.6615	9.921e-09	0.6615	7.5116e-09	0.6615	9.4825e-09	0.6615	1.64364e-08	0.6615	1.5915e-08	0.6615	1.602e-08	0.6615	1.08639e-08	0.6615	1.37352e-08	0.6615	1.05178e-08	0.6615	1.40788e-08	0.6615	1.3682e-08	0.6615	1.0761e-08	0.6615	1.0707e-08	0.6615	1.08349e-08	0.6615	1.46878e-08	0.6615	1.03622e-08	0.6615	1.07997e-08	0.6615	1.46156e-08
0.663	7.9557e-09	0.663	8.5445e-09	0.663	9.4404e-09	0.663	8.3709e-09	0.663	1.45164e-08	0.663	1.07023e-08	0.663	1.42994e-08	0.663	1.05168e-08	0.663	7.2813e-09	0.663	1.04955e-08	0.663	1.55898e-08	0.663	1.6977e-08	0.663	1.53046e-08	0.663	1.06938e-08	0.663	1.3562e-08	0.663	1.12999e-08	0.663	1.38666e-08	0.663	1.31436e-08	0.663	1.09178e-08	0.663	1.32482e-08	0.663	1.34556e-08	0.663	1.38346e-08	0.663	1.3493e-08	0.663	1.11464e-08	0.663	1.63764e-08
0.6645	7.6142e-09	0.6645	9.5966e-09	0.6645	9.0812e-09	0.6645	9.2518e-09	0.6645	1.5546e-08	0.6645	1.03803e-08	0.6645	1.36516e-08	0.6645	1.2726e-08	0.6645	8.1547e-09	0.6645	1.0692e-08	0.6645	1.81332e-08	0.6645	1.70094e-08	0.6645	1.76032e-08	0.6645	1.40788e-08	0.6645	1.52606e-08	0.6645	1.30806e-08	0.6645	1.48434e-08	0.6645	1.5201e-08	0.6645	1.33794e-08	0.6645	1.46234e-08	0.6645	1.47662e-08	0.6645	1.51734e-08	0.6645	1.3242e-08	0.6645	1.07702e-08	0.6645	1.6527e-08
0.666	8.9047e-09	0.666	9.7708e-09	0.666	9.8942e-09	0.666	9.0547e-09	0.666	1.5554e-08	0.666	1.13361e-08	0.666	1.55824e-08	0.666	1.4291e-08	0.666	8.4817e-09	0.666	1.03893e-08	0.666	1.72914e-08	0.666	1.87654e-08	0.666	1.67656e-08	0.666	1.35508e-08	0.666	1.51664e-08	0.666	1.47758e-08	0.666	1.66366e-08	0.666	1.45544e-08	0.666	1.51434e-08	0.666	1.47068e-08	0.666	1.51938e-08	0.666	1.5719e-08	0.666	1.48588e-08	0.666	1.40928e-08	0.666	1.79574e-08
0.6675	9.5418e-09	0.6675	9.416e-09	0.6675	1.06869e-08	0.6675	9.1328e-09	0.6675	1.74986e-08	0.6675	1.29802e-08	0.6675	1.51754e-08	0.6675	1.43156e-08	0.6675	8.1888e-09	0.6675	1.38636e-08	0.6675	1.97702e-08	0.6675	1.82344e-08	0.6675	1.9451e-08	0.6675	1.5737e-08	0.6675	1.68174e-08	0.6675	1.49578e-08	0.6675	1.57864e-08	0.6675	1.66372e-08	0.6675	1.49038e-08	0.6675	1.63e-08	0.6675	1.57704e-08	0.6675	1.60452e-08	0.6675	1.47572e-08	0.6675	1.34332e-08	0.6675	1.81446e-08
0.669	8.763e-09	0.669	1.04438e-08	0.669	1.0263e-08	0.669	1.00868e-08	0.669	1.7265e-08	0.669	1.56532e-08	0.669	1.74804e-08	0.669	1.56394e-08	0.669	9.1608e-09	0.669	1.35592e-08	0.669	1.92868e-08	0.669	2.05106e-08	0.669	1.8349e-08	0.669	1.49536e-08	0.669	1.70616e-08	0.669	1.62452e-08	0.669	1.84352e-08	0.669	1.6314e-08	0.669	1.65122e-08	0.669	1.6692e-08	0.669	1.71402e-08	0.669	1.78024e-08	0.669	1.6659e-08	0.669	1.56676e-08	0.669	1.98486e-08
0.6705	1.01346e-08	0.6705	1.09803e-08	0.6705	1.05709e-08	0.6705	1.05361e-08	0.6705	1.94364e-08	0.6705	1.5091e-08	0.6705	1.67562e-08	0.6705	1.85276e-08	0.6705	9.5997e-09	0.6705	1.51952e-08	0.6705	2.13104e-08	0.6705	2.01094e-08	0.6705	2.127e-08	0.6705	1.72938e-08	0.6705	1.77682e-08	0.6705	1.6546e-08	0.6705	1.78844e-08	0.6705	1.83488e-08	0.6705	1.67354e-08	0.6705	1.7318e-08	0.6705	1.69008e-08	0.6705	1.72922e-08	0.6705	1.61594e-08	0.6705	1.50676e-08	0.6705	2.00104e-08
0.672	1.017e-08	0.672	1.06565e-08	0.672	1.32526e-08	0.672	1.00534e-08	0.672	1.90938e-08	0.672	1.61396e-08	0.672	1.91636e-08	0.672	1.9604e-08	0.672	9.19e-09	0.672	1.48678e-08	0.672	2.15388e-08	0.672	2.24284e-08	0.672	2.02804e-08	0.672	1.67084e-08	0.672	1.92314e-08	0.672	1.77436e-08	0.672	2.044e-08	0.672	1.7929e-08	0.672	1.7518e-08	0.672	1.89018e-08	0.672	1.91702e-08	0.672	1.97954e-08	0.672	1.84826e-08	0.672	1.8379e-08	0.672	2.13054e-08
0.6735	9.6939e-09	0.6735	1.3674e-08	0.6735	1.32096e-08	0.6735	1.07712e-08	0.6735	2.15756e-08	0.6735	1.62284e-08	0.6735	1.89472e-08	0.6735	2.05376e-08	0.6735	9.742e-09	0.6735	1.6916e-08	0.6735	2.25556e-08	0.6735	2.18522e-08	0.6735	2.33582e-08	0.6735	1.88838e-08	0.6735	1.89212e-08	0.6735	1.81512e-08	0.6735	1.93714e-08	0.6735	2.03014e-08	0.6735	1.90482e-08	0.6735	1.86234e-08	0.6735	1.87472e-08	0.6735	1.87162e-08	0.6735	1.75888e-08	0.6735	1.75332e-08	0.6735	2.26466e-08
0.675	1.02806e-08	0.675	1.32772e-08	0.675	1.4854e-08	0.675	1.25116e-08	0.675	2.0748e-08	0.675	1.85148e-08	0.675	2.0905e-08	0.675	2.15178e-08	0.675	1.07437e-08	0.675	1.61874e-08	0.675	2.44058e-08	0.675	2.46464e-08	0.675	2.22186e-08	0.675	1.88548e-08	0.675	2.17522e-08	0.675	1.95626e-08	0.675	2.13624e-08	0.675	1.99406e-08	0.675	1.86938e-08	0.675	2.11546e-08	0.675	2.11756e-08	0.675	2.13868e-08	0.675	2.02694e-08	0.675	1.95092e-08	0.675	2.26966e-08
0.6765	1.12409e-08	0.6765	1.50982e-08	0.6765	1.42334e-08	0.6765	1.44856e-08	0.6765	2.36524e-08	0.6765	1.80926e-08	0.6765	2.12356e-08	0.6765	2.28524e-08	0.6765	1.05327e-08	0.6765	1.87262e-08	0.6765	2.40374e-08	0.6765	2.39832e-08	0.6765	2.53666e-08	0.6765	2.0748e-08	0.6765	2.05674e-08	0.6765	2.0003e-08	0.6765	2.05974e-08	0.6765	2.17648e-08	0.6765	2.10142e-08	0.6765	2.00836e-08	0.6765	2.06268e-08	0.6765	2.06206e-08	0.6765	1.96658e-08	0.6765	1.96364e-08	0.6765	2.53644e-08
0.678	1.22254e-08	0.678	1.45594e-08	0.678	1.64898e-08	0.678	1.41212e-08	0.678	2.27182e-08	0.678	1.9944e-08	0.678	2.12232e-08	0.678	2.27222e-08	0.678	1.0412e-08	0.678	1.79834e-08	0.678	2.71478e-08	0.678	2.69756e-08	0.678	2.47592e-08	0.678	2.09048e-08	0.678	2.35574e-08	0.678	2.1849e-08	0.678	2.35706e-08	0.678	2.22032e-08	0.678	2.00674e-08	0.678	2.2996e-08	0.678	2.36454e-08	0.678	2.29532e-08	0.678	2.14668e-08	0.678	2.10092e-08	0.678	2.43272e-08
0.6795	1.43446e-08	0.6795	1.68644e-08	0.6795	1.57716e-08	0.6795	1.61954e-08	0.6795	2.6256e-08	0.6795	2.0374e-08	0.6795	2.34326e-08	0.6795	2.23604e-08	0.6795	1.36392e-08	0.6795	2.08454e-08	0.6795	2.60486e-08	0.6795	2.56496e-08	0.6795	2.69498e-08	0.6795	2.28226e-08	0.6795	2.24946e-08	0.6795	2.22834e-08	0.6795	2.27288e-08	0.6795	2.30048e-08	0.6795	2.31194e-08	0.6795	2.21474e-08	0.6795	2.25282e-08	0.6795	2.32592e-08	0.6795	2.17588e-08	0.6795	2.225e-08	0.6795	2.77886e-08
0.681	1.36614e-08	0.681	1.65362e-08	0.681	1.81654e-08	0.681	1.57524e-08	0.681	2.5071e-08	0.681	2.12636e-08	0.681	2.37692e-08	0.681	2.11358e-08	0.681	1.30946e-08	0.681	1.9982e-08	0.681	2.97052e-08	0.681	2.94264e-08	0.681	2.73218e-08	0.681	2.32934e-08	0.681	2.58466e-08	0.681	2.39622e-08	0.681	2.62432e-08	0.681	2.49084e-08	0.681	2.23934e-08	0.681	2.50932e-08	0.681	2.60682e-08	0.681	2.3985e-08	0.681	2.3345e-08	0.681	2.13342e-08	0.681	2.6517e-08
0.6825	1.75266e-08	0.6825	1.88158e-08	0.6825	1.7426e-08	0.6825	1.74962e-08	0.6825	2.87218e-08	0.6825	2.28946e-08	0.6825	2.60146e-08	0.6825	2.42718e-08	0.6825	1.51868e-08	0.6825	2.28826e-08	0.6825	2.85072e-08	0.6825	2.79782e-08	0.6825	2.81908e-08	0.6825	2.4443e-08	0.6825	2.48686e-08	0.6825	2.4756e-08	0.6825	2.4817e-08	0.6825	2.45294e-08	0.6825	2.57848e-08	0.6825	2.44976e-08	0.6825	2.47988e-08	0.6825	2.60318e-08	0.6825	2.41908e-08	0.6825	2.41052e-08	0.6825	2.99312e-08
0.684	1.71002e-08	0.684	1.82246e-08	0.684	1.95956e-08	0.684	1.776e-08	0.684	2.7535e-08	0.684	2.26442e-08	0.684	2.58984e-08	0.684	2.39754e-08	0.684	1.45228e-08	0.684	2.21028e-08	0.684	5.413e-08	0.684	3.13056e-08	0.684	3.07438e-08	0.684	2.62092e-08	0.684	2.79738e-08	0.684	2.61998e-08	0.684	2.9137e-08	0.684	2.76298e-08	0.684	2.49322e-08	0.684	2.67498e-08	0.684	2.78306e-08	0.684	2.62706e-08	0.684	2.58442e-08	0.684	2.30044e-08	0.684	2.9618e-08
0.6855	1.76736e-08	0.6855	2.09334e-08	0.6855	1.93032e-08	0.6855	1.85324e-08	0.6855	3.15624e-08	0.6855	2.8741e-08	0.6855	2.84462e-08	0.6855	2.80828e-08	0.6855	1.6786e-08	0.6855	2.49084e-08	0.6855	4.6086e-08	0.6855	3.1102e-08	0.6855	2.9662e-08	0.6855	2.6075e-08	0.6855	2.78188e-08	0.6855	2.72614e-08	0.6855	2.78452e-08	0.6855	2.68344e-08	0.6855	2.71594e-08	0.6855	2.70652e-08	0.6855	2.76544e-08	0.6855	2.84756e-08	0.6855	2.68114e-08	0.6855	2.66782e-08	0.6855	3.26328e-08
0.687	1.6453e-08	0.687	1.98556e-08	0.687	2.21468e-08	0.687	1.9845e-08	0.687	3.03914e-08	0.687	2.79612e-08	0.687	2.84256e-08	0.687	2.6588e-08	0.687	1.60296e-08	0.687	2.47582e-08	0.687	5.17136e-08	0.687	3.28968e-08	0.687	3.38418e-08	0.687	2.94576e-08	0.687	2.9644e-08	0.687	2.87404e-08	0.687	3.09926e-08	0.687	3.05298e-08	0.687	2.73048e-08	0.687	2.88346e-08	0.687	2.95172e-08	0.687	2.87544e-08	0.687	2.84118e-08	0.687	2.51798e-08	0.687	3.20598e-08
0.6885	1.93722e-08	0.6885	2.29242e-08	0.6885	2.14088e-08	0.6885	2.06358e-08	0.6885	3.34852e-08	0.6885	2.78258e-08	0.6885	3.13788e-08	0.6885	3.17528e-08	0.6885	1.87074e-08	0.6885	2.62668e-08	0.6885	4.9352e-08	0.6885	3.47782e-08	0.6885	3.20384e-08	0.6885	2.81476e-08	0.6885	3.08274e-08	0.6885	2.96738e-08	0.6885	3.01948e-08	0.6885	2.91892e-08	0.6885	3.00628e-08	0.6885	3.0196e-08	0.6885	3.04748e-08	0.6885	3.1189e-08	0.6885	2.95814e-08	0.6885	2.9299e-08	0.6885	3.59438e-08
0.69	1.88756e-08	0.69	2.19102e-08	0.69	2.39808e-08	0.69	2.19608e-08	0.69	3.40254e-08	0.69	2.66592e-08	0.69	3.05488e-08	0.69	3.2874e-08	0.69	1.7748e-08	0.69	2.76984e-08	0.69	5.83748e-08	0.69	3.48616e-08	0.69	3.66844e-08	0.69	3.25074e-08	0.69	3.20624e-08	0.69	3.29344e-08	0.69	3.38566e-08	0.69	3.31332e-08	0.69	3.04086e-08	0.69	3.12944e-08	0.69	3.19758e-08	0.69	3.11666e-08	0.69	3.04914e-08	0.69	2.7869e-08	0.69	3.57942e-08
0.6915	2.09782e-08	0.6915	2.53576e-08	0.6915	2.41126e-08	0.6915	2.27358e-08	0.6915	3.51746e-08	0.6915	3.0211e-08	0.6915	3.46018e-08	0.6915	3.03752e-08	0.6915	2.04352e-08	0.6915	2.79962e-08	0.6915	5.65656e-08	0.6915	3.84812e-08	0.6915	3.5094e-08	0.6915	3.08546e-08	0.6915	3.35046e-08	0.6915	3.2491e-08	0.6915	3.29704e-08	0.6915	3.19548e-08	0.6915	3.27352e-08	0.6915	3.36712e-08	0.6915	3.43916e-08	0.6915	3.46548e-08	0.6915	3.33268e-08	0.6915	3.1824e-08	0.6915	3.73264e-08
0.693	2.03526e-08	0.693	2.43288e-08	0.693	2.5562e-08	0.693	2.43722e-08	0.693	3.796e-08	0.693	2.98414e-08	0.693	3.49226e-08	0.693	3.68462e-08	0.693	1.97502e-08	0.693	3.10046e-08	0.693	6.45952e-08	0.693	3.71362e-08	0.693	3.98626e-08	0.693	3.5471e-08	0.693	3.61152e-08	0.693	3.56176e-08	0.693	3.6361e-08	0.693	3.5206e-08	0.693	3.37422e-08	0.693	3.40062e-08	0.693	3.41264e-08	0.693	3.30674e-08	0.693	3.22836e-08	0.693	3.0711e-08	0.693	3.95662e-08
0.6945	2.7058e-08	0.6945	2.7757e-08	0.6945	2.63068e-08	0.6945	2.4586e-08	0.6945	3.82578e-08	0.6945	3.18436e-08	0.6945	4.11874e-08	0.6945	3.16418e-08	0.6945	2.18232e-08	0.6945	3.0065e-08	0.6945	6.20532e-08	0.6945	4.19448e-08	0.6945	3.80406e-08	0.6945	3.39076e-08	0.6945	3.67862e-08	0.6945	3.566e-08	0.6945	3.56074e-08	0.6945	3.56516e-08	0.6945	3.4432e-08	0.6945	3.67288e-08	0.6945	3.77994e-08	0.6945	3.81138e-08	0.6945	3.668e-08	0.6945	3.39086e-08	0.6945	3.93148e-08
0.696	2.30018e-08	0.696	2.66662e-08	0.696	2.84992e-08	0.696	2.7282e-08	0.696	4.16252e-08	0.696	3.36498e-08	0.696	3.8973e-08	0.696	3.54454e-08	0.696	2.18132e-08	0.696	3.43826e-08	0.696	6.31988e-08	0.696	4.00374e-08	0.696	4.22986e-08	0.696	3.88832e-08	0.696	3.9348e-08	0.696	3.73594e-08	0.696	3.95844e-08	0.696	3.69462e-08	0.696	3.75642e-08	0.696	3.72768e-08	0.696	3.60554e-08	0.696	3.60192e-08	0.696	3.47618e-08	0.696	3.45056e-08	0.696	4.38086e-08
0.6975	2.544e-08	0.6975	3.05624e-08	0.6975	2.8906e-08	0.6975	2.67224e-08	0.6975	4.13446e-08	0.6975	3.36234e-08	0.6975	3.94992e-08	0.6975	3.42944e-08	0.6975	2.43796e-08	0.6975	3.29916e-08	0.6975	6.02966e-08	0.6975	4.56132e-08	0.6975	4.20968e-08	0.6975	3.71538e-08	0.6975	4.05164e-08	0.6975	3.9799e-08	0.6975	3.90698e-08	0.6975	3.97816e-08	0.6975	3.65678e-08	0.6975	4.02422e-08	0.6975	4.11626e-08	0.6975	4.06724e-08	0.6975	3.94734e-08	0.6975	3.58906e-08	0.6975	4.187e-08
0.699	2.46774e-08	0.699	2.91802e-08	0.699	3.09626e-08	0.699	2.99058e-08	0.699	4.53398e-08	0.699	3.75122e-08	0.699	4.00694e-08	0.699	3.9061e-08	0.699	2.47408e-08	0.699	3.71772e-08	0.699	6.72908e-08	0.699	4.37512e-08	0.699	4.44262e-08	0.699	4.1662e-08	0.699	4.15312e-08	0.699	3.9205e-08	0.699	4.20972e-08	0.699	3.89446e-08	0.699	4.15454e-08	0.699	4.03792e-08	0.699	3.94324e-08	0.699	3.9645e-08	0.699	3.77708e-08	0.699	3.78456e-08	0.699	4.76044e-08
0.7005	2.75144e-08	0.7005	3.35972e-08	0.7005	3.15042e-08	0.7005	2.90906e-08	0.7005	4.45092e-08	0.7005	3.62808e-08	0.7005	4.15192e-08	0.7005	3.73618e-08	0.7005	2.6151e-08	0.7005	3.64912e-08	0.7005	6.47122e-08	0.7005	4.95246e-08	0.7005	4.6856e-08	0.7005	4.159e-08	0.7005	4.46286e-08	0.7005	4.37848e-08	0.7005	4.32344e-08	0.7005	4.37982e-08	0.7005	3.96348e-08	0.7005	4.42496e-08	0.7005	4.40526e-08	0.7005	4.46028e-08	0.7005	4.15962e-08	0.7005	4.02628e-08	0.7005	4.54228e-08
0.702	2.9886e-08	0.702	3.20656e-08	0.702	3.30698e-08	0.702	3.29292e-08	0.702	4.99258e-08	0.702	4.107e-08	0.702	4.90042e-08	0.702	4.23684e-08	0.702	2.7486e-08	0.702	3.94368e-08	0.702	7.26028e-08	0.702	4.75096e-08	0.702	4.6552e-08	0.702	4.3751e-08	0.702	4.4541e-08	0.702	4.16226e-08	0.702	4.53926e-08	0.702	4.178e-08	0.702	4.55196e-08	0.702	4.28476e-08	0.702	4.34672e-08	0.702	4.2993e-08	0.702	4.19684e-08	0.702	4.13854e-08	0.702	5.1684e-08
0.7035	3.13386e-08	0.7035	3.6168e-08	0.7035	3.54216e-08	0.7035	3.15264e-08	0.7035	4.73984e-08	0.7035	4.04532e-08	0.7035	4.45656e-08	0.7035	4.11884e-08	0.7035	2.7601e-08	0.7035	4.0968e-08	0.7035	5.77456e-08	0.7035	5.3326e-08	0.7035	5.14826e-08	0.7035	4.64702e-08	0.7035	4.9368e-08	0.7035	4.7991e-08	0.7035	4.77272e-08	0.7035	4.75968e-08	0.7035	4.32072e-08	0.7035	4.8514e-08	0.7035	4.6282e-08	0.7035	4.87198e-08	0.7035	4.36528e-08	0.7035	4.38204e-08	0.7035	4.94082e-08
0.705	3.01478e-08	0.705	3.53428e-08	0.705	3.48202e-08	0.705	3.55426e-08	0.705	5.38114e-08	0.705	4.52924e-08	0.705	4.80244e-08	0.705	4.47888e-08	0.705	3.07944e-08	0.705	4.35658e-08	0.705	6.23808e-08	0.705	5.16422e-08	0.705	5.064e-08	0.705	4.61474e-08	0.705	4.75714e-08	0.705	4.52918e-08	0.705	4.82524e-08	0.705	4.52604e-08	0.705	4.94586e-08	0.705	4.60966e-08	0.705	4.8814e-08	0.705	4.69558e-08	0.705	4.62536e-08	0.705	4.5488e-08	0.705	5.59266e-08
0.7065	3.318e-08	0.7065	3.8522e-08	0.7065	3.91984e-08	0.7065	3.42588e-08	0.7065	5.16746e-08	0.7065	4.4529e-08	0.7065	4.85152e-08	0.7065	4.56354e-08	0.7065	2.93086e-08	0.7065	4.47494e-08	0.7065	6.9892e-08	0.7065	5.73492e-08	0.7065	5.57494e-08	0.7065	5.09754e-08	0.7065	5.34776e-08	0.7065	5.0384e-08	0.7065	5.24748e-08	0.7065	5.19936e-08	0.7065	4.72372e-08	0.7065	5.17242e-08	0.7065	4.94536e-08	0.7065	5.16554e-08	0.7065	4.72448e-08	0.7065	4.73494e-08	0.7065	5.39858e-08
0.708	3.43788e-08	0.708	3.89824e-08	0.708	3.80264e-08	0.708	3.905e-08	0.708	5.8703e-08	0.708	4.9264e-08	0.708	5.25782e-08	0.708	4.908e-08	0.708	3.38894e-08	0.708	4.74784e-08	0.708	6.89504e-08	0.708	5.61726e-08	0.708	5.46798e-08	0.708	5.01966e-08	0.708	5.09648e-08	0.708	4.92822e-08	0.708	5.2561e-08	0.708	4.92808e-08	0.708	5.3375e-08	0.708	5.01074e-08	0.708	5.30538e-08	0.708	5.1708e-08	0.708	5.09e-08	0.708	5.01654e-08	0.708	5.88236e-08
0.7095	3.4147e-08	0.7095	4.11212e-08	0.7095	4.33318e-08	0.7095	3.74388e-08	0.7095	5.56034e-08	0.7095	4.84578e-08	0.7095	5.2637e-08	0.7095	4.93218e-08	0.7095	3.21374e-08	0.7095	4.92602e-08	0.7095	6.62758e-08	0.7095	5.99048e-08	0.7095	6.03926e-08	0.7095	5.71602e-08	0.7095	5.72836e-08	0.7095	5.43842e-08	0.7095	5.66432e-08	0.7095	5.62378e-08	0.7095	5.157e-08	0.7095	5.65552e-08	0.7095	5.35998e-08	0.7095	5.40964e-08	0.7095	5.17132e-08	0.7095	5.00074e-08	0.7095	5.99502e-08
0.711	4.29834e-08	0.711	4.27626e-08	0.711	4.17856e-08	0.711	4.27042e-08	0.711	6.31826e-08	0.711	5.37274e-08	0.711	5.70164e-08	0.711	5.34376e-08	0.711	3.66522e-08	0.711	5.0973e-08	0.711	6.5795e-08	0.711	6.2072e-08	0.711	5.83322e-08	0.711	5.48122e-08	0.711	5.5728e-08	0.711	5.47978e-08	0.711	5.649e-08	0.711	5.3713e-08	0.711	5.6344e-08	0.711	5.47896e-08	0.711	5.77892e-08	0.711	5.76692e-08	0.711	5.60336e-08	0.711	5.55238e-08	0.711	6.1747e-08
0.7125	3.92726e-08	0.7125	4.61126e-08	0.7125	4.6764e-08	0.7125	4.11504e-08	0.7125	6.07314e-08	0.7125	5.21216e-08	0.7125	5.59182e-08	0.7125	5.39592e-08	0.7125	3.55378e-08	0.7125	5.47086e-08	0.7125	7.32886e-08	0.7125	6.22244e-08	0.7125	6.57012e-08	0.7125	6.13646e-08	0.7125	6.20606e-08	0.7125	5.68458e-08	0.7125	6.1178e-08	0.7125	6.09914e-08	0.7125	5.6767e-08	0.7125	6.14634e-08	0.7125	5.8068e-08	0.7125	5.67254e-08	0.7125	5.53944e-08	0.7125	5.28598e-08	0.7125	6.64518e-08
0.714	4.56564e-08	0.714	4.99664e-08	0.714	4.50606e-08	0.714	4.61856e-08	0.714	6.7469e-08	0.714	5.86056e-08	0.714	6.23978e-08	0.714	5.68914e-08	0.714	4.00612e-08	0.714	5.37698e-08	0.714	7.04526e-08	0.714	6.78668e-08	0.714	6.26368e-08	0.714	5.83486e-08	0.714	1.3252e-07	0.714	6.0181e-08	0.714	6.11732e-08	0.714	5.91276e-08	0.714	5.87268e-08	0.714	5.94296e-08	0.714	6.2698e-08	0.714	6.35236e-08	0.714	6.19386e-08	0.714	6.01236e-08	0.714	6.45988e-08
0.7155	4.0172e-08	0.7155	5.16972e-08	0.7155	5.0741e-08	0.7155	4.5097e-08	0.7155	6.70578e-08	0.7155	5.5995e-08	0.7155	5.93598e-08	0.7155	6.00918e-08	0.7155	3.90668e-08	0.7155	6.05634e-08	0.7155	7.91118e-08	0.7155	6.56518e-08	0.7155	7.05888e-08	0.7155	6.55486e-08	0.7155	1.2402e-07	0.7155	5.9612e-08	0.7155	6.65658e-08	0.7155	6.47736e-08	0.7155	6.1987e-08	0.7155	6.62202e-08	0.7155	6.15118e-08	0.7155	6.0561e-08	0.7155	5.85446e-08	0.7155	5.7017e-08	0.7155	7.28582e-08
0.717	4.47528e-08	0.717	5.45878e-08	0.717	4.79996e-08	0.717	4.89132e-08	0.717	7.06774e-08	0.717	6.36466e-08	0.717	6.71202e-08	0.717	5.98096e-08	0.717	4.34752e-08	0.717	5.76112e-08	0.717	7.52262e-08	0.717	7.34374e-08	0.717	6.8665e-08	0.717	6.4329e-08	0.717	1.2594e-07	0.717	6.66172e-08	0.717	6.77726e-08	0.717	6.53274e-08	0.717	6.43356e-08	0.717	6.49612e-08	0.717	6.93528e-08	0.717	6.89898e-08	0.717	6.63352e-08	0.717	6.41094e-08	0.717	6.88702e-08
0.7185	4.36754e-08	0.7185	5.17432e-08	0.7185	5.51068e-08	0.7185	5.02072e-08	0.7185	7.4051e-08	0.7185	6.05236e-08	0.7185	6.38996e-08	0.7185	6.63192e-08	0.7185	4.22504e-08	0.7185	6.49716e-08	0.7185	8.36704e-08	0.7185	7.06836e-08	0.7185	7.39112e-08	0.7185	6.8803e-08	0.7185	1.2184e-07	0.7185	6.4584e-08	0.7185	7.10864e-08	0.7185	6.73612e-08	0.7185	6.7517e-08	0.7185	6.95934e-08	0.7185	6.5685e-08	0.7185	6.53796e-08	0.7185	6.32264e-08	0.7185	6.24584e-08	0.7185	7.81334e-08
0.72	5.42778e-08	0.72	5.62702e-08	0.72	5.22152e-08	0.72	5.15544e-08	0.72	7.40388e-08	0.72	6.85934e-08	0.72	7.20396e-08	0.72	6.32776e-08	0.72	4.65508e-08	0.72	6.28172e-08	0.72	7.98888e-08	0.72	7.91858e-08	0.72	7.53128e-08	0.72	7.07092e-08	0.72	1.1938e-07	0.72	7.21658e-08	0.72	7.32246e-08	0.72	7.20438e-08	0.72	9.77528e-08	0.72	7.18096e-08	0.72	7.43418e-08	0.72	7.31042e-08	0.72	7.0519e-08	0.72	6.86566e-08	0.72	7.47046e-08
0.7215	4.6332e-08	0.7215	5.5528e-08	0.7215	6.35336e-08	0.7215	5.56046e-08	0.7215	8.10098e-08	0.7215	6.57532e-08	0.7215	6.96624e-08	0.7215	7.16618e-08	0.7215	4.6523e-08	0.7215	7.04784e-08	0.7215	8.93184e-08	0.7215	7.62262e-08	0.7215	7.8982e-08	0.7215	7.55734e-08	0.7215	7.82e-08	0.7215	7.01016e-08	0.7215	7.69656e-08	0.7215	7.26312e-08	0.7215	1.04112e-07	0.7215	7.25188e-08	0.7215	7.1353e-08	0.7215	7.12492e-08	0.7215	6.98042e-08	0.7215	6.85826e-08	0.7215	8.26722e-08
0.723	5.93162e-08	0.723	6.2137e-08	0.723	6.1571e-08	0.723	5.43324e-08	0.723	7.92736e-08	0.723	7.46818e-08	0.723	7.74148e-08	0.723	6.83524e-08	0.723	5.06552e-08	0.723	6.85068e-08	0.723	8.61202e-08	0.723	8.57296e-08	0.723	8.13914e-08	0.723	7.61e-08	0.723	1.1592e-07	0.723	7.83594e-08	0.723	7.88066e-08	0.723	7.73446e-08	0.723	1.0702e-07	0.723	7.92212e-08	0.723	7.86072e-08	0.723	7.64342e-08	0.723	7.61278e-08	0.723	7.27522e-08	0.723	8.26448e-08
0.7245	5.74572e-08	0.7245	5.93998e-08	0.7245	6.67372e-08	0.7245	6.08998e-08	0.7245	8.80148e-08	0.7245	7.14074e-08	0.7245	7.5805e-08	0.7245	7.62538e-08	0.7245	5.12554e-08	0.7245	7.67712e-08	0.7245	9.52408e-08	0.7245	8.1539e-08	0.7245	8.48554e-08	0.7245	8.19498e-08	0.7245	1.6564e-07	0.7245	7.5173e-08	0.7245	8.31656e-08	0.7245	7.8743e-08	0.7245	1.0836e-07	0.7245	7.67338e-08	0.7245	7.7364e-08	0.7245	7.91324e-08	0.7245	7.57292e-08	0.7245	7.60294e-08	0.7245	8.62038e-08
0.726	5.7816e-08	0.726	6.70718e-08	0.726	6.28604e-08	0.726	5.77196e-08	0.726	8.41526e-08	0.726	8.13712e-08	0.726	8.3078e-08	0.726	7.4456e-08	0.726	5.9321e-08	0.726	7.46942e-08	0.726	9.25998e-08	0.726	9.22014e-08	0.726	8.92608e-08	0.726	8.19224e-08	0.726	1.2618e-07	0.726	8.40732e-08	0.726	8.48452e-08	0.726	8.41778e-08	0.726	1.098e-07	0.726	8.63916e-08	0.726	8.57462e-08	0.726	7.96792e-08	0.726	8.21068e-08	0.726	7.61636e-08	0.726	9.05632e-08
0.7275	5.94298e-08	0.7275	6.40676e-08	0.7275	6.83064e-08	0.7275	6.59274e-08	0.7275	9.4488e-08	0.7275	7.83834e-08	0.7275	8.24522e-08	0.7275	8.3723e-08	0.7275	6.1945e-08	0.7275	8.30468e-08	0.7275	1.02313e-07	0.7275	8.72574e-08	0.7275	8.87014e-08	0.7275	8.7857e-08	0.7275	1.01854e-07	0.7275	8.06714e-08	0.7275	9.04322e-08	0.7275	8.33094e-08	0.7275	1.0926e-07	0.7275	8.25032e-08	0.7275	8.36032e-08	0.7275	8.61448e-08	0.7275	8.26314e-08	0.7275	8.36732e-08	0.7275	8.93108e-08
0.729	6.56688e-08	0.729	7.27198e-08	0.729	6.75112e-08	0.729	6.51184e-08	0.729	9.03748e-08	0.729	8.74378e-08	0.729	8.8003e-08	0.729	8.08162e-08	0.729	6.4262e-08	0.729	8.20602e-08	0.729	9.90202e-08	0.729	9.67266e-08	0.729	9.77636e-08	0.729	8.92496e-08	0.729	9.74964e-08	0.729	9.13308e-08	0.729	8.99634e-08	0.729	9.20332e-08	0.729	1.0616e-07	0.729	9.29492e-08	0.729	9.24482e-08	0.729	8.6097e-08	0.729	8.69506e-08	0.729	8.04224e-08	0.729	9.88528e-08
0.7305	6.15636e-08	0.7305	6.93676e-08	0.7305	7.22822e-08	0.7305	7.84384e-08	0.7305	1.01792e-07	0.7305	8.678e-08	0.7305	8.84852e-08	0.7305	9.0321e-08	0.7305	6.81026e-08	0.7305	8.71806e-08	0.7305	1.11186e-07	0.7305	9.50658e-08	0.7305	9.39068e-08	0.7305	9.26606e-08	0.7305	1.09413e-07	0.7305	8.76406e-08	0.7305	9.71644e-08	0.7305	8.7901e-08	0.7305	1.1058e-07	0.7305	8.86848e-08	0.7305	9.12836e-08	0.7305	9.31146e-08	0.7305	9.07408e-08	0.7305	9.07564e-08	0.7305	9.44866e-08
0.732	7.4584e-08	0.732	7.8585e-08	0.732	7.47162e-08	0.732	7.18054e-08	0.732	9.73316e-08	0.732	9.20058e-08	0.732	9.4429e-08	0.732	8.82606e-08	0.732	6.1652e-08	0.732	9.10918e-08	0.732	1.07183e-07	0.732	1.02719e-07	0.732	1.06045e-07	0.732	9.82914e-08	0.732	1.04686e-07	0.732	9.56474e-08	0.732	9.67126e-08	0.732	9.89482e-08	0.732	9.01572e-08	0.732	9.9756e-08	0.732	9.61692e-08	0.732	9.2723e-08	0.732	9.041e-08	0.732	8.6299e-08	0.732	1.06201e-07
0.7335	6.6795e-08	0.7335	7.50596e-08	0.7335	7.71488e-08	0.7335	7.93634e-08	0.7335	1.09242e-07	0.7335	9.83212e-08	0.7335	9.5037e-08	0.7335	9.50498e-08	0.7335	6.88678e-08	0.7335	9.15808e-08	0.7335	1.2582e-07	0.7335	1.01572e-07	0.7335	1.01348e-07	0.7335	9.7032e-08	0.7335	1.18e-07	0.7335	9.62248e-08	0.7335	1.03908e-07	0.7335	9.47974e-08	0.7335	9.88316e-08	0.7335	9.57026e-08	0.7335	9.9872e-08	0.7335	1.01047e-07	0.7335	9.98648e-08	0.7335	9.64802e-08	0.7335	1.02221e-07
0.735	7.4217e-08	0.735	8.46032e-08	0.735	8.07504e-08	0.735	7.38644e-08	0.735	1.04969e-07	0.735	9.7678e-08	0.735	1.02685e-07	0.735	9.69482e-08	0.735	6.5723e-08	0.735	1.00106e-07	0.735	1.2918e-07	0.735	1.10386e-07	0.735	1.12703e-07	0.735	1.08103e-07	0.735	1.2606e-07	0.735	9.966e-08	0.735	1.03138e-07	0.735	1.05238e-07	0.735	9.92106e-08	0.735	1.05089e-07	0.735	9.99348e-08	0.735	9.93898e-08	0.735	9.5862e-08	0.735	9.4314e-08	0.735	1.19e-07
0.7365	7.21666e-08	0.7365	8.0894e-08	0.7365	8.3615e-08	0.7365	8.1913e-08	0.7365	1.2338e-07	0.7365	1.0448e-07	0.7365	1.02825e-07	0.7365	9.8811e-08	0.7365	7.48312e-08	0.7365	9.63966e-08	0.7365	1.2338e-07	0.7365	1.10043e-07	0.7365	1.233e-07	0.7365	1.02949e-07	0.7365	1.2424e-07	0.7365	1.06388e-07	0.7365	1.1652e-07	0.7365	1.0281e-07	0.7365	1.04376e-07	0.7365	1.04957e-07	0.7365	1.09382e-07	0.7365	1.09429e-07	0.7365	1.07509e-07	0.7365	1.01495e-07	0.7365	1.2312e-07
0.738	7.81212e-08	0.738	9.05404e-08	0.738	8.74632e-08	0.738	8.04268e-08	0.738	1.2716e-07	0.738	1.1118e-07	0.738	1.11615e-07	0.738	1.0601e-07	0.738	7.10758e-08	0.738	1.07301e-07	0.738	1.2788e-07	0.738	1.2046e-07	0.738	1.2208e-07	0.738	1.249e-07	0.738	1.1914e-07	0.738	1.06976e-07	0.738	1.2112e-07	0.738	1.1634e-07	0.738	1.09097e-07	0.738	1.10597e-07	0.738	1.04995e-07	0.738	1.04475e-07	0.738	1.02695e-07	0.738	1.04256e-07	0.738	1.1782e-07
0.7395	8.69388e-08	0.7395	8.71598e-08	0.7395	8.80472e-08	0.7395	8.71658e-08	0.7395	1.237e-07	0.7395	1.1854e-07	0.7395	1.204e-07	0.7395	1.03505e-07	0.7395	8.01418e-08	0.7395	1.02492e-07	0.7395	1.4004e-07	0.7395	1.299e-07	0.7395	1.1836e-07	0.7395	1.2118e-07	0.7395	1.2578e-07	0.7395	1.1874e-07	0.7395	1.1418e-07	0.7395	1.2518e-07	0.7395	1.08908e-07	0.7395	1.199e-07	0.7395	1.1802e-07	0.7395	1.2506e-07	0.7395	1.1884e-07	0.7395	1.05054e-07	0.7395	1.2146e-07
0.741	8.10446e-08	0.741	9.76242e-08	0.741	9.59278e-08	0.741	8.69522e-08	0.741	1.2116e-07	0.741	1.064e-07	0.741	1.2366e-07	0.741	1.1614e-07	0.741	7.7117e-08	0.741	1.2214e-07	0.741	1.3506e-07	0.741	1.2936e-07	0.741	1.2078e-07	0.741	1.1928e-07	0.741	1.3356e-07	0.741	1.2524e-07	0.741	1.2172e-07	0.741	1.2032e-07	0.741	1.1926e-07	0.741	1.2542e-07	0.741	1.2886e-07	0.741	1.2556e-07	0.741	1.2496e-07	0.741	1.1284e-07	0.741	1.3412e-07
0.7425	8.42512e-08	0.7425	9.49716e-08	0.7425	9.25644e-08	0.7425	9.41918e-08	0.7425	1.3008e-07	0.7425	1.1202e-07	0.7425	1.1792e-07	0.7425	1.2414e-07	0.7425	8.59126e-08	0.7425	1.2384e-07	0.7425	1.3388e-07	0.7425	1.2404e-07	0.7425	1.3168e-07	0.7425	1.298e-07	0.7425	1.3136e-07	0.7425	1.2292e-07	0.7425	1.3132e-07	0.7425	1.187e-07	0.7425	1.2822e-07	0.7425	1.2056e-07	0.7425	1.228e-07	0.7425	1.2094e-07	0.7425	1.209e-07	0.7425	1.2366e-07	0.7425	1.3216e-07
0.744	8.88918e-08	0.744	1.05303e-07	0.744	1.04282e-07	0.744	9.40608e-08	0.744	1.3836e-07	0.744	1.424e-07	0.744	1.1748e-07	0.744	1.1916e-07	0.744	8.43726e-08	0.744	1.1868e-07	0.744	1.4266e-07	0.744	1.2548e-07	0.744	1.3434e-07	0.744	1.3494e-07	0.744	1.301e-07	0.744	1.1758e-07	0.744	1.2792e-07	0.744	1.2544e-07	0.744	1.2642e-07	0.744	1.1918e-07	0.744	1.2132e-07	0.744	1.2152e-07	0.744	1.1844e-07	0.744	1.2158e-07	0.744	1.259e-07
0.7455	9.37816e-08	0.7455	1.02623e-07	0.7455	9.86022e-08	0.7455	1.00835e-07	0.7455	1.3358e-07	0.7455	1.173e-07	0.7455	1.2614e-07	0.7455	1.1908e-07	0.7455	9.20968e-08	0.7455	1.2292e-07	0.7455	1.5126e-07	0.7455	1.3702e-07	0.7455	1.2914e-07	0.7455	1.3002e-07	0.7455	1.426e-07	0.7455	1.2454e-07	0.7455	1.2408e-07	0.7455	1.342e-07	0.7455	1.2196e-07	0.7455	1.2756e-07	0.7455	1.3276e-07	0.7455	1.3784e-07	0.7455	1.2492e-07	0.7455	1.1754e-07	0.7455	1.3282e-07
0.747	1.04117e-07	0.747	1.1846e-07	0.747	1.10903e-07	0.747	1.03396e-07	0.747	1.3316e-07	0.747	1.1704e-07	0.747	1.3292e-07	0.747	1.3096e-07	0.747	9.0865e-08	0.747	1.3314e-07	0.747	1.4442e-07	0.747	1.417e-07	0.747	1.287e-07	0.747	1.2922e-07	0.747	1.4488e-07	0.747	1.3076e-07	0.747	1.292e-07	0.747	1.3174e-07	0.747	1.2676e-07	0.747	1.3526e-07	0.747	1.385e-07	0.747	1.3318e-07	0.747	1.3496e-07	0.747	1.2752e-07	0.747	1.4272e-07
0.7485	1.09973e-07	0.7485	1.2386e-07	0.7485	1.06947e-07	0.7485	1.06308e-07	0.7485	1.467e-07	0.7485	1.2824e-07	0.7485	1.303e-07	0.7485	1.3508e-07	0.7485	9.99504e-08	0.7485	1.3526e-07	0.7485	1.491e-07	0.7485	1.3682e-07	0.7485	1.3902e-07	0.7485	1.39e-07	0.7485	1.3886e-07	0.7485	1.3484e-07	0.7485	1.3984e-07	0.7485	1.2712e-07	0.7485	1.379e-07	0.7485	1.3252e-07	0.7485	1.3366e-07	0.7485	1.2858e-07	0.7485	1.3418e-07	0.7485	1.3448e-07	0.7485	1.4338e-07
0.75	1.0364e-07	0.75	1.1906e-07	0.75	1.2412e-07	0.75	1.11824e-07	0.75	1.4588e-07	0.75	1.3008e-07	0.75	1.2582e-07	0.75	1.2886e-07	0.75	9.83834e-08	0.75	1.3066e-07	0.75	1.6016e-07	0.75	1.3472e-07	0.75	1.4708e-07	0.75	1.4652e-07	0.75	1.4444e-07	0.75	1.2864e-07	0.75	1.4068e-07	0.75	1.3314e-07	0.75	1.3922e-07	0.75	1.2826e-07	0.75	1.3198e-07	0.75	1.3918e-07	0.75	1.295e-07	0.75	1.2978e-07	0.75	1.364e-07
0.7515	1.2678e-07	0.7515	1.1938e-07	0.7515	1.2956e-07	0.7515	1.1776e-07	0.7515	1.3928e-07	0.7515	1.2436e-07	0.7515	1.334e-07	0.7515	1.2804e-07	0.7515	1.06464e-07	0.7515	1.31e-07	0.7515	1.5992e-07	0.7515	1.4348e-07	0.7515	1.4292e-07	0.7515	1.4318e-07	0.7515	1.5878e-07	0.7515	1.2916e-07	0.7515	1.3452e-07	0.7515	1.4524e-07	0.7515	1.4492e-07	0.7515	1.349e-07	0.7515	1.407e-07	0.7515	1.4628e-07	0.7515	1.3198e-07	0.7515	1.2802e-07	0.7515	1.4122e-07
0.753	1.1776e-07	0.753	1.2912e-07	0.753	1.23e-07	0.753	1.2944e-07	0.753	1.4866e-07	0.753	1.3418e-07	0.753	1.4256e-07	0.753	1.3926e-07	0.753	1.05337e-07	0.753	1.4152e-07	0.753	1.5568e-07	0.753	1.5224e-07	0.753	1.3846e-07	0.753	1.3886e-07	0.753	1.5486e-07	0.753	1.4e-07	0.753	1.374e-07	0.753	1.3996e-07	0.753	1.3414e-07	0.753	1.452e-07	0.753	1.4972e-07	0.753	1.4014e-07	0.753	1.431e-07	0.753	1.3662e-07	0.753	1.5326e-07
0.7545	1.1182e-07	0.7545	1.334e-07	0.7545	1.266e-07	0.7545	1.3002e-07	0.7545	1.5916e-07	0.7545	1.515e-07	0.7545	1.4188e-07	0.7545	1.4668e-07	0.7545	1.234e-07	0.7545	1.4848e-07	0.7545	1.6526e-07	0.7545	1.4932e-07	0.7545	1.4616e-07	0.7545	1.465e-07	0.7545	1.5032e-07	0.7545	1.461e-07	0.7545	1.482e-07	0.7545	1.4104e-07	0.7545	1.4466e-07	0.7545	1.4636e-07	0.7545	1.4676e-07	0.7545	1.4114e-07	0.7545	1.4556e-07	0.7545	1.4582e-07	0.7545	1.5714e-07
0.756	1.1088e-07	0.756	1.2886e-07	0.756	1.3944e-07	0.756	1.2608e-07	0.756	1.5514e-07	0.756	1.3684e-07	0.756	1.3594e-07	0.756	1.4364e-07	0.756	1.2618e-07	0.756	1.4388e-07	0.756	1.7532e-07	0.756	1.4438e-07	0.756	1.5832e-07	0.756	1.604e-07	0.756	1.5686e-07	0.756	1.4158e-07	0.756	1.5342e-07	0.756	1.5484e-07	0.756	1.5226e-07	0.756	1.4022e-07	0.756	1.4234e-07	0.756	1.5286e-07	0.756	1.4002e-07	0.756	1.4376e-07	0.756	1.5158e-07
0.7575	1.233e-07	0.7575	1.2924e-07	0.7575	1.3692e-07	0.7575	1.2782e-07	0.7575	1.5192e-07	0.7575	1.4074e-07	0.7575	1.3954e-07	0.7575	1.383e-07	0.7575	1.2222e-07	0.7575	1.3944e-07	0.7575	1.7154e-07	0.7575	1.5102e-07	0.7575	1.5204e-07	0.7575	1.5934e-07	0.7575	1.6832e-07	0.7575	1.3904e-07	0.7575	1.4832e-07	0.7575	1.5538e-07	0.7575	1.4696e-07	0.7575	1.4194e-07	0.7575	1.4896e-07	0.7575	1.5912e-07	0.7575	1.4178e-07	0.7575	1.3884e-07	0.7575	1.5168e-07
0.759	1.2532e-07	0.759	1.3604e-07	0.759	1.3206e-07	0.759	1.3804e-07	0.759	1.5952e-07	0.759	1.5262e-07	0.759	1.506e-07	0.759	1.4588e-07	0.759	1.2274e-07	0.759	1.483e-07	0.759	1.6782e-07	0.759	1.634e-07	0.759	1.5528e-07	0.759	1.5218e-07	0.759	1.6882e-07	0.759	1.503e-07	0.759	1.7538e-07	0.759	1.4946e-07	0.759	1.4398e-07	0.759	1.5446e-07	0.759	1.6038e-07	0.759	1.5218e-07	0.759	1.543e-07	0.759	1.4378e-07	0.759	1.613e-07
0.7605	1.1984e-07	0.7605	1.4502e-07	0.7605	1.3918e-07	0.7605	1.4268e-07	0.7605	1.7114e-07	0.7605	1.5098e-07	0.7605	1.5592e-07	0.7605	1.5668e-07	0.7605	1.3262e-07	0.7605	1.5886e-07	0.7605	1.7404e-07	0.7605	1.6446e-07	0.7605	1.6928e-07	0.7605	1.558e-07	0.7605	1.618e-07	0.7605	1.5802e-07	0.7605	1.5688e-07	0.7605	1.5864e-07	0.7605	1.5236e-07	0.7605	1.5984e-07	0.7605	1.6274e-07	0.7605	1.5288e-07	0.7605	1.5696e-07	0.7605	1.5602e-07	0.7605	1.6954e-07
0.762	1.3192e-07	0.762	1.4234e-07	0.762	1.491e-07	0.762	1.3686e-07	0.762	1.714e-07	0.762	1.4708e-07	0.762	1.5108e-07	0.762	1.5646e-07	0.762	1.379e-07	0.762	1.555e-07	0.762	1.8696e-07	0.762	1.5764e-07	0.762	1.6894e-07	0.762	1.683e-07	0.762	1.6542e-07	0.762	1.4986e-07	0.762	1.7066e-07	0.762	1.6902e-07	0.762	1.624e-07	0.762	1.5328e-07	0.762	1.557e-07	0.762	1.616e-07	0.762	1.5132e-07	0.762	1.5764e-07	0.762	1.662e-07
0.7635	1.4934e-07	0.7635	1.4602e-07	0.7635	1.4826e-07	0.7635	1.3612e-07	0.7635	1.6468e-07	0.7635	1.608e-07	0.7635	1.4986e-07	0.7635	1.5166e-07	0.7635	1.334e-07	0.7635	1.5154e-07	0.7635	1.8906e-07	0.7635	1.5904e-07	0.7635	1.634e-07	0.7635	1.749e-07	0.7635	1.7926e-07	0.7635	1.581e-07	0.7635	1.6376e-07	0.7635	1.6534e-07	0.7635	1.6148e-07	0.7635	1.5474e-07	0.7635	1.5812e-07	0.7635	1.713e-07	0.7635	1.6202e-07	0.7635	1.5138e-07	0.7635	1.6174e-07
0.765	1.4728e-07	0.765	1.4256e-07	0.765	1.4372e-07	0.765	1.4692e-07	0.765	1.6902e-07	0.765	1.7286e-07	0.765	1.6064e-07	0.765	1.5402e-07	0.765	1.318e-07	0.765	1.6026e-07	0.765	1.8086e-07	0.765	1.7122e-07	0.765	1.7386e-07	0.765	1.6688e-07	0.765	1.842e-07	0.765	1.7164e-07	0.765	1.5726e-07	0.765	1.6462e-07	0.765	1.5616e-07	0.765	1.6566e-07	0.765	1.6992e-07	0.765	1.6784e-07	0.765	1.7274e-07	0.765	1.5308e-07	0.765	1.713e-07
0.7665	1.3054e-07	0.7665	1.54e-07	0.7665	1.4842e-07	0.7665	1.554e-07	0.7665	1.8204e-07	0.7665	1.6154e-07	0.7665	1.6928e-07	0.7665	1.6692e-07	0.7665	1.3952e-07	0.7665	1.7204e-07	0.7665	1.8518e-07	0.7665	1.7862e-07	0.7665	1.8518e-07	0.7665	1.6808e-07	0.7665	1.795e-07	0.7665	1.6552e-07	0.7665	1.646e-07	0.7665	1.7932e-07	0.7665	1.654e-07	0.7665	1.7288e-07	0.7665	1.7628e-07	0.7665	1.6292e-07	0.7665	1.6604e-07	0.7665	1.652e-07	0.7665	1.8482e-07
0.768	1.5254e-07	0.768	1.547e-07	0.768	1.5998e-07	0.768	1.52e-07	0.768	1.876e-07	0.768	1.6012e-07	0.768	1.6528e-07	0.768	1.71e-07	0.768	1.494e-07	0.768	1.6946e-07	0.768	2.006e-07	0.768	1.7222e-07	0.768	1.833e-07	0.768	1.8292e-07	0.768	1.763e-07	0.768	1.633e-07	0.768	1.7846e-07	0.768	1.8028e-07	0.768	1.7656e-07	0.768	1.6622e-07	0.768	1.6972e-07	0.768	1.7008e-07	0.768	1.661e-07	0.768	1.7204e-07	0.768	1.804e-07
0.7695	1.5426e-07	0.7695	1.485e-07	0.7695	1.6356e-07	0.7695	1.4626e-07	0.7695	1.8182e-07	0.7695	1.7374e-07	0.7695	1.6118e-07	0.7695	1.6498e-07	0.7695	1.4808e-07	0.7695	1.6362e-07	0.7695	2.0898e-07	0.7695	1.7258e-07	0.7695	1.7848e-07	0.7695	1.886e-07	0.7695	1.8962e-07	0.7695	1.7676e-07	0.7695	1.7628e-07	0.7695	1.7554e-07	0.7695	1.7496e-07	0.7695	1.6634e-07	0.7695	1.6944e-07	0.7695	1.8328e-07	0.7695	1.8268e-07	0.7695	1.6754e-07	0.7695	1.793e-07
0.771	1.4164e-07	0.771	1.5306e-07	0.771	1.5694e-07	0.771	1.5428e-07	0.771	1.8094e-07	0.771	1.8304e-07	0.771	1.6948e-07	0.771	1.6612e-07	0.771	1.421e-07	0.771	1.7072e-07	0.771	1.9986e-07	0.771	1.8562e-07	0.771	1.8526e-07	0.771	2.0042e-07	0.771	2.0076e-07	0.771	1.8516e-07	0.771	1.748e-07	0.771	1.8358e-07	0.771	1.696e-07	0.771	1.8424e-07	0.771	1.8248e-07	0.771	1.8584e-07	0.771	1.8692e-07	0.771	1.6474e-07	0.771	1.9558e-07
0.7725	1.3868e-07	0.7725	1.6594e-07	0.7725	1.5738e-07	0.7725	1.6568e-07	0.7725	1.9764e-07	0.7725	1.7924e-07	0.7725	1.8676e-07	0.7725	1.7908e-07	0.7725	1.4598e-07	0.7725	1.8476e-07	0.7725	1.9766e-07	0.7725	1.9258e-07	0.7725	1.9958e-07	0.7725	2.005e-07	0.7725	1.9732e-07	0.7725	1.8296e-07	0.7725	1.772e-07	0.7725	2.0104e-07	0.7725	1.8332e-07	0.7725	1.8512e-07	0.7725	1.899e-07	0.7725	1.7728e-07	0.7725	1.8006e-07	0.7725	1.8214e-07	0.7725	2.0058e-07
0.774	1.4722e-07	0.774	1.8174e-07	0.774	1.8824e-07	0.774	1.6562e-07	0.774	2.0412e-07	0.774	1.7326e-07	0.774	1.8234e-07	0.774	1.8702e-07	0.774	1.5764e-07	0.774	1.8874e-07	0.774	2.1142e-07	0.774	1.8442e-07	0.774	2.0344e-07	0.774	2.1544e-07	0.774	1.9082e-07	0.774	1.7674e-07	0.774	1.932e-07	0.774	1.9604e-07	0.774	1.9318e-07	0.774	1.785e-07	0.774	1.8266e-07	0.774	1.8e-07	0.774	1.7948e-07	0.774	1.8598e-07	0.774	1.907e-07
0.7755	1.7304e-07	0.7755	1.62e-07	0.7755	1.7654e-07	0.7755	1.6036e-07	0.7755	1.983e-07	0.7755	1.8206e-07	0.7755	1.7498e-07	0.7755	1.7674e-07	0.7755	1.6302e-07	0.7755	1.804e-07	0.7755	2.2454e-07	0.7755	1.8686e-07	0.7755	1.9574e-07	0.7755	2.1762e-07	0.7755	2.0434e-07	0.7755	1.8502e-07	0.7755	1.9168e-07	0.7755	1.8856e-07	0.7755	1.8726e-07	0.7755	1.917e-07	0.7755	1.9332e-07	0.7755	1.9434e-07	0.7755	1.9258e-07	0.7755	1.787e-07	0.7755	1.9982e-07
0.777	1.5418e-07	0.777	1.7498e-07	0.777	1.8354e-07	0.777	1.6522e-07	0.777	1.981e-07	0.777	1.9628e-07	0.777	1.8832e-07	0.777	1.8968e-07	0.777	1.5558e-07	0.777	1.8168e-07	0.777	2.195e-07	0.777	2.0132e-07	0.777	1.9796e-07	0.777	2.1322e-07	0.777	2.1628e-07	0.777	1.974e-07	0.777	1.858e-07	0.777	2.0094e-07	0.777	1.8742e-07	0.777	2.0486e-07	0.777	2.072e-07	0.777	2.018e-07	0.777	2.0358e-07	0.777	1.8744e-07	0.777	2.1724e-07
0.7785	1.5214e-07	0.7785	2.0144e-07	0.7785	1.891e-07	0.7785	1.8088e-07	0.7785	2.1478e-07	0.7785	1.9528e-07	0.7785	1.999e-07	0.7785	2.037e-07	0.7785	1.5646e-07	0.7785	1.9882e-07	0.7785	2.1578e-07	0.7785	2.0902e-07	0.7785	2.1264e-07	0.7785	2.2984e-07	0.7785	2.13e-07	0.7785	2.0346e-07	0.7785	1.958e-07	0.7785	2.163e-07	0.7785	2.0556e-07	0.7785	1.9906e-07	0.7785	2.0214e-07	0.7785	1.9562e-07	0.7785	1.9864e-07	0.7785	2.0382e-07	0.7785	2.128e-07
0.78	1.6004e-07	0.78	1.8468e-07	0.78	1.937e-07	0.78	1.7506e-07	0.78	2.1878e-07	0.78	1.8952e-07	0.78	1.9818e-07	0.78	1.9674e-07	0.78	1.6856e-07	0.78	2.0396e-07	0.78	2.2784e-07	0.78	2.025e-07	0.78	2.2352e-07	0.78	2.3726e-07	0.78	2.1114e-07	0.78	1.9384e-07	0.78	2.092e-07	0.78	2.1474e-07	0.78	2.0932e-07	0.78	1.9584e-07	0.78	1.975e-07	0.78	1.9412e-07	0.78	1.9516e-07	0.78	1.9934e-07	0.78	2.0776e-07
0.7815	1.7068e-07	0.7815	1.8674e-07	0.7815	2.0564e-07	0.7815	1.7566e-07	0.7815	2.1062e-07	0.7815	1.9676e-07	0.7815	1.9088e-07	0.7815	1.937e-07	0.7815	1.7636e-07	0.7815	1.9866e-07	0.7815	2.436e-07	0.7815	2.0372e-07	0.7815	2.1706e-07	0.7815	2.3648e-07	0.7815	2.3002e-07	0.7815	1.9466e-07	0.7815	2.09e-07	0.7815	2.064e-07	0.7815	2.0178e-07	0.7815	2.055e-07	0.7815	2.1018e-07	0.7815	2.0738e-07	0.7815	2.0572e-07	0.7815	1.9816e-07	0.7815	2.1844e-07
0.783	1.6672e-07	0.783	1.91e-07	0.783	1.8204e-07	0.783	1.9092e-07	0.783	2.1968e-07	0.783	2.1532e-07	0.783	2.0294e-07	0.783	2.0936e-07	0.783	1.7182e-07	0.783	1.9592e-07	0.783	2.365e-07	0.783	2.1418e-07	0.783	2.1542e-07	0.783	2.1236e-07	0.783	2.3256e-07	0.783	2.1128e-07	0.783	2.0184e-07	0.783	2.2018e-07	0.783	2.02e-07	0.783	2.2022e-07	0.783	2.2468e-07	0.783	2.2064e-07	0.783	2.2076e-07	0.783	2.1196e-07	0.783	2.3468e-07
0.7845	1.6602e-07	0.7845	1.9744e-07	0.7845	1.875e-07	0.7845	1.9684e-07	0.7845	2.3742e-07	0.7845	2.1394e-07	0.7845	2.1652e-07	0.7845	2.201e-07	0.7845	1.674e-07	0.7845	2.076e-07	0.7845	2.3436e-07	0.7845	2.2756e-07	0.7845	2.2682e-07	0.7845	2.233e-07	0.7845	2.2354e-07	0.7845	2.195e-07	0.7845	2.2116e-07	0.7845	2.3328e-07	0.7845	2.174e-07	0.7845	2.1976e-07	0.7845	2.2264e-07	0.7845	2.1282e-07	0.7845	2.2088e-07	0.7845	2.2274e-07	0.7845	2.356e-07
0.786	1.8244e-07	0.786	1.922e-07	0.786	2.1066e-07	0.786	1.9014e-07	0.786	2.3956e-07	0.786	2.0672e-07	0.786	2.1526e-07	0.786	2.1144e-07	0.786	1.763e-07	0.786	2.2126e-07	0.786	2.4968e-07	0.786	2.2376e-07	0.786	2.424e-07	0.786	2.409e-07	0.786	2.4022e-07	0.786	2.1702e-07	0.786	2.318e-07	0.786	2.2554e-07	0.786	2.2996e-07	0.786	2.1328e-07	0.786	2.153e-07	0.786	2.12e-07	0.786	2.1182e-07	0.786	2.1624e-07	0.786	2.2628e-07
0.7875	2.0422e-07	0.7875	1.8838e-07	0.7875	2.0696e-07	0.7875	1.9028e-07	0.7875	2.306e-07	0.7875	2.1616e-07	0.7875	2.0772e-07	0.7875	2.1682e-07	0.7875	1.8976e-07	0.7875	2.189e-07	0.7875	2.6192e-07	0.7875	2.1792e-07	0.7875	2.374e-07	0.7875	2.4238e-07	0.7875	2.5414e-07	0.7875	2.0996e-07	0.7875	2.2536e-07	0.7875	2.2512e-07	0.7875	2.2392e-07	0.7875	2.1934e-07	0.7875	2.2282e-07	0.7875	2.2786e-07	0.7875	2.165e-07	0.7875	2.1248e-07	0.7875	2.3108e-07
0.789	1.9602e-07	0.789	2.0066e-07	0.789	2.1298e-07	0.789	2.0848e-07	0.789	2.3482e-07	0.789	2.3668e-07	0.789	2.1734e-07	0.789	2.4148e-07	0.789	1.8998e-07	0.789	2.1658e-07	0.789	2.5186e-07	0.789	2.2732e-07	0.789	2.3048e-07	0.789	2.31e-07	0.789	2.5012e-07	0.789	2.2342e-07	0.789	2.2112e-07	0.789	2.3932e-07	0.789	2.1878e-07	0.789	2.3556e-07	0.789	2.4006e-07	0.789	2.4034e-07	0.789	2.3558e-07	0.789	2.2528e-07	0.789	2.5076e-07
0.7905	1.9898e-07	0.7905	2.139e-07	0.7905	2.1568e-07	0.7905	2.1026e-07	0.7905	2.5364e-07	0.7905	2.315e-07	0.7905	2.376e-07	0.7905	2.3116e-07	0.7905	1.8274e-07	0.7905	2.3366e-07	0.7905	2.6784e-07	0.7905	2.451e-07	0.7905	2.466e-07	0.7905	2.3522e-07	0.7905	2.4284e-07	0.7905	2.3976e-07	0.7905	2.349e-07	0.7905	2.5308e-07	0.7905	2.3164e-07	0.7905	2.411e-07	0.7905	2.4656e-07	0.7905	2.3116e-07	0.7905	2.4104e-07	0.7905	2.406e-07	0.7905	2.569e-07
0.792	2.1264e-07	0.792	2.0912e-07	0.792	2.143e-07	0.792	2.031e-07	0.792	2.609e-07	0.792	2.2442e-07	0.792	2.2772e-07	0.792	2.2974e-07	0.792	1.8776e-07	0.792	2.407e-07	0.792	2.8558e-07	0.792	2.4656e-07	0.792	2.6172e-07	0.792	2.5438e-07	0.792	2.5208e-07	0.792	2.3736e-07	0.792	2.499e-07	0.792	2.4992e-07	0.792	2.4674e-07	0.792	2.3296e-07	0.792	2.3726e-07	0.792	2.289e-07	0.792	2.33e-07	0.792	2.421e-07	0.792	2.5106e-07
0.7935	2.0358e-07	0.7935	2.0522e-07	0.7935	2.2596e-07	0.7935	2.0748e-07	0.7935	2.5158e-07	0.7935	2.4578e-07	0.7935	2.3132e-07	0.7935	2.5062e-07	0.7935	2.0686e-07	0.7935	2.3158e-07	0.7935	2.7846e-07	0.7935	2.3826e-07	0.7935	2.5288e-07	0.7935	2.6314e-07	0.7935	2.7548e-07	0.7935	2.34e-07	0.7935	2.457e-07	0.7935	2.4302e-07	0.7935	2.4572e-07	0.7935	2.3284e-07	0.7935	2.3718e-07	0.7935	2.4272e-07	0.7935	2.3232e-07	0.7935	2.32e-07	0.7935	2.5004e-07
0.795	1.9714e-07	0.795	2.1702e-07	0.795	2.1322e-07	0.795	2.2218e-07	0.795	2.5838e-07	0.795	2.5432e-07	0.795	2.5266e-07	0.795	2.7122e-07	0.795	2.0092e-07	0.795	2.4082e-07	0.795	2.7484e-07	0.795	2.4896e-07	0.795	2.528e-07	0.795	2.5576e-07	0.795	2.7104e-07	0.795	2.391e-07	0.795	2.4072e-07	0.795	2.5508e-07	0.795	2.3828e-07	0.795	2.5108e-07	0.795	2.5544e-07	0.795	2.585e-07	0.795	2.5078e-07	0.795	2.3724e-07	0.795	2.669e-07
0.7965	1.945e-07	0.7965	2.3224e-07	0.7965	2.244e-07	0.7965	2.3074e-07	0.7965	2.81e-07	0.7965	2.5188e-07	0.7965	2.5424e-07	0.7965	2.4914e-07	0.7965	1.9808e-07	0.7965	2.611e-07	0.7965	2.9432e-07	0.7965	2.6676e-07	0.7965	2.7046e-07	0.7965	2.5418e-07	0.7965	2.672e-07	0.7965	2.6066e-07	0.7965	2.4902e-07	0.7965	2.7364e-07	0.7965	2.4862e-07	0.7965	2.6584e-07	0.7965	2.6698e-07	0.7965	2.5878e-07	0.7965	2.6218e-07	0.7965	2.5644e-07	0.7965	2.9994e-07
0.798	2.0626e-07	0.798	2.2514e-07	0.798	2.4206e-07	0.798	2.2354e-07	0.798	2.8074e-07	0.798	2.698e-07	0.798	2.4578e-07	0.798	2.5108e-07	0.798	2.1162e-07	0.798	2.5918e-07	0.798	3.09e-07	0.798	2.572e-07	0.798	2.8416e-07	0.798	2.7478e-07	0.798	2.9124e-07	0.798	2.6122e-07	0.798	2.6872e-07	0.798	2.7376e-07	0.798	2.6478e-07	0.798	2.5892e-07	0.798	2.6018e-07	0.798	2.5112e-07	0.798	2.5424e-07	0.798	2.6446e-07	0.798	2.7094e-07
0.7995	2.181e-07	0.7995	2.2716e-07	0.7995	2.3712e-07	0.7995	2.2476e-07	0.7995	2.7052e-07	0.7995	2.7672e-07	0.7995	2.625e-07	0.7995	2.6966e-07	0.7995	2.2372e-07	0.7995	2.5188e-07	0.7995	3.0418e-07	0.7995	2.6818e-07	0.7995	2.8134e-07	0.7995	2.8714e-07	0.7995	2.9722e-07	0.7995	2.5216e-07	0.7995	2.7064e-07	0.7995	2.6394e-07	0.7995	2.7e-07	0.7995	2.5306e-07	0.7995	2.5718e-07	0.7995	2.574e-07	0.7995	2.5266e-07	0.7995	2.5508e-07	0.7995	2.7256e-07
0.801	2.138e-07	0.801	2.4668e-07	0.801	2.3396e-07	0.801	2.3784e-07	0.801	2.8362e-07	0.801	2.7416e-07	0.801	2.786e-07	0.801	2.8236e-07	0.801	2.2072e-07	0.801	2.6e-07	0.801	3.0498e-07	0.801	2.883e-07	0.801	2.7144e-07	0.801	2.7546e-07	0.801	2.881e-07	0.801	2.542e-07	0.801	2.614e-07	0.801	2.7078e-07	0.801	2.6198e-07	0.801	2.6646e-07	0.801	2.8368e-07	0.801	2.7718e-07	0.801	2.7568e-07	0.801	2.562e-07	0.801	3.0076e-07
0.8025	2.0954e-07	0.8025	2.4994e-07	0.8025	2.5584e-07	0.8025	2.4956e-07	0.8025	3.052e-07	0.8025	2.665e-07	0.8025	2.7348e-07	0.8025	2.7568e-07	0.8025	2.149e-07	0.8025	2.7874e-07	0.8025	3.145e-07	0.8025	2.871e-07	0.8025	2.8424e-07	0.8025	2.8504e-07	0.8025	3.0564e-07	0.8025	2.747e-07	0.8025	2.6554e-07	0.8025	2.949e-07	0.8025	2.6386e-07	0.8025	2.845e-07	0.8025	2.8926e-07	0.8025	2.8298e-07	0.8025	2.8678e-07	0.8025	2.7414e-07	0.8025	3.0354e-07
0.804	2.215e-07	0.804	2.4176e-07	0.804	2.6468e-07	0.804	2.4594e-07	0.804	3.06e-07	0.804	2.8898e-07	0.804	2.6848e-07	0.804	2.708e-07	0.804	2.3344e-07	0.804	2.8568e-07	0.804	3.3562e-07	0.804	2.7908e-07	0.804	3.053e-07	0.804	3.1196e-07	0.804	3.2308e-07	0.804	2.8762e-07	0.804	2.8642e-07	0.804	3.0218e-07	0.804	2.9364e-07	0.804	2.8544e-07	0.804	2.777e-07	0.804	2.7442e-07	0.804	2.781e-07	0.804	2.883e-07	0.804	2.9386e-07
0.8055	2.3922e-07	0.8055	2.4694e-07	0.8055	2.5316e-07	0.8055	2.3898e-07	0.8055	2.9664e-07	0.8055	3.043e-07	0.8055	2.814e-07	0.8055	2.8848e-07	0.8055	2.451e-07	0.8055	2.8016e-07	0.8055	3.3884e-07	0.8055	2.94e-07	0.8055	3.0794e-07	0.8055	3.0752e-07	0.8055	3.108e-07	0.8055	2.794e-07	0.8055	3.0006e-07	0.8055	2.928e-07	0.8055	2.8952e-07	0.8055	2.7936e-07	0.8055	2.9362e-07	0.8055	2.753e-07	0.8055	2.7466e-07	0.8055	2.7944e-07	0.8055	2.9936e-07
0.807	2.3404e-07	0.807	2.6478e-07	0.807	2.6112e-07	0.807	2.4964e-07	0.807	3.0198e-07	0.807	2.9868e-07	0.807	3.0054e-07	0.807	3.063e-07	0.807	2.3608e-07	0.807	2.7778e-07	0.807	3.2284e-07	0.807	3.1556e-07	0.807	2.9856e-07	0.807	3.0182e-07	0.807	3.1742e-07	0.807	2.758e-07	0.807	2.8982e-07	0.807	2.9022e-07	0.807	2.8404e-07	0.807	2.8444e-07	0.807	3.1524e-07	0.807	2.9684e-07	0.807	2.9346e-07	0.807	2.7844e-07	0.807	3.1858e-07
0.8085	2.3168e-07	0.8085	2.76e-07	0.8085	2.8036e-07	0.8085	2.6878e-07	0.8085	3.2524e-07	0.8085	2.9748e-07	0.8085	3.016e-07	0.8085	3.0278e-07	0.8085	2.3842e-07	0.8085	2.9966e-07	0.8085	3.3318e-07	0.8085	3.0764e-07	0.8085	3.0482e-07	0.8085	3.2456e-07	0.8085	3.425e-07	0.8085	2.9746e-07	0.8085	2.8664e-07	0.8085	3.089e-07	0.8085	3.0596e-07	0.8085	3.0618e-07	0.8085	3.0716e-07	0.8085	3.0794e-07	0.8085	3.1022e-07	0.8085	2.998e-07	0.8085	3.3158e-07
0.81	2.4288e-07	0.81	2.6674e-07	0.81	2.8624e-07	0.81	2.7076e-07	0.81	3.3444e-07	0.81	3.1186e-07	0.81	2.9212e-07	0.81	2.9608e-07	0.81	2.6026e-07	0.81	3.1516e-07	0.81	3.551e-07	0.81	3.043e-07	0.81	3.2594e-07	0.81	3.4442e-07	0.81	3.5158e-07	0.81	3.1168e-07	0.81	3.0478e-07	0.81	3.276e-07	0.81	3.2106e-07	0.81	3.1372e-07	0.81	3.07e-07	0.81	2.9634e-07	0.81	3.0842e-07	0.81	3.1256e-07	0.81	3.2272e-07
0.8115	2.5862e-07	0.8115	2.6368e-07	0.8115	2.7454e-07	0.8115	2.5994e-07	0.8115	3.2794e-07	0.8115	3.315e-07	0.8115	2.9838e-07	0.8115	3.043e-07	0.8115	2.664e-07	0.8115	3.0632e-07	0.8115	3.689e-07	0.8115	3.2134e-07	0.8115	3.3694e-07	0.8115	3.3236e-07	0.8115	3.4162e-07	0.8115	3.0444e-07	0.8115	3.2262e-07	0.8115	3.2096e-07	0.8115	3.0952e-07	0.8115	3.0416e-07	0.8115	3.2594e-07	0.8115	3.211e-07	0.8115	3.0224e-07	0.8115	3.0278e-07	0.8115	3.1948e-07
0.813	2.5322e-07	0.813	2.814e-07	0.813	2.7742e-07	0.813	2.6994e-07	0.813	3.2288e-07	0.813	3.2808e-07	0.813	3.2376e-07	0.813	3.2672e-07	0.813	2.5632e-07	0.813	3.0438e-07	0.813	3.6042e-07	0.813	3.4162e-07	0.813	3.2612e-07	0.813	3.2724e-07	0.813	3.3978e-07	0.813	3.1072e-07	0.813	3.192e-07	0.813	3.1512e-07	0.813	3.1362e-07	0.813	3.0446e-07	0.813	3.4186e-07	0.813	3.3566e-07	0.813	3.095e-07	0.813	3.1118e-07	0.813	3.3768e-07
0.8145	2.5026e-07	0.8145	2.9882e-07	0.8145	2.9746e-07	0.8145	2.9024e-07	0.8145	3.4528e-07	0.8145	3.169e-07	0.8145	3.3082e-07	0.8145	3.3476e-07	0.8145	2.5894e-07	0.8145	3.1718e-07	0.8145	3.5974e-07	0.8145	3.3914e-07	0.8145	3.2632e-07	0.8145	3.4754e-07	0.8145	3.6086e-07	0.8145	3.468e-07	0.8145	3.1928e-07	0.8145	3.2792e-07	0.8145	3.373e-07	0.8145	3.2426e-07	0.8145	3.3818e-07	0.8145	3.2528e-07	0.8145	3.3344e-07	0.8145	3.3434e-07	0.8145	3.5894e-07
0.816	2.724e-07	0.816	2.8998e-07	0.816	3.1068e-07	0.816	2.8996e-07	0.816	3.6248e-07	0.816	3.2738e-07	0.816	3.2028e-07	0.816	3.2168e-07	0.816	2.7696e-07	0.816	3.3682e-07	0.816	3.8784e-07	0.816	3.3004e-07	0.816	3.5268e-07	0.816	3.7074e-07	0.816	3.8084e-07	0.816	3.3566e-07	0.816	3.2334e-07	0.816	3.53e-07	0.816	3.5418e-07	0.816	3.4372e-07	0.816	3.2952e-07	0.816	3.3116e-07	0.816	3.3922e-07	0.816	3.4124e-07	0.816	3.5538e-07
0.8175	2.825e-07	0.8175	2.8928e-07	0.8175	3.0396e-07	0.8175	2.8236e-07	0.8175	3.5484e-07	0.8175	3.5214e-07	0.8175	3.1882e-07	0.8175	3.2446e-07	0.8175	2.8932e-07	0.8175	3.3734e-07	0.8175	4.0116e-07	0.8175	3.4092e-07	0.8175	3.6656e-07	0.8175	3.6746e-07	0.8175	3.7566e-07	0.8175	3.2952e-07	0.8175	3.482e-07	0.8175	3.4852e-07	0.8175	3.4206e-07	0.8175	3.2784e-07	0.8175	3.4772e-07	0.8175	3.5842e-07	0.8175	3.2922e-07	0.8175	3.3024e-07	0.8175	3.4694e-07
0.819	2.723e-07	0.819	3.0802e-07	0.819	2.989e-07	0.819	2.9354e-07	0.819	3.5718e-07	0.819	3.6178e-07	0.819	3.4158e-07	0.819	3.4666e-07	0.819	2.8268e-07	0.819	3.2626e-07	0.819	3.89e-07	0.819	3.6884e-07	0.819	3.6136e-07	0.819	3.569e-07	0.819	3.6666e-07	0.819	3.561e-07	0.819	3.5252e-07	0.819	3.4224e-07	0.819	3.379e-07	0.819	3.4312e-07	0.819	3.726e-07	0.819	3.579e-07	0.819	3.324e-07	0.819	3.328e-07	0.819	3.612e-07
0.8205	2.7906e-07	0.8205	3.2314e-07	0.8205	3.1584e-07	0.8205	3.1778e-07	0.8205	3.883e-07	0.8205	3.471e-07	0.8205	3.6048e-07	0.8205	3.6462e-07	0.8205	2.7774e-07	0.8205	3.4452e-07	0.8205	4.0142e-07	0.8205	3.7502e-07	0.8205	3.536e-07	0.8205	3.7212e-07	0.8205	3.808e-07	0.8205	3.7086e-07	0.8205	3.4066e-07	0.8205	3.5958e-07	0.8205	3.6048e-07	0.8205	3.7098e-07	0.8205	3.7052e-07	0.8205	3.5138e-07	0.8205	3.586e-07	0.8205	3.5772e-07	0.8205	3.9052e-07
0.822	3.0424e-07	0.822	3.1054e-07	0.822	3.3698e-07	0.822	3.1738e-07	0.822	3.9302e-07	0.822	3.5538e-07	0.822	3.555e-07	0.822	3.5916e-07	0.822	2.9314e-07	0.822	3.6712e-07	0.822	4.3274e-07	0.822	3.5996e-07	0.822	3.694e-07	0.822	3.9548e-07	0.822	4.0902e-07	0.822	3.6078e-07	0.822	3.4532e-07	0.822	3.838e-07	0.822	3.8046e-07	0.822	3.6522e-07	0.822	3.587e-07	0.822	3.6926e-07	0.822	3.678e-07	0.822	3.7286e-07	0.822	3.9224e-07
0.8235	3.0464e-07	0.8235	3.284e-07	0.8235	3.3304e-07	0.8235	3.0828e-07	0.8235	3.7972e-07	0.8235	3.8238e-07	0.8235	3.4826e-07	0.8235	3.5204e-07	0.8235	3.1382e-07	0.8235	3.6726e-07	0.8235	4.253e-07	0.8235	3.6684e-07	0.8235	4.0016e-07	0.8235	4.0194e-07	0.8235	4.128e-07	0.8235	3.5848e-07	0.8235	3.8072e-07	0.8235	3.8646e-07	0.8235	3.7432e-07	0.8235	3.6008e-07	0.8235	3.8006e-07	0.8235	3.9276e-07	0.8235	3.5626e-07	0.8235	3.646e-07	0.8235	3.812e-07
0.825	3.069e-07	0.825	3.5356e-07	0.825	3.2824e-07	0.825	3.27e-07	0.825	4.018e-07	0.825	3.8814e-07	0.825	3.7184e-07	0.825	3.7202e-07	0.825	3.1454e-07	0.825	3.616e-07	0.825	4.2584e-07	0.825	3.8948e-07	0.825	3.9796e-07	0.825	3.934e-07	0.825	3.9862e-07	0.825	3.8572e-07	0.825	3.7526e-07	0.825	3.747e-07	0.825	3.6624e-07	0.825	3.8632e-07	0.825	4.0616e-07	0.825	3.9582e-07	0.825	3.8076e-07	0.825	3.5922e-07	0.825	3.8618e-07
0.8265	3.113e-07	0.8265	3.4362e-07	0.8265	3.571e-07	0.8265	3.4784e-07	0.8265	4.2936e-07	0.8265	3.7708e-07	0.8265	3.9332e-07	0.8265	3.9522e-07	0.8265	3.024e-07	0.8265	3.935e-07	0.8265	4.6906e-07	0.8265	4.0506e-07	0.8265	3.8644e-07	0.8265	3.9338e-07	0.8265	4.062e-07	0.8265	4.0366e-07	0.8265	3.712e-07	0.8265	3.8246e-07	0.8265	3.9912e-07	0.8265	4.0662e-07	0.8265	4.024e-07	0.8265	3.815e-07	0.8265	4.045e-07	0.8265	3.799e-07	0.8265	4.1582e-07
0.828	3.3082e-07	0.828	3.4226e-07	0.828	3.656e-07	0.828	3.36e-07	0.828	4.1756e-07	0.828	4.048e-07	0.828	3.8226e-07	0.828	3.9314e-07	0.828	3.1044e-07	0.828	4.0232e-07	0.828	4.7062e-07	0.828	3.9596e-07	0.828	3.9126e-07	0.828	4.2514e-07	0.828	4.3628e-07	0.828	4.005e-07	0.828	4.012e-07	0.828	4.1722e-07	0.828	4.1336e-07	0.828	3.9776e-07	0.828	3.9276e-07	0.828	3.917e-07	0.828	3.929e-07	0.828	4.0692e-07	0.828	4.311e-07
0.8295	3.3368e-07	0.8295	3.5844e-07	0.8295	3.5068e-07	0.8295	3.4488e-07	0.8295	4.1896e-07	0.8295	4.3058e-07	0.8295	3.901e-07	0.8295	3.8094e-07	0.8295	3.3458e-07	0.8295	3.8938e-07	0.8295	4.5646e-07	0.8295	3.93e-07	0.8295	4.2472e-07	0.8295	4.408e-07	0.8295	4.5192e-07	0.8295	3.9174e-07	0.8295	4.176e-07	0.8295	4.2384e-07	0.8295	3.9922e-07	0.8295	3.9134e-07	0.8295	4.202e-07	0.8295	4.2944e-07	0.8295	3.9434e-07	0.8295	4.0598e-07	0.8295	4.2076e-07
0.831	3.2192e-07	0.831	3.8112e-07	0.831	3.6002e-07	0.831	3.7272e-07	0.831	4.4504e-07	0.831	4.1578e-07	0.831	4.2836e-07	0.831	3.9902e-07	0.831	3.4076e-07	0.831	3.9988e-07	0.831	4.8578e-07	0.831	4.1764e-07	0.831	4.3196e-07	0.831	4.311e-07	0.831	4.3782e-07	0.831	4.0408e-07	0.831	4.0104e-07	0.831	4.1132e-07	0.831	4.1602e-07	0.831	4.1138e-07	0.831	4.422e-07	0.831	4.3408e-07	0.831	4.2974e-07	0.831	3.9372e-07	0.831	4.1886e-07
0.8325	3.342e-07	0.8325	3.7882e-07	0.8325	3.8902e-07	0.8325	3.7292e-07	0.8325	4.66e-07	0.8325	4.3296e-07	0.8325	4.2214e-07	0.8325	4.2786e-07	0.8325	3.3132e-07	0.8325	4.3118e-07	0.8325	5.1078e-07	0.8325	4.384e-07	0.8325	4.1902e-07	0.8325	4.2534e-07	0.8325	4.3546e-07	0.8325	4.3416e-07	0.8325	4.1562e-07	0.8325	4.0858e-07	0.8325	4.4694e-07	0.8325	4.3936e-07	0.8325	4.3126e-07	0.8325	4.1508e-07	0.8325	4.384e-07	0.8325	4.0578e-07	0.8325	4.4276e-07
0.834	3.5772e-07	0.834	3.6668e-07	0.834	3.9802e-07	0.834	3.6354e-07	0.834	4.5776e-07	0.834	4.4584e-07	0.834	4.1256e-07	0.834	4.2936e-07	0.834	3.3148e-07	0.834	4.3946e-07	0.834	5.0078e-07	0.834	4.3672e-07	0.834	4.4922e-07	0.834	4.5834e-07	0.834	4.7018e-07	0.834	4.4038e-07	0.834	4.448e-07	0.834	4.3864e-07	0.834	4.4344e-07	0.834	4.4084e-07	0.834	4.3674e-07	0.834	4.2742e-07	0.834	4.3002e-07	0.834	4.351e-07	0.834	4.6914e-07
0.8355	3.645e-07	0.8355	3.774e-07	0.8355	3.8586e-07	0.8355	3.8926e-07	0.8355	4.4982e-07	0.8355	4.6468e-07	0.8355	4.3524e-07	0.8355	4.7386e-07	0.8355	3.5638e-07	0.8355	4.264e-07	0.8355	4.9368e-07	0.8355	4.2656e-07	0.8355	4.7424e-07	0.8355	4.7982e-07	0.8355	4.8878e-07	0.8355	4.2838e-07	0.8355	4.5356e-07	0.8355	4.636e-07	0.8355	4.332e-07	0.8355	4.2856e-07	0.8355	4.7202e-07	0.8355	4.5992e-07	0.8355	4.2622e-07	0.8355	4.4608e-07	0.8355	4.614e-07
0.837	3.4848e-07	0.837	4.0564e-07	0.837	3.8636e-07	0.837	4.0952e-07	0.837	4.7452e-07	0.837	4.523e-07	0.837	4.6484e-07	0.837	4.9612e-07	0.837	3.7264e-07	0.837	4.2724e-07	0.837	5.2526e-07	0.837	4.454e-07	0.837	4.5548e-07	0.837	4.7766e-07	0.837	4.7946e-07	0.837	4.3234e-07	0.837	4.3896e-07	0.837	4.5352e-07	0.837	4.5526e-07	0.837	4.3718e-07	0.837	4.7782e-07	0.837	4.6848e-07	0.837	4.5618e-07	0.837	4.2988e-07	0.837	4.543e-07
0.8385	3.6934e-07	0.8385	4.1166e-07	0.8385	4.4936e-07	0.8385	3.9278e-07	0.8385	5.0732e-07	0.8385	4.4814e-07	0.8385	4.5926e-07	0.8385	5.2996e-07	0.8385	3.6518e-07	0.8385	4.5768e-07	0.8385	5.5596e-07	0.8385	4.7446e-07	0.8385	4.635e-07	0.8385	4.7128e-07	0.8385	4.7684e-07	0.8385	4.6436e-07	0.8385	4.4092e-07	0.8385	4.4624e-07	0.8385	4.8708e-07	0.8385	4.682e-07	0.8385	4.6082e-07	0.8385	4.5846e-07	0.8385	4.793e-07	0.8385	4.593e-07	0.8385	4.728e-07
0.84	4.242e-07	0.84	4.0124e-07	0.84	4.6304e-07	0.84	3.9954e-07	0.84	5.0496e-07	0.84	4.7268e-07	0.84	4.4454e-07	0.84	5.2548e-07	0.84	3.5836e-07	0.84	4.7956e-07	0.84	5.504e-07	0.84	4.7826e-07	0.84	5.0436e-07	0.84	5.1696e-07	0.84	5.0856e-07	0.84	4.826e-07	0.84	4.7154e-07	0.84	4.6622e-07	0.84	4.869e-07	0.84	4.816e-07	0.84	4.878e-07	0.84	4.5922e-07	0.84	4.7082e-07	0.84	4.8456e-07	0.84	5.0692e-07
0.8415	3.8684e-07	0.8415	4.2844e-07	0.8415	4.2014e-07	0.8415	4.2752e-07	0.8415	4.8986e-07	0.8415	4.9938e-07	0.8415	4.6146e-07	0.8415	5.2092e-07	0.8415	3.8444e-07	0.8415	4.6814e-07	0.8415	5.3346e-07	0.8415	4.641e-07	0.8415	5.0902e-07	0.8415	5.2484e-07	0.8415	5.3112e-07	0.8415	4.7132e-07	0.8415	4.94e-07	0.8415	4.9496e-07	0.8415	4.7388e-07	0.8415	4.6894e-07	0.8415	5.1896e-07	0.8415	4.9114e-07	0.8415	4.6198e-07	0.8415	4.721e-07	0.8415	5.0856e-07
0.843	4.083e-07	0.843	4.5184e-07	0.843	4.4e-07	0.843	4.4016e-07	0.843	5.0316e-07	0.843	5.0072e-07	0.843	4.9442e-07	0.843	5.4826e-07	0.843	4.0776e-07	0.843	4.6148e-07	0.843	5.5098e-07	0.843	4.6784e-07	0.843	4.941e-07	0.843	5.0758e-07	0.843	5.1566e-07	0.843	4.6912e-07	0.843	4.8554e-07	0.843	4.9792e-07	0.843	6.011e-07	0.843	4.681e-07	0.843	5.1372e-07	0.843	5.1068e-07	0.843	4.8548e-07	0.843	4.7368e-07	0.843	4.97e-07
0.8445	4.4304e-07	0.8445	4.3824e-07	0.8445	4.6314e-07	0.8445	4.2906e-07	0.8445	5.4022e-07	0.8445	4.8464e-07	0.8445	5.0624e-07	0.8445	5.7878e-07	0.8445	4.016e-07	0.8445	4.8428e-07	0.8445	5.8976e-07	0.8445	5.0246e-07	0.8445	5.1244e-07	0.8445	5.374e-07	0.8445	5.177e-07	0.8445	5.0304e-07	0.8445	4.7556e-07	0.8445	4.837e-07	0.8445	6.396e-07	0.8445	4.9904e-07	0.8445	5.1248e-07	0.8445	5.0342e-07	0.8445	5.1848e-07	0.8445	5.1516e-07	0.8445	5.0424e-07
0.846	4.3346e-07	0.846	4.4344e-07	0.846	4.8008e-07	0.846	4.3278e-07	0.846	5.5168e-07	0.846	5.0842e-07	0.846	4.9336e-07	0.846	5.8894e-07	0.846	3.945e-07	0.846	5.1452e-07	0.846	6.0058e-07	0.846	5.2016e-07	0.846	5.5016e-07	0.846	5.71e-07	0.846	5.525e-07	0.846	5.2328e-07	0.846	4.9876e-07	0.846	4.973e-07	0.846	6.5948e-07	0.846	5.2648e-07	0.846	5.533e-07	0.846	4.944e-07	0.846	5.2016e-07	0.846	5.249e-07	0.846	5.4084e-07
0.8475	4.5586e-07	0.8475	4.783e-07	0.8475	4.7932e-07	0.8475	4.573e-07	0.8475	5.3294e-07	0.8475	5.5004e-07	0.8475	4.9572e-07	0.8475	5.8458e-07	0.8475	4.1846e-07	0.8475	5.1702e-07	0.8475	5.8472e-07	0.8475	5.0806e-07	0.8475	5.5622e-07	0.8475	5.6132e-07	0.8475	5.777e-07	0.8475	5.0784e-07	0.8475	5.3224e-07	0.8475	5.344e-07	0.8475	6.444e-07	0.8475	5.1522e-07	0.8475	5.6304e-07	0.8475	5.2386e-07	0.8475	5.033e-07	0.8475	5.1064e-07	0.8475	5.592e-07
0.849	4.139e-07	0.849	4.8828e-07	0.849	4.7408e-07	0.849	4.7874e-07	0.849	5.6908e-07	0.849	5.4326e-07	0.849	5.2706e-07	0.849	5.1574e-07	0.849	4.4402e-07	0.849	5.03e-07	0.849	5.8958e-07	0.849	5.09e-07	0.849	5.3946e-07	0.849	5.5922e-07	0.849	5.6126e-07	0.849	5.2792e-07	0.849	5.3258e-07	0.849	5.4892e-07	0.849	6.4114e-07	0.849	5.102e-07	0.849	5.4524e-07	0.849	5.5642e-07	0.849	5.1894e-07	0.849	5.2502e-07	0.849	5.4784e-07
0.8505	4.3698e-07	0.8505	4.7174e-07	0.8505	5.0454e-07	0.8505	4.707e-07	0.8505	5.997e-07	0.8505	5.291e-07	0.8505	5.5302e-07	0.8505	5.5114e-07	0.8505	4.3542e-07	0.8505	5.209e-07	0.8505	6.2596e-07	0.8505	5.6246e-07	0.8505	5.4498e-07	0.8505	5.7598e-07	0.8505	5.608e-07	0.8505	5.6646e-07	0.8505	5.2046e-07	0.8505	5.32e-07	0.8505	6.695e-07	0.8505	5.4374e-07	0.8505	5.8356e-07	0.8505	5.5752e-07	0.8505	5.5516e-07	0.8505	5.6306e-07	0.8505	5.4488e-07
0.852	4.658e-07	0.852	4.8122e-07	0.852	5.05e-07	0.852	4.593e-07	0.852	5.83e-07	0.852	5.5208e-07	0.852	5.4058e-07	0.852	5.6098e-07	0.852	4.2898e-07	0.852	5.6052e-07	0.852	6.515e-07	0.852	5.5528e-07	0.852	5.8604e-07	0.852	6.2302e-07	0.852	5.958e-07	0.852	5.611e-07	0.852	5.3466e-07	0.852	5.4446e-07	0.852	7.0542e-07	0.852	5.7316e-07	0.852	6.1116e-07	0.852	5.3996e-07	0.852	5.7038e-07	0.852	5.7072e-07	0.852	5.7652e-07
0.8535	4.6588e-07	0.8535	5.1574e-07	0.8535	4.9088e-07	0.8535	4.815e-07	0.8535	5.916e-07	0.8535	5.8974e-07	0.8535	5.3322e-07	0.8535	6.053e-07	0.8535	4.5504e-07	0.8535	5.5464e-07	0.8535	6.4674e-07	0.8535	5.5052e-07	0.8535	6.0756e-07	0.8535	6.1796e-07	0.8535	6.2734e-07	0.8535	5.5538e-07	0.8535	5.723e-07	0.8535	5.9294e-07	0.8535	6.7578e-07	0.8535	5.5442e-07	0.8535	5.9592e-07	0.8535	5.5462e-07	0.8535	5.536e-07	0.8535	5.5592e-07	0.8535	6.0676e-07
0.855	4.8278e-07	0.855	5.3232e-07	0.855	5.0554e-07	0.855	5.15e-07	0.855	6.3854e-07	0.855	5.9288e-07	0.855	5.6114e-07	0.855	6.0752e-07	0.855	4.8466e-07	0.855	5.478e-07	0.855	6.4356e-07	0.855	5.9406e-07	0.855	5.965e-07	0.855	5.997e-07	0.855	6.1032e-07	0.855	5.837e-07	0.855	5.93e-07	0.855	5.854e-07	0.855	6.4174e-07	0.855	5.5698e-07	0.855	5.9774e-07	0.855	5.9382e-07	0.855	5.6606e-07	0.855	5.6044e-07	0.855	5.9696e-07
0.8565	5.104e-07	0.8565	5.184e-07	0.8565	5.388e-07	0.8565	5.1774e-07	0.8565	6.4766e-07	0.8565	5.769e-07	0.8565	5.9992e-07	0.8565	5.9392e-07	0.8565	4.7968e-07	0.8565	5.8924e-07	0.8565	6.7024e-07	0.8565	6.1266e-07	0.8565	5.89e-07	0.8565	6.1264e-07	0.8565	6.091e-07	0.8565	6.1716e-07	0.8565	5.6718e-07	0.8565	5.7602e-07	0.8565	7.1176e-07	0.8565	5.914e-07	0.8565	6.3572e-07	0.8565	6.1072e-07	0.8565	6.0738e-07	0.8565	5.996e-07	0.8565	5.8756e-07
0.858	5.397e-07	0.858	5.1568e-07	0.858	5.5192e-07	0.858	5.0292e-07	0.858	6.3256e-07	0.858	5.908e-07	0.858	5.8976e-07	0.858	6.2432e-07	0.858	4.6656e-07	0.858	6.1402e-07	0.858	7.0338e-07	0.858	5.9154e-07	0.858	6.2164e-07	0.858	6.54e-07	0.858	6.4924e-07	0.858	6.1194e-07	0.858	5.6944e-07	0.858	6.2166e-07	0.858	7.331e-07	0.858	6.2362e-07	0.858	6.6232e-07	0.858	5.9156e-07	0.858	6.225e-07	0.858	6.2574e-07	0.858	6.1506e-07
0.8595	5.0754e-07	0.8595	5.4632e-07	0.8595	5.3588e-07	0.8595	5.157e-07	0.8595	6.428e-07	0.8595	6.3304e-07	0.8595	5.8046e-07	0.8595	5.89e-07	0.8595	4.834e-07	0.8595	5.9502e-07	0.8595	7.0228e-07	0.8595	6.3196e-07	0.8595	6.5396e-07	0.8595	6.7628e-07	0.8595	6.8186e-07	0.8595	6.0036e-07	0.8595	6.119e-07	0.8595	6.4972e-07	0.8595	6.929e-07	0.8595	6.108e-07	0.8595	6.4958e-07	0.8595	5.9298e-07	0.8595	5.9662e-07	0.8595	6.1252e-07	0.8595	6.5822e-07
0.861	4.9056e-07	0.861	5.7878e-07	0.861	5.366e-07	0.861	5.5376e-07	0.861	6.8946e-07	0.861	6.5064e-07	0.861	6.232e-07	0.861	6.1986e-07	0.861	5.1762e-07	0.861	6.15e-07	0.861	6.8384e-07	0.861	6.6748e-07	0.861	6.5278e-07	0.861	6.557e-07	0.861	6.719e-07	0.861	6.2938e-07	0.861	6.3614e-07	0.861	6.2632e-07	0.861	6.6662e-07	0.861	6.0112e-07	0.861	6.4156e-07	0.861	6.333e-07	0.861	6.3786e-07	0.861	6.0392e-07	0.861	6.6374e-07
0.8625	5.224e-07	0.8625	5.6584e-07	0.8625	5.7088e-07	0.8625	5.6298e-07	0.8625	7.0868e-07	0.8625	6.3592e-07	0.8625	6.4952e-07	0.8625	6.706e-07	0.8625	5.2308e-07	0.8625	6.712e-07	0.8625	7.0102e-07	0.8625	6.5104e-07	0.8625	6.3716e-07	0.8625	6.5588e-07	0.8625	6.5858e-07	0.8625	6.641e-07	0.8625	6.248e-07	0.8625	6.436e-07	0.8625	7.0108e-07	0.8625	6.2818e-07	0.8625	6.7544e-07	0.8625	6.633e-07	0.8625	6.725e-07	0.8625	6.3632e-07	0.8625	6.4496e-07
0.864	5.5068e-07	0.864	5.597e-07	0.864	5.9902e-07	0.864	5.4756e-07	0.864	6.9046e-07	0.864	6.3148e-07	0.864	6.2542e-07	0.864	6.5482e-07	0.864	5.085e-07	0.864	6.7188e-07	0.864	7.5086e-07	0.864	6.4576e-07	0.864	6.5616e-07	0.864	6.9632e-07	0.864	7.0744e-07	0.864	6.6942e-07	0.864	6.1538e-07	0.864	6.9412e-07	0.864	7.5234e-07	0.864	6.7048e-07	0.864	7.1506e-07	0.864	6.5108e-07	0.864	6.5406e-07	0.864	6.7554e-07	0.864	6.7032e-07
0.8655	5.5128e-07	0.8655	6.0554e-07	0.8655	5.8222e-07	0.8655	5.5948e-07	0.8655	6.8874e-07	0.8655	6.8748e-07	0.8655	6.529e-07	0.8655	6.4752e-07	0.8655	5.1726e-07	0.8655	6.4542e-07	0.8655	7.7162e-07	0.8655	6.9846e-07	0.8655	7.0828e-07	0.8655	7.3148e-07	0.8655	7.313e-07	0.8655	6.5148e-07	0.8655	6.4756e-07	0.8655	6.9228e-07	0.8655	7.4876e-07	0.8655	6.727e-07	0.8655	7.1144e-07	0.8655	6.3938e-07	0.8655	6.5378e-07	0.8655	6.7446e-07	0.8655	7.0112e-07
0.867	5.3578e-07	0.867	6.252e-07	0.867	5.833e-07	0.867	5.9906e-07	0.867	7.2956e-07	0.867	7.0358e-07	0.867	7.0318e-07	0.867	7.0182e-07	0.867	5.526e-07	0.867	6.5378e-07	0.867	7.5e-07	0.867	7.2396e-07	0.867	7.0876e-07	0.867	7.2042e-07	0.867	7.109e-07	0.867	6.8554e-07	0.867	6.8716e-07	0.867	6.7614e-07	0.867	7.3848e-07	0.867	6.519e-07	0.867	6.9754e-07	0.867	6.7236e-07	0.867	6.939e-07	0.867	6.5872e-07	0.867	7.2724e-07
0.8685	5.5324e-07	0.8685	6.1392e-07	0.8685	6.18e-07	0.8685	6.1106e-07	0.8685	7.669e-07	0.8685	6.8252e-07	0.8685	6.9574e-07	0.8685	7.2122e-07	0.8685	5.7646e-07	0.8685	6.986e-07	0.8685	7.5444e-07	0.8685	7.0008e-07	0.8685	6.9312e-07	0.8685	7.129e-07	0.8685	7.5182e-07	0.8685	7.2712e-07	0.8685	6.886e-07	0.8685	6.9932e-07	0.8685	7.9276e-07	0.8685	6.8452e-07	0.8685	7.1378e-07	0.8685	7.1652e-07	0.8685	7.2586e-07	0.8685	6.7502e-07	0.8685	7.1232e-07
0.87	6.0036e-07	0.87	6.0632e-07	0.87	6.4722e-07	0.87	5.9026e-07	0.87	7.5508e-07	0.87	7.0966e-07	0.87	6.7922e-07	0.87	7.0128e-07	0.87	5.6108e-07	0.87	7.2134e-07	0.87	7.9612e-07	0.87	7.1972e-07	0.87	7.3418e-07	0.87	7.3952e-07	0.87	7.9544e-07	0.87	7.2934e-07	0.87	6.7136e-07	0.87	7.4558e-07	0.87	8.1628e-07	0.87	7.3612e-07	0.87	7.642e-07	0.87	7.0408e-07	0.87	7.1844e-07	0.87	7.3302e-07	0.87	7.1076e-07
0.8715	5.8916e-07	0.8715	6.4436e-07	0.8715	6.3192e-07	0.8715	6.1046e-07	0.8715	7.4238e-07	0.8715	7.605e-07	0.8715	6.9846e-07	0.8715	7.0664e-07	0.8715	5.6404e-07	0.8715	7.0526e-07	0.8715	8.3196e-07	0.8715	7.6978e-07	0.8715	7.749e-07	0.8715	7.9014e-07	0.8715	7.793e-07	0.8715	7.09e-07	0.8715	6.9076e-07	0.8715	7.623e-07	0.8715	7.3206e-07	0.8715	7.1216e-07	0.8715	7.8094e-07	0.8715	7.0844e-07	0.8715	7.0558e-07	0.8715	7.2394e-07	0.8715	7.8294e-07
0.873	5.9048e-07	0.873	6.7584e-07	0.873	6.2816e-07	0.873	6.4948e-07	0.873	7.7838e-07	0.873	7.594e-07	0.873	7.471e-07	0.873	7.5478e-07	0.873	6.0706e-07	0.873	7.0354e-07	0.873	8.2086e-07	0.873	7.8222e-07	0.873	7.5134e-07	0.873	7.8296e-07	0.873	7.789e-07	0.873	7.5416e-07	0.873	7.3782e-07	0.873	7.4238e-07	0.873	7.2808e-07	0.873	7.223e-07	0.873	7.6346e-07	0.873	7.658e-07	0.873	7.5878e-07	0.873	7.199e-07	0.873	7.7682e-07
0.8745	6.3138e-07	0.8745	6.7016e-07	0.8745	6.6538e-07	0.8745	6.6208e-07	0.8745	8.2794e-07	0.8745	7.4486e-07	0.8745	7.6834e-07	0.8745	7.7902e-07	0.8745	6.2052e-07	0.8745	7.4382e-07	0.8745	8.142e-07	0.8745	7.5568e-07	0.8745	7.6224e-07	0.8745	7.6824e-07	0.8745	8.2546e-07	0.8745	7.9314e-07	0.8745	7.5392e-07	0.8745	7.482e-07	0.8745	7.6958e-07	0.8745	7.8228e-07	0.8745	7.608e-07	0.8745	7.7628e-07	0.8745	7.9142e-07	0.8745	7.7362e-07	0.8745	7.6822e-07
0.876	6.5296e-07	0.876	6.543e-07	0.876	6.9976e-07	0.876	6.4292e-07	0.876	8.233e-07	0.876	7.955e-07	0.876	7.4376e-07	0.876	7.5978e-07	0.876	6.0408e-07	0.876	7.7926e-07	0.876	8.4762e-07	0.876	8.0368e-07	0.876	8.21e-07	0.876	8.1546e-07	0.876	8.5904e-07	0.876	7.8356e-07	0.876	7.3376e-07	0.876	7.9628e-07	0.876	8.0894e-07	0.876	7.8878e-07	0.876	8.1088e-07	0.876	7.5338e-07	0.876	7.6578e-07	0.876	7.9644e-07	0.876	7.9984e-07
0.8775	6.3384e-07	0.8775	6.7718e-07	0.8775	6.8534e-07	0.8775	6.4524e-07	0.8775	8.0542e-07	0.8775	8.299e-07	0.8775	7.4456e-07	0.8775	7.6978e-07	0.8775	6.161e-07	0.8775	7.7318e-07	0.8775	8.9546e-07	0.8775	8.439e-07	0.8775	8.3702e-07	0.8775	8.565e-07	0.8775	8.4664e-07	0.8775	7.7784e-07	0.8775	7.3608e-07	0.8775	8.214e-07	0.8775	7.9556e-07	0.8775	7.7074e-07	0.8775	8.431e-07	0.8775	7.9562e-07	0.8775	7.937e-07	0.8775	7.7526e-07	0.8775	8.5366e-07
0.879	6.5174e-07	0.879	7.2492e-07	0.879	6.7994e-07	0.879	6.969e-07	0.879	8.4796e-07	0.879	8.117e-07	0.879	7.9462e-07	0.879	8.3218e-07	0.879	6.5364e-07	0.879	7.5644e-07	0.879	8.9986e-07	0.879	8.1836e-07	0.879	8.1848e-07	0.879	8.5372e-07	0.879	8.3562e-07	0.879	8.2604e-07	0.879	7.8506e-07	0.879	8.0756e-07	0.879	7.8536e-07	0.879	8.121e-07	0.879	8.3104e-07	0.879	8.4124e-07	0.879	8.494e-07	0.879	7.9784e-07	0.879	8.4948e-07
0.8805	7.002e-07	0.8805	7.331e-07	0.8805	7.153e-07	0.8805	7.1784e-07	0.8805	9.015e-07	0.8805	8.0876e-07	0.8805	8.3036e-07	0.8805	8.352e-07	0.8805	6.791e-07	0.8805	7.8282e-07	0.8805	8.7744e-07	0.8805	8.4366e-07	0.8805	8.2116e-07	0.8805	8.345e-07	0.8805	8.8226e-07	0.8805	8.5884e-07	0.8805	8.2226e-07	0.8805	7.995e-07	0.8805	8.1978e-07	0.8805	8.5898e-07	0.8805	8.1844e-07	0.8805	8.3224e-07	0.8805	8.385e-07	0.8805	8.6778e-07	0.8805	8.3026e-07
0.882	7.0154e-07	0.882	7.1344e-07	0.882	7.5428e-07	0.882	7.0584e-07	0.882	8.7918e-07	0.882	8.5096e-07	0.882	8.1548e-07	0.882	8.191e-07	0.882	6.6492e-07	0.882	8.3074e-07	0.882	9.3008e-07	0.882	9.0756e-07	0.882	8.7052e-07	0.882	8.6208e-07	0.882	9.2584e-07	0.882	8.425e-07	0.882	7.9694e-07	0.882	8.421e-07	0.882	8.6974e-07	0.882	8.4506e-07	0.882	8.7588e-07	0.882	8.1798e-07	0.882	8.2784e-07	0.882	8.633e-07	0.882	8.5408e-07
0.8835	6.8226e-07	0.8835	7.2364e-07	0.8835	7.4696e-07	0.8835	6.9366e-07	0.8835	8.9254e-07	0.8835	8.9424e-07	0.8835	8.0516e-07	0.8835	8.7846e-07	0.8835	6.6114e-07	0.8835	8.4942e-07	0.8835	9.785e-07	0.8835	8.8924e-07	0.8835	9.0404e-07	0.8835	9.165e-07	0.8835	9.2632e-07	0.8835	8.402e-07	0.8835	8.2084e-07	0.8835	8.915e-07	0.8835	8.7468e-07	0.8835	8.3626e-07	0.8835	9.1482e-07	0.8835	8.5226e-07	0.8835	8.6992e-07	0.8835	8.4346e-07	0.8835	9.1e-07
0.885	7.165e-07	0.885	8.1004e-07	0.885	7.2976e-07	0.885	7.2848e-07	0.885	9.653e-07	0.885	8.892e-07	0.885	8.4526e-07	0.885	9.195e-07	0.885	6.9762e-07	0.885	8.242e-07	0.885	9.613e-07	0.885	8.9006e-07	0.885	8.8298e-07	0.885	9.2796e-07	0.885	9.0396e-07	0.885	8.75e-07	0.885	8.8124e-07	0.885	8.878e-07	0.885	8.525e-07	0.885	8.8304e-07	0.885	8.999e-07	0.885	9.1182e-07	0.885	9.1966e-07	0.885	8.6028e-07	0.885	9.281e-07
0.8865	7.5784e-07	0.8865	8.327e-07	0.8865	7.5766e-07	0.8865	7.7304e-07	0.8865	9.6374e-07	0.8865	8.7108e-07	0.8865	8.959e-07	0.8865	8.9294e-07	0.8865	7.3792e-07	0.8865	8.3578e-07	0.8865	9.576e-07	0.8865	9.6908e-07	0.8865	8.8634e-07	0.8865	9.0896e-07	0.8865	9.2512e-07	0.8865	9.3336e-07	0.8865	8.7036e-07	0.8865	8.6794e-07	0.8865	8.6714e-07	0.8865	9.2952e-07	0.8865	8.9262e-07	0.8865	9.1098e-07	0.8865	9.2014e-07	0.8865	9.1362e-07	0.8865	9.0628e-07
0.888	7.563e-07	0.888	8.2274e-07	0.888	8.1972e-07	0.888	7.7206e-07	0.888	9.455e-07	0.888	9.02e-07	0.888	8.9906e-07	0.888	9.3164e-07	0.888	7.3266e-07	0.888	8.874e-07	0.888	1.013e-06	0.888	9.8e-07	0.888	9.547e-07	0.888	9.164e-07	0.888	9.8402e-07	0.888	9.305e-07	0.888	8.644e-07	0.888	9.3996e-07	0.888	9.2372e-07	0.888	9.2314e-07	0.888	9.409e-07	0.888	8.8784e-07	0.888	8.991e-07	0.888	9.417e-07	0.888	9.1456e-07
0.8895	7.4348e-07	0.8895	7.8188e-07	0.8895	7.9838e-07	0.8895	7.544e-07	0.8895	9.963e-07	0.8895	9.8968e-07	0.8895	8.7338e-07	0.8895	9.88e-07	0.8895	7.1784e-07	0.8895	9.1858e-07	0.8895	1.05718e-06	0.8895	9.5018e-07	0.8895	9.7334e-07	0.8895	9.7784e-07	0.8895	1.00512e-06	0.8895	9.0278e-07	0.8895	9.219e-07	0.8895	9.683e-07	0.8895	9.5082e-07	0.8895	9.0598e-07	0.8895	9.8634e-07	0.8895	9.0532e-07	0.8895	9.2034e-07	0.8895	9.176e-07	0.8895	9.6872e-07
0.891	7.6754e-07	0.891	8.4438e-07	0.891	8.0976e-07	0.891	7.7746e-07	0.891	1.05266e-06	0.891	9.7252e-07	0.891	8.9318e-07	0.891	9.662e-07	0.891	7.421e-07	0.891	8.9824e-07	0.891	1.04852e-06	0.891	9.6468e-07	0.891	9.4638e-07	0.891	1.00706e-06	0.891	9.8366e-07	0.891	9.331e-07	0.891	9.5828e-07	0.891	9.4206e-07	0.891	9.313e-07	0.891	9.3674e-07	0.891	9.7912e-07	0.891	9.635e-07	0.891	9.8126e-07	0.891	9.2238e-07	0.891	1.00746e-06
0.8925	8.4408e-07	0.8925	8.9512e-07	0.8925	8.7002e-07	0.8925	8.2634e-07	0.8925	1.02884e-06	0.8925	9.4726e-07	0.8925	9.5204e-07	0.8925	9.7962e-07	0.8925	7.9156e-07	0.8925	9.019e-07	0.8925	1.03288e-06	0.8925	1.0233e-06	0.8925	1.01606e-06	0.8925	9.9052e-07	0.8925	9.8468e-07	0.8925	9.8776e-07	0.8925	9.3846e-07	0.8925	9.7198e-07	0.8925	9.2986e-07	0.8925	9.9328e-07	0.8925	9.6774e-07	0.8925	9.9652e-07	0.8925	1.00024e-06	0.8925	9.7014e-07	0.8925	9.9314e-07
0.894	8.6898e-07	0.894	8.3342e-07	0.894	8.7756e-07	0.894	8.44e-07	0.894	1.03096e-06	0.894	9.5676e-07	0.894	9.7896e-07	0.894	1.05066e-06	0.894	8.0288e-07	0.894	9.5602e-07	0.894	1.11194e-06	0.894	1.0495e-06	0.894	1.05544e-06	0.894	9.9058e-07	0.894	1.04458e-06	0.894	1.00912e-06	0.894	9.3566e-07	0.894	1.04182e-06	0.894	9.8122e-07	0.894	1.00704e-06	0.894	1.02212e-06	0.894	9.7044e-07	0.894	9.7522e-07	0.894	1.01712e-06	0.894	9.8216e-07
0.8955	8.4328e-07	0.8955	8.7682e-07	0.8955	8.5726e-07	0.8955	8.2266e-07	0.8955	1.10928e-06	0.8955	1.0186e-06	0.8955	9.4786e-07	0.8955	1.04702e-06	0.8955	7.8116e-07	0.8955	9.9408e-07	0.8955	1.1873e-06	0.8955	1.02734e-06	0.8955	1.02354e-06	0.8955	1.03552e-06	0.8955	1.08602e-06	0.8955	9.9098e-07	0.8955	9.8742e-07	0.8955	1.03164e-06	0.8955	1.03028e-06	0.8955	9.8278e-07	0.8955	1.0682e-06	0.8955	9.698e-07	0.8955	9.792e-07	0.8955	1.00584e-06	0.8955	1.0266e-06
0.897	8.9108e-07	0.897	9.2994e-07	0.897	8.8884e-07	0.897	8.275e-07	0.897	1.12794e-06	0.897	1.06024e-06	0.897	1.00644e-06	0.897	1.03758e-06	0.897	7.8888e-07	0.897	9.7908e-07	0.897	1.2221e-06	0.897	1.02692e-06	0.897	1.04508e-06	0.897	1.09018e-06	0.897	1.05482e-06	0.897	9.9124e-07	0.897	1.03212e-06	0.897	1.0187e-06	0.897	1.02004e-06	0.897	9.9136e-07	0.897	1.04708e-06	0.897	1.02316e-06	0.897	1.04264e-06	0.897	9.908e-07	0.897	1.08732e-06
0.8985	9.3886e-07	0.8985	9.1034e-07	0.8985	9.5494e-07	0.8985	8.774e-07	0.8985	1.0986e-06	0.8985	1.0393e-06	0.8985	1.0535e-06	0.8985	1.10788e-06	0.8985	8.403e-07	0.8985	9.7282e-07	0.8985	1.1893e-06	0.8985	1.0823e-06	0.8985	1.1136e-06	0.8985	1.08276e-06	0.8985	1.1124e-06	0.8985	1.05022e-06	0.8985	1.02046e-06	0.8985	1.06572e-06	0.8985	1.00292e-06	0.8985	1.05272e-06	0.8985	1.04858e-06	0.8985	1.07296e-06	0.8985	1.0856e-06	0.8985	1.026e-06	0.8985	1.07466e-06
0.9	9.1664e-07	0.9	9.1016e-07	0.9	9.46e-07	0.9	9.105e-07	0.9	1.1858e-06	0.9	1.02996e-06	0.9	1.03256e-06	0.9	1.14086e-06	0.9	8.6828e-07	0.9	1.0322e-06	0.9	1.2499e-06	0.9	1.13258e-06	0.9	1.12564e-06	0.9	1.07698e-06	0.9	1.213e-06	0.9	1.08822e-06	0.9	1.00262e-06	0.9	1.12234e-06	0.9	1.0434e-06	0.9	1.0914e-06	0.9	1.1058e-06	0.9	1.05878e-06	0.9	1.06796e-06	0.9	1.09426e-06	0.9	1.08024e-06
0.9015	9.2378e-07	0.9015	9.6064e-07	0.9015	9.2572e-07	0.9015	8.8252e-07	0.9015	1.2683e-06	0.9015	1.07994e-06	0.9015	1.0378e-06	0.9015	1.11812e-06	0.9015	8.568e-07	0.9015	1.07666e-06	0.9015	1.3106e-06	0.9015	1.12418e-06	0.9015	1.09924e-06	0.9015	1.1594e-06	0.9015	1.284e-06	0.9015	1.06512e-06	0.9015	1.04652e-06	0.9015	1.12058e-06	0.9015	1.10684e-06	0.9015	1.07388e-06	0.9015	1.2242e-06	0.9015	1.0402e-06	0.9015	1.04842e-06	0.9015	1.09726e-06	0.9015	1.1728e-06
0.903	9.8718e-07	0.903	1.00624e-06	0.903	9.8424e-07	0.903	9.2756e-07	0.903	1.2853e-06	0.903	1.13576e-06	0.903	1.09104e-06	0.903	1.187e-06	0.903	8.5312e-07	0.903	1.05652e-06	0.903	1.2768e-06	0.903	1.10396e-06	0.903	1.1795e-06	0.903	1.2665e-06	0.903	1.3344e-06	0.903	1.07068e-06	0.903	1.10742e-06	0.903	1.09354e-06	0.903	1.11328e-06	0.903	1.06904e-06	0.903	1.3088e-06	0.903	1.0851e-06	0.903	1.09682e-06	0.903	1.07372e-06	0.903	1.2566e-06
0.9045	1.00918e-06	0.9045	9.9266e-07	0.9045	1.02864e-06	0.9045	9.801e-07	0.9045	1.2608e-06	0.9045	1.1306e-06	0.9045	1.13672e-06	0.9045	1.2662e-06	0.9045	8.907e-07	0.9045	1.04324e-06	0.9045	1.3065e-06	0.9045	1.1459e-06	0.9045	1.2485e-06	0.9045	1.2451e-06	0.9045	1.3053e-06	0.9045	1.172e-06	0.9045	1.11426e-06	0.9045	1.13306e-06	0.9045	1.08564e-06	0.9045	1.11936e-06	0.9045	1.2875e-06	0.9045	1.2011e-06	0.9045	1.1669e-06	0.9045	1.09698e-06	0.9045	1.2497e-06
0.906	9.756e-07	0.906	9.8166e-07	0.906	1.01866e-06	0.906	9.6416e-07	0.906	1.3164e-06	0.906	1.109e-06	0.906	1.12978e-06	0.906	1.303e-06	0.906	9.4378e-07	0.906	1.08974e-06	0.906	1.4038e-06	0.906	1.2615e-06	0.906	1.3065e-06	0.906	1.2314e-06	0.906	1.317e-06	0.906	1.263e-06	0.906	1.08768e-06	0.906	1.2839e-06	0.906	1.11084e-06	0.906	1.2223e-06	0.906	1.2917e-06	0.906	1.2413e-06	0.906	1.2458e-06	0.906	1.2315e-06	0.906	1.233e-06
0.9075	1.01768e-06	0.9075	1.01438e-06	0.9075	1.00196e-06	0.9075	9.6474e-07	0.9075	1.3869e-06	0.9075	1.14352e-06	0.9075	1.11044e-06	0.9075	1.2673e-06	0.9075	9.3846e-07	0.9075	1.1697e-06	0.9075	1.3705e-06	0.9075	1.3007e-06	0.9075	1.2834e-06	0.9075	1.3018e-06	0.9075	1.3989e-06	0.9075	1.2443e-06	0.9075	1.10872e-06	0.9075	1.3234e-06	0.9075	1.261e-06	0.9075	1.2724e-06	0.9075	1.3862e-06	0.9075	1.2084e-06	0.9075	1.2447e-06	0.9075	1.2623e-06	0.9075	1.2939e-06
0.909	1.07152e-06	0.909	1.07446e-06	0.909	1.03952e-06	0.909	1.03384e-06	0.909	1.3753e-06	0.909	1.2892e-06	0.909	1.1907e-06	0.909	1.3451e-06	0.909	9.1972e-07	0.909	1.2369e-06	0.909	1.3921e-06	0.909	1.3786e-06	0.909	1.2725e-06	0.909	1.359e-06	0.909	1.4233e-06	0.909	1.237e-06	0.909	1.2515e-06	0.909	1.385e-06	0.909	1.3064e-06	0.909	1.3426e-06	0.909	1.3887e-06	0.909	1.2527e-06	0.909	1.2219e-06	0.909	1.3503e-06	0.909	1.3586e-06
0.9105	1.08502e-06	0.9105	1.0839e-06	0.9105	1.10138e-06	0.9105	1.05948e-06	0.9105	1.3545e-06	0.9105	1.294e-06	0.9105	1.2488e-06	0.9105	1.38e-06	0.9105	9.4718e-07	0.9105	1.2226e-06	0.9105	1.4987e-06	0.9105	1.367e-06	0.9105	1.3474e-06	0.9105	1.3318e-06	0.9105	1.3942e-06	0.9105	1.307e-06	0.9105	1.2847e-06	0.9105	1.3455e-06	0.9105	1.3835e-06	0.9105	1.3395e-06	0.9105	1.3633e-06	0.9105	1.3295e-06	0.9105	1.2901e-06	0.9105	1.3347e-06	0.9105	1.3422e-06
0.912	1.05602e-06	0.912	1.05846e-06	0.912	1.09576e-06	0.912	1.03412e-06	0.912	1.4173e-06	0.912	1.378e-06	0.912	1.3287e-06	0.912	1.3472e-06	0.912	1.0205e-06	0.912	1.2259e-06	0.912	1.4693e-06	0.912	1.3478e-06	0.912	1.399e-06	0.912	1.3264e-06	0.912	1.4068e-06	0.912	1.3614e-06	0.912	1.3684e-06	0.912	1.3835e-06	0.912	1.3577e-06	0.912	1.3147e-06	0.912	1.4478e-06	0.912	1.3281e-06	0.912	1.3458e-06	0.912	1.3316e-06	0.912	1.3286e-06
0.9135	1.07164e-06	0.9135	1.0872e-06	0.9135	1.08062e-06	0.9135	1.0407e-06	0.9135	1.4867e-06	0.9135	1.4162e-06	0.9135	1.283e-06	0.9135	1.4271e-06	0.9135	1.0111e-06	0.9135	1.3167e-06	0.9135	1.4876e-06	0.9135	1.41e-06	0.9135	1.3728e-06	0.9135	1.3997e-06	0.9135	1.4972e-06	0.9135	1.3268e-06	0.9135	1.3622e-06	0.9135	1.4739e-06	0.9135	1.3726e-06	0.9135	1.3696e-06	0.9135	1.496e-06	0.9135	1.2946e-06	0.9135	1.3209e-06	0.9135	1.4244e-06	0.9135	1.4005e-06
0.915	1.13888e-06	0.915	1.1964e-06	0.915	1.166e-06	0.915	1.10674e-06	0.915	1.4693e-06	0.915	1.3789e-06	0.915	1.314e-06	0.915	1.4821e-06	0.915	1.03672e-06	0.915	1.3135e-06	0.915	1.5918e-06	0.915	1.4805e-06	0.915	1.3656e-06	0.915	1.4558e-06	0.915	1.5203e-06	0.915	1.3273e-06	0.915	1.3607e-06	0.915	1.4513e-06	0.915	1.4727e-06	0.915	1.4408e-06	0.915	1.4613e-06	0.915	1.3467e-06	0.915	1.3286e-06	0.915	1.4484e-06	0.915	1.4616e-06
0.9165	1.2134e-06	0.9165	1.256e-06	0.9165	1.2509e-06	0.9165	1.14874e-06	0.9165	1.4526e-06	0.9165	1.3968e-06	0.9165	1.4162e-06	0.9165	1.445e-06	0.9165	1.07824e-06	0.9165	1.2972e-06	0.9165	1.5831e-06	0.9165	1.4483e-06	0.9165	1.4438e-06	0.9165	1.4399e-06	0.9165	1.4813e-06	0.9165	1.4118e-06	0.9165	1.4617e-06	0.9165	1.4378e-06	0.9165	1.4618e-06	0.9165	1.4307e-06	0.9165	1.492e-06	0.9165	1.4239e-06	0.9165	1.4099e-06	0.9165	1.4122e-06	0.9165	1.4382e-06
0.918	1.3017e-06	0.918	1.2255e-06	0.918	1.2722e-06	0.918	1.12444e-06	0.918	1.526e-06	0.918	1.4816e-06	0.918	1.3858e-06	0.918	1.5075e-06	0.918	1.10482e-06	0.918	1.3828e-06	0.918	1.5721e-06	0.918	1.4537e-06	0.918	1.4997e-06	0.918	1.4554e-06	0.918	1.5342e-06	0.918	1.4541e-06	0.918	1.4621e-06	0.918	1.5075e-06	0.918	1.444e-06	0.918	1.4702e-06	0.918	1.5908e-06	0.918	1.4199e-06	0.918	1.4428e-06	0.918	1.4949e-06	0.918	1.4291e-06
0.9195	1.3179e-06	0.9195	1.2374e-06	0.9195	1.2387e-06	0.9195	1.11224e-06	0.9195	1.5924e-06	0.9195	1.515e-06	0.9195	1.3904e-06	0.9195	1.5858e-06	0.9195	1.07528e-06	0.9195	1.4224e-06	0.9195	1.6639e-06	0.9195	1.5373e-06	0.9195	1.4663e-06	0.9195	1.5229e-06	0.9195	1.6164e-06	0.9195	1.4239e-06	0.9195	1.4378e-06	0.9195	1.582e-06	0.9195	1.5235e-06	0.9195	1.4755e-06	0.9195	1.5635e-06	0.9195	1.3915e-06	0.9195	1.4048e-06	0.9195	1.5568e-06	0.9195	1.5088e-06
0.921	1.2891e-06	0.921	1.3192e-06	0.921	1.2726e-06	0.921	1.1876e-06	0.921	1.567e-06	0.921	1.48e-06	0.921	1.487e-06	0.921	1.5489e-06	0.921	1.11804e-06	0.921	1.3839e-06	0.921	1.7034e-06	0.921	1.5851e-06	0.921	1.4658e-06	0.921	1.5564e-06	0.921	1.592e-06	0.921	1.4298e-06	0.921	1.5315e-06	0.921	1.5507e-06	0.921	1.5824e-06	0.921	1.6091e-06	0.921	1.5831e-06	0.921	1.4518e-06	0.921	1.4374e-06	0.921	1.5167e-06	0.921	1.5663e-06
0.9225	1.3288e-06	0.9225	1.3493e-06	0.9225	1.3521e-06	0.9225	1.238e-06	0.9225	1.5568e-06	0.9225	1.5033e-06	0.9225	1.5071e-06	0.9225	1.5944e-06	0.9225	1.2364e-06	0.9225	1.4492e-06	0.9225	1.6653e-06	0.9225	1.5517e-06	0.9225	1.549e-06	0.9225	1.517e-06	0.9225	1.5965e-06	0.9225	1.5229e-06	0.9225	1.5746e-06	0.9225	1.5381e-06	0.9225	1.5537e-06	0.9225	1.5344e-06	0.9225	1.6745e-06	0.9225	1.5272e-06	0.9225	1.5309e-06	0.9225	1.5288e-06	0.9225	1.54e-06
0.924	1.4043e-06	0.924	1.3327e-06	0.924	1.3576e-06	0.924	1.3143e-06	0.924	1.648e-06	0.924	1.5939e-06	0.924	1.4694e-06	0.924	1.6831e-06	0.924	1.2907e-06	0.924	1.5265e-06	0.924	1.7131e-06	0.924	1.5599e-06	0.924	1.6009e-06	0.924	1.5574e-06	0.924	1.7036e-06	0.924	1.5659e-06	0.924	1.5344e-06	0.924	1.6154e-06	0.924	1.5513e-06	0.924	1.5162e-06	0.924	1.6763e-06	0.924	1.5142e-06	0.924	1.5423e-06	0.924	1.6106e-06	0.924	1.5394e-06
0.9255	1.405e-06	0.9255	1.3354e-06	0.9255	1.3267e-06	0.9255	1.2816e-06	0.9255	1.7043e-06	0.9255	1.6231e-06	0.9255	1.5296e-06	0.9255	1.6569e-06	0.9255	1.3593e-06	0.9255	1.4994e-06	0.9255	1.9709e-06	0.9255	1.649e-06	0.9255	1.5709e-06	0.9255	1.655e-06	0.9255	1.7128e-06	0.9255	1.5225e-06	0.9255	1.6322e-06	0.9255	1.8439e-06	0.9255	1.6355e-06	0.9255	1.6514e-06	0.9255	1.6531e-06	0.9255	1.4925e-06	0.9255	1.5084e-06	0.9255	1.6552e-06	0.9255	1.6438e-06
0.927	1.3765e-06	0.927	1.4329e-06	0.927	1.372e-06	0.927	1.314e-06	0.927	1.675e-06	0.927	1.5807e-06	0.927	1.614e-06	0.927	1.6563e-06	0.927	1.3417e-06	0.927	1.4884e-06	0.927	1.9569e-06	0.927	1.6903e-06	0.927	1.5755e-06	0.927	1.6444e-06	0.927	1.6842e-06	0.927	1.5414e-06	0.927	1.6803e-06	0.927	1.657e-06	0.927	1.6947e-06	0.927	1.6604e-06	0.927	1.7656e-06	0.927	1.5658e-06	0.927	1.5492e-06	0.927	1.623e-06	0.927	1.6793e-06
0.9285	1.4237e-06	0.9285	1.4313e-06	0.9285	1.4545e-06	0.9285	1.3996e-06	0.9285	1.6785e-06	0.9285	1.6138e-06	0.9285	1.5836e-06	0.9285	1.7382e-06	0.9285	1.3287e-06	0.9285	1.5744e-06	0.9285	1.7771e-06	0.9285	1.6511e-06	0.9285	1.665e-06	0.9285	1.6384e-06	0.9285	1.7644e-06	0.9285	1.6318e-06	0.9285	1.6344e-06	0.9285	1.6443e-06	0.9285	1.6594e-06	0.9285	1.6155e-06	0.9285	1.7911e-06	0.9285	1.6424e-06	0.9285	1.6408e-06	0.9285	1.6288e-06	0.9285	1.6365e-06
0.93	1.5023e-06	0.93	1.4159e-06	0.93	1.4488e-06	0.93	1.3866e-06	0.93	1.7959e-06	0.93	1.7075e-06	0.93	1.6037e-06	0.93	1.7983e-06	0.93	1.3909e-06	0.93	1.6297e-06	0.93	1.986e-06	0.93	1.6695e-06	0.93	1.7144e-06	0.93	1.754e-06	0.93	1.8398e-06	0.93	1.6636e-06	0.93	1.6998e-06	0.93	1.7331e-06	0.93	1.6608e-06	0.93	1.6912e-06	0.93	1.7507e-06	0.93	1.6216e-06	0.93	1.652e-06	0.93	1.7272e-06	0.93	1.6848e-06
0.9315	1.493e-06	0.9315	1.5063e-06	0.9315	1.4279e-06	0.9315	1.3767e-06	0.9315	1.8113e-06	0.9315	1.7308e-06	0.9315	1.7151e-06	0.9315	1.7604e-06	0.9315	1.4563e-06	0.9315	1.6069e-06	0.9315	2.0616e-06	0.9315	1.7694e-06	0.9315	1.6771e-06	0.9315	1.777e-06	0.9315	1.8147e-06	0.9315	1.6309e-06	0.9315	1.7938e-06	0.9315	1.7924e-06	0.9315	1.7507e-06	0.9315	1.773e-06	0.9315	1.8512e-06	0.9315	1.6072e-06	0.9315	1.6202e-06	0.9315	1.7638e-06	0.9315	1.7959e-06
0.933	1.4723e-06	0.933	1.5402e-06	0.933	1.5162e-06	0.933	1.459e-06	0.933	1.7729e-06	0.933	1.6896e-06	0.933	1.7089e-06	0.933	1.7559e-06	0.933	1.4725e-06	0.933	1.6047e-06	0.933	1.9943e-06	0.933	1.8011e-06	0.933	1.6908e-06	0.933	1.7379e-06	0.933	1.7996e-06	0.933	1.7358e-06	0.933	1.7431e-06	0.933	1.7643e-06	0.933	1.8058e-06	0.933	1.731e-06	0.933	1.9143e-06	0.933	1.7059e-06	0.933	1.6678e-06	0.933	1.7248e-06	0.933	1.7703e-06
0.9345	1.5789e-06	0.9345	1.5016e-06	0.9345	1.5619e-06	0.9345	1.5101e-06	0.9345	1.8237e-06	0.9345	1.7315e-06	0.9345	1.6904e-06	0.9345	1.8563e-06	0.9345	1.4235e-06	0.9345	1.6935e-06	0.9345	1.9123e-06	0.9345	1.7611e-06	0.9345	1.7884e-06	0.9345	1.7869e-06	0.9345	1.8836e-06	0.9345	1.777e-06	0.9345	1.7945e-06	0.9345	1.7605e-06	0.9345	1.7695e-06	0.9345	1.8377e-06	0.9345	1.8643e-06	0.9345	1.7607e-06	0.9345	1.7621e-06	0.9345	1.7435e-06	0.9345	1.7736e-06
0.936	1.6013e-06	0.936	1.5822e-06	0.936	1.5225e-06	0.936	1.4766e-06	0.936	1.9258e-06	0.936	1.8367e-06	0.936	1.8164e-06	0.936	1.9133e-06	0.936	1.4981e-06	0.936	1.7485e-06	0.936	1.9764e-06	0.936	1.7853e-06	0.936	1.8313e-06	0.936	1.8891e-06	0.936	1.9591e-06	0.936	1.735e-06	0.936	1.9103e-06	0.936	1.9021e-06	0.936	1.7719e-06	0.936	1.8813e-06	0.936	1.9571e-06	0.936	1.7218e-06	0.936	1.7743e-06	0.936	1.8514e-06	0.936	1.8698e-06
[truncated: 1,877 more rows]
[truncated: 152 more columns]
