# Supplementary material for: Compact artificial neuron based on anti-ferroelectric transistor
Source: Nat Commun. 2022 Nov 17;13:7018. doi: 10.1038/s41467-022-34774-9 (PMC9668812; doi:10.1038/s41467-022-34774-9)
Supplement: Supplementary file 3 — Source Data [file 41467_2022_34774_MOESM3_ESM.zip › data/Fig2i.xlsx]

## Sheet: Sheet1
1.8V	1.8V	1.7V	1.7V	1.5V	1.5V	1.3V	1.3V
0.0005	0.02001	0.0005	0.02015	0.0005	0.01168	0.0005	0.01675
0.0015	0.02237	0.0015	0.02272	0.0015	0.01404	0.0015	0.00973
0.0025	0.01404	0.0025	0.02918	0.0025	0.01946	0.0025	0.02529
0.0035	0.02786	0.0035	0.01098	0.0035	0.01814	0.0035	0.01314
0.0045	0.01439	0.0045	0.02126	0.0045	0.02203	0.0045	0.01425
0.0055	0.01862	0.0055	0.01626	0.0055	0.01119	0.0055	0.01522
0.0065	0.0264	0.0065	0.02446	0.0065	0.0205	0.0065	0.01751
0.0075	0.02418	0.0075	0.0214	0.0075	0.02071	0.0075	0.00633
0.0085	0.01994	0.0085	0.01223	0.0085	0.01765	0.0085	0.01737
0.0095	0.03397	0.0095	0.02612	0.0095	0.0164	0.0095	0.01647
0.0105	0.01543	0.0105	0.01307	0.0105	0.02355	0.0105	0.01126
0.0115	0.02203	0.0115	0.01501	0.0115	0.01807	0.0115	0.0146
0.0125	0.02702	0.0125	0.01522	0.0125	0.01369	0.0125	0.01418
0.0135	0.02279	0.0135	0.02737	0.0135	0.01466	0.0135	0.00883
0.0145	0.02598	0.0145	0.01939	0.0145	0.01953	0.0145	0.01883
0.0155	0.02508	0.0155	0.01591	0.0155	0.0139	0.0155	0.01133
0.0165	0.02404	0.0165	0.01869	0.0165	0.00598	0.0165	0.00633
0.0175	0.02446	0.0175	0.01418	0.0175	0.02529	0.0175	0.02293
0.0185	0.01807	0.0185	0.01029	0.0185	0.01647	0.0185	0.01335
0.0195	0.0205	0.0195	0.01335	0.0195	0.01036	0.0195	0.01314
0.0205	0.01133	0.0205	0.01786	0.0205	0.02126	0.0205	0.01953
0.0215	0.01237	0.0215	0.01425	0.0215	0.01765	0.0215	0.01279
0.0225	0.0155	0.0225	0.02147	0.0225	0.01411	0.0225	0.01321
0.0235	0.02133	0.0235	0.01168	0.0235	0.0139	0.0235	0.02237
0.0245	0.01835	0.0245	0.02321	0.0245	0.02494	0.0245	0.01168
0.0255	0.02133	0.0255	0.00723	0.0255	0.00814	0.0255	0.01008
0.0265	0.02459	0.0265	0.00994	0.0265	0.01869	0.0265	0.01807
0.0275	0.01487	0.0275	0.02397	0.0275	0.01335	0.0275	0.00411
0.0285	0.01571	0.0285	0.01668	0.0285	0.0139	0.0285	0.01953
0.0295	0.02112	0.0295	0.00897	0.0295	0.01286	0.0295	0.01001
0.0305	0.0171	0.0305	0.02786	0.0305	0.01536	0.0305	0.01772
0.0315	0.02459	0.0315	0.00571	0.0315	0.01314	0.0315	0.01397
0.0325	0.01751	0.0325	0.00883	0.0325	0.01862	0.0325	0.01112
0.0335	0.01237	0.0335	0.01564	0.0335	0.01925	0.0335	0.02689
0.0345	0.01668	0.0345	0.01397	0.0345	0.01154	0.0345	0.01376
0.0355	0.01689	0.0355	0.01883	0.0355	0.01876	0.0355	0.01015
0.0365	0.01807	0.0365	0.01404	0.0365	0.01689	0.0365	0.01682
0.0375	0.01751	0.0375	0.00661	0.0375	0.01925	0.0375	0.01091
0.0385	0.00987	0.0385	0.02043	0.0385	0.0146	0.0385	0.01918
0.0395	0.01508	0.0395	0.00848	0.0395	0.01841	0.0395	0.0148
0.0405	0.00994	0.0405	0.01112	0.0405	0.00446	0.0405	0.02168
0.0415	0.00932	0.0415	0.01994	0.0415	0.01279	0.0415	0.01043
0.0425	0.0121	0.0425	0.00807	0.0425	0.01279	0.0425	0.00848
0.0435	0.0146	0.0435	0.01314	0.0435	0.00939	0.0435	0.01515
0.0445	0.01119	0.0445	0.0214	0.0445	0.01133	0.0445	0.02223
0.0455	0.0171	0.0455	0.00397	0.0455	0.01883	0.0455	0.01237
0.0465	0.0239	0.0465	0.01855	0.0465	0.01425	0.0465	0.01411
0.0475	0.03279	0.0475	0.0073	0.0475	0.01821	0.0475	0.02946
0.0485	0.00265	0.0485	0.0139	0.0485	0.00564	0.0485	0.01487
0.0495	0.00821	0.0495	0.02432	0.0495	0.01828	0.0495	0.01487
0.0505	0.02515	0.0505	0.0089	0.0505	0.01612	0.0505	0.01987
0.0515	0.01939	0.0515	0.02341	0.0515	0.0096	0.0515	0.02876
0.0525	0.02251	0.0525	0.01071	0.0525	0.01869	0.0525	0.01946
0.0535	0.0146	0.0535	0.00855	0.0535	0.00918	0.0535	0.01855
0.0545	0.02168	0.0545	0.02841	0.0545	0.00883	0.0545	0.01147
0.0555	0.00203	0.0555	0.01689	0.0555	0.01182	0.0555	0.01682
0.0565	0.01633	0.0565	0.01078	0.0565	0.01022	0.0565	0.01585
0.0575	0.01682	0.0575	0.0205	0.0575	0.01487	0.0575	0.03286
0.0585	0.02946	0.0585	0.02175	0.0585	0.01786	0.0585	0.01328
0.0595	0.01571	0.0595	0.01654	0.0595	0.01397	0.0595	0.01835
0.0605	0.00848	0.0605	0.01029	0.0605	0.02147	0.0605	0.01487
0.0615	0.03258	0.0615	0.02209	0.0615	0.0073	0.0615	0.01446
0.0625	0.01043	0.0625	0.00994	0.0625	0.0248	0.0625	0.02737
0.0635	0.0239	0.0635	0.02328	0.0635	0.01258	0.0635	0.00258
0.0645	0.02369	0.0645	0.01918	0.0645	0.01661	0.0645	0.01272
0.0655	0.02362	0.0655	0.00925	0.0655	0.01321	0.0655	0.02293
0.0665	0.01008	0.0665	0.02348	0.0665	0.02091	0.0665	0.00494
0.0675	0.0205	0.0675	0.01585	0.0675	0.00918	0.0675	0.02258
0.0685	0.02105	0.0685	0.01244	0.0685	0.00751	0.0685	0.01348
0.0695	0.00848	0.0695	0.00994	0.0695	0.01703	0.0695	0.01946
0.0705	0.02119	0.0705	0.01855	0.0705	0.01085	0.0705	0.01779
0.0715	0.02293	0.0715	0.01918	0.0715	0.02709	0.0715	0.0073
0.0725	0.00536	0.0725	0.01897	0.0725	0.00869	0.0725	0.01647
0.0735	0.01466	0.0735	0.01091	0.0735	0.02133	0.0735	0.00744
0.0745	0.02265	0.0745	0.01821	0.0745	0.00237	0.0745	0.01244
0.0755	0.02973	0.0755	0.02265	0.0755	0.0055	0.0755	0.01064
0.0765	0.00592	0.0765	0.01508	0.0765	0.01716	0.0765	0.02446
0.0775	0.00994	0.0775	0.01946	0.0775	0.01189	0.0775	0.01015
0.0785	0.02071	0.0785	0.01265	0.0785	0.01119	0.0785	0.00626
0.0795	0.01883	0.0795	0.00848	0.0795	0.0098	0.0795	0.02175
0.0805	0.02084	0.0805	0.01501	0.0805	0.01036	0.0805	0.0098
0.0815	0.01272	0.0815	0.02397	0.0815	0.01425	0.0815	0.00855
0.0825	0.01932	0.0825	0.01189	0.0825	0.00925	0.0825	0.00446
0.0835	0.01091	0.0835	0.02348	0.0835	0.008	0.0835	0.00848
0.0845	0.02758	0.0845	0.01911	0.0845	0.01071	0.0845	0.013
0.0855	0.00967	0.0855	0.02466	0.0855	0.00383	0.0855	0.0198
0.0865	0.02251	0.0865	0.02105	0.0865	0.00876	0.0865	0.01293
0.0875	0.02091	0.0875	0.02453	0.0875	0.01807	0.0875	0.01085
0.0885	0.02084	0.0885	0.01751	0.0885	0.01876	0.0885	0.01675
0.0895	0.01779	0.0895	0.01814	0.0895	0.01529	0.0895	0.01189
0.0905	0.01619	0.0905	0.01293	0.0905	0.01536	0.0905	0.01272
0.0915	0.01973	0.0915	0.02286	0.0915	0.01821	0.0915	0.00647
0.0925	0.01543	0.0925	0.00751	0.0925	0.02126	0.0925	0.01473
0.0935	0.02779	0.0935	0.01786	0.0935	0.000846175	0.0935	0.01654
0.0945	0.01932	0.0945	0.01251	0.0945	0.01987	0.0945	0.0039
0.0955	0.01647	0.0955	0.02175	0.0955	0.00897	0.0955	0.0146
0.0965	0.01501	0.0965	0.01647	0.0965	0.01314	0.0965	0.0239
0.0975	0.01814	0.0975	0.01605	0.0975	0.00723	0.0975	0.01071
0.0985	0.02515	0.0985	0.00994	0.0985	0.01272	0.0985	0.01564
0.0995	0.01904	0.0995	0.02466	0.0995	0.00939	0.0995	0.013
0.1005	0.01744	0.1005	0.01223	0.1005	0.02286	0.1005	0.01453
0.1015	0.01737	0.1015	0.01897	0.1015	0.02133	0.1015	0.01376
0.1025	0.01216	0.1025	0.02237	0.1025	0.01216	0.1025	0.01772
0.1035	0.02161	0.1035	0.01439	0.1035	0.01876	0.1035	0.02279
0.1045	0.01904	0.1045	0.01675	0.1045	0.01397	0.1045	0.01703
0.1055	0.01376	0.1055	0.01168	0.1055	0.02737	0.1055	0.02223
0.1065	0.01578	0.1065	0.01911	0.1065	0.00911	0.1065	0.00779
0.1075	0.01737	0.1075	0.00869	0.1075	0.01446	0.1075	0.01119
0.1085	0.02251	0.1085	0.01661	0.1085	0.02383	0.1085	0.01418
0.1095	0.00987	0.1095	0.01466	0.1095	0.00758	0.1095	0.00953
0.1105	0.02057	0.1105	0.00946	0.1105	0.01751	0.1105	0.00925
0.1115	0.01869	0.1115	0.00751	0.1115	0.01432	0.1115	0.01293
0.1125	0.01564	0.1125	0.02647	0.1125	0.02251	0.1125	0.01765
0.1135	0.0148	0.1135	0.01689	0.1135	0.01876	0.1135	0.00515
0.1145	0.01828	0.1145	0.00883	0.1145	0.01091	0.1145	0.01744
0.1155	0.01807	0.1155	0.02466	0.1155	0.02522	0.1155	0.01633
0.1165	0.01439	0.1165	0.00862	0.1165	0.00918	0.1165	0.01633
0.1175	0.02446	0.1175	0.02258	0.1175	0.01605	0.1175	0.01029
0.1185	0.00939	0.1185	0.000707296	0.1185	0.01383	0.1185	0.01251
0.1195	0.02369	0.1195	0.02272	0.1195	0.0205	0.1195	0.02001
0.1205	0.01855	0.1205	0.01904	0.1205	0.00946	0.1205	0.02043
0.1215	0.0171	0.1215	0.01029	0.1215	0.02168	0.1215	0.01897
0.1225	0.01737	0.1225	0.01668	0.1225	0.0071	0.1225	0.01751
0.1235	0.01425	0.1235	0.01286	0.1235	0.02133	0.1235	0.02154
0.1245	0.01862	0.1245	0.00911	0.1245	0.00904	0.1245	0.0139
0.1255	0.02196	0.1255	0.01897	0.1255	0.01737	0.1255	0.02501
0.1265	0.00848	0.1265	0.02397	0.1265	0.01105	0.1265	0.01501
0.1275	0.01258	0.1275	0.0171	0.1275	0.01668	0.1275	0.02175
0.1285	0.0239	0.1285	0.02203	0.1285	0.01966	0.1285	0.00682
0.1295	0.00744	0.1295	0.01487	0.1295	0.01508	0.1295	0.01223
0.1305	0.02043	0.1305	0.02348	0.1305	0.01835	0.1305	0.01515
0.1315	0.01411	0.1315	0.00946	0.1315	0.01168	0.1315	0.01362
0.1325	0.00425	0.1325	0.02897	0.1325	0.01876	0.1325	0.01883
0.1335	0.01168	0.1335	0.01133	0.1335	0.01876	0.1335	0.01404
0.1345	0.02008	0.1345	0.013	0.1345	0.01897	0.1345	0.00911
0.1355	0.01946	0.1355	0.01883	0.1355	0.02487	0.1355	0.01578
0.1365	0.00418	0.1365	0.01321	0.1365	0.0189	0.1365	0.01237
0.1375	0.01501	0.1375	0.01779	0.1375	0.01751	0.1375	0.01508
0.1385	0.01571	0.1385	0.02008	0.1385	0.02258	0.1385	0.00251
0.1395	0.01335	0.1395	0.01126	0.1395	0.01321	0.1395	0.02265
0.1405	0.01487	0.1405	0.01376	0.1405	0.01196	0.1405	0.01835
0.1415	0.01876	0.1415	0.0105	0.1415	0.01633	0.1415	0.01723
0.1425	0.02751	0.1425	0.02321	0.1425	0.01848	0.1425	0.01369
0.1435	0.01668	0.1435	0.02203	0.1435	0.01501	0.1435	0.01362
0.1445	0.01501	0.1445	0.01779	0.1445	0.0171	0.1445	0.0264
0.1455	0.018	0.1455	0.01508	0.1455	0.01001	0.1455	0.008
0.1465	0.01133	0.1465	0.018	0.1465	0.01619	0.1465	0.02786
0.1475	0.01682	0.1475	0.02508	0.1475	0.02022	0.1475	0.0148
0.1485	0.01848	0.1485	0.00821	0.1485	0.01508	0.1485	0.00161
0.1495	0.01626	0.1495	0.0255	0.1495	0.01751	0.1495	0.01112
0.1505	0.01404	0.1505	0.02098	0.1505	0.01647	0.1505	0.01098
0.1515	0.01703	0.1515	0.01355	0.1515	0.01175	0.1515	0.0073
0.1525	0.02307	0.1525	0.01682	0.1525	0.01682	0.1525	0.02307
0.1535	0.00654	0.1535	0.0223	0.1535	0.01279	0.1535	0.00946
0.1545	0.02848	0.1545	0.02501	0.1545	0.01578	0.1545	0.01369
0.1555	0.01911	0.1555	0.02223	0.1555	0.02008	0.1555	0.01696
0.1565	0.00828	0.1565	0.01487	0.1565	0.01807	0.1565	0.02015
0.1575	0.02147	0.1575	0.01723	0.1575	0.01015	0.1575	0.01966
0.1585	0.01765	0.1585	0.0214	0.1585	0.01626	0.1585	0.01661
0.1595	0.0205	0.1595	0.02765	0.1595	0.02071	0.1595	0.013
0.1605	0.01779	0.1605	0.01946	0.1605	0.00987	0.1605	0.01293
0.1615	0.01807	0.1615	0.01876	0.1615	0.01619	0.1615	0.02411
0.1625	0.00953	0.1625	0.02161	0.1625	0.00828	0.1625	0.01703
0.1635	0.02341	0.1635	0.01175	0.1635	0.01591	0.1635	0.02015
0.1645	0.01494	0.1645	0.01925	0.1645	0.01223	0.1645	0.01689
0.1655	0.02001	0.1655	0.01487	0.1655	0.01355	0.1655	0.00848
0.1665	0.01286	0.1665	0.02022	0.1665	0.02446	0.1665	0.01869
0.1675	0.0205	0.1675	0.01758	0.1675	0.02418	0.1675	0.01001
0.1685	0.01126	0.1685	0.01453	0.1685	0.01571	0.1685	0.01425
0.1695	0.01966	0.1695	0.02237	0.1695	0.02709	0.1695	0.02126
0.1705	0.01619	0.1705	0.01564	0.1705	0.02668	0.1705	0.01307
0.1715	0.02446	0.1715	0.02487	0.1715	0.00918	0.1715	0.02689
0.1725	0.01682	0.1725	0.01716	0.1725	0.01251	0.1725	0.00703
0.1735	0.0164	0.1735	0.0189	0.1735	0.0223	0.1735	0.01418
0.1745	0.01466	0.1745	0.02029	0.1745	0.01605	0.1745	0.02404
0.1755	0.01661	0.1755	0.02411	0.1755	0.00911	0.1755	0.01946
0.1765	0.00897	0.1765	0.01585	0.1765	0.01203	0.1765	0.01716
0.1775	0.01571	0.1775	0.02203	0.1775	0.01703	0.1775	0.02348
0.1785	0.0139	0.1785	0.01265	0.1785	0.01307	0.1785	0.00987
0.1795	0.01216	0.1795	0.01564	0.1795	0.00654	0.1795	0.01383
0.1805	0.0214	0.1805	0.01959	0.1805	0.01786	0.1805	0.01098
0.1815	0.01612	0.1815	0.02369	0.1815	0.0189	0.1815	0.02147
0.1825	0.0239	0.1825	0.02321	0.1825	0.01716	0.1825	0.02022
0.1835	0.01723	0.1835	0.02571	0.1835	0.02189	0.1835	0.01786
0.1845	0.02133	0.1845	0.02001	0.1845	0.01578	0.1845	0.02001
0.1855	0.01487	0.1855	0.02091	0.1855	0.01557	0.1855	0.01758
0.1865	0.02189	0.1865	0.03071	0.1865	0.01626	0.1865	0.02064
0.1875	0.0198	0.1875	0.02209	0.1875	0.01369	0.1875	0.01716
0.1885	0.02057	0.1885	0.01668	0.1885	0.02196	0.1885	0.01598
0.1895	0.01494	0.1895	0.01807	0.1895	0.01508	0.1895	0.01848
0.1905	0.01119	0.1905	0.03355	0.1905	0.01633	0.1905	0.01376
0.1915	0.02744	0.1915	0.01001	0.1915	0.0214	0.1915	0.01654
0.1925	0.01376	0.1925	0.03376	0.1925	0.01369	0.1925	0.013
0.1935	0.01244	0.1935	0.02557	0.1935	0.01571	0.1935	0.03112
0.1945	0.0239	0.1945	0.02334	0.1945	0.01216	0.1945	0.01078
0.1955	0.01918	0.1955	0.01341	0.1955	0.01307	0.1955	0.02598
0.1965	0.0239	0.1965	0.02008	0.1965	0.01321	0.1965	0.02071
0.1975	0.01585	0.1975	0.01654	0.1975	0.01536	0.1975	0.01744
0.1985	0.01758	0.1985	0.02307	0.1985	0.01793	0.1985	0.01723
0.1995	0.01772	0.1995	0.02112	0.1995	0.02001	0.1995	0.02675
0.2005	0.03105	0.2005	0.0148	0.2005	0.00682	0.2005	0.02418
0.2015	0.0198	0.2015	0.00953	0.2015	0.013	0.2015	0.02001
0.2025	0.01987	0.2025	0.02494	0.2025	0.02439	0.2025	0.01043
0.2035	0.028	0.2035	0.01335	0.2035	0.02675	0.2035	0.02314
0.2045	0.02286	0.2045	0.03015	0.2045	0.01883	0.2045	0.0164
0.2055	0.01425	0.2055	0.0173	0.2055	0.01078	0.2055	0.02196
0.2065	0.01925	0.2065	0.01897	0.2065	0.0264	0.2065	0.02105
0.2075	0.02105	0.2075	0.02487	0.2075	0.01953	0.2075	0.00592
0.2085	0.03071	0.2085	0.02105	0.2085	0.01529	0.2085	0.02814
0.2095	0.02397	0.2095	0.02709	0.2095	0.00578	0.2095	0.01446
0.2105	0.02265	0.2105	0.02446	0.2105	0.01959	0.2105	0.0214
0.2115	0.02466	0.2115	0.01987	0.2115	0.00973	0.2115	0.01508
0.2125	0.01828	0.2125	0.02272	0.2125	0.01251	0.2125	0.02126
0.2135	0.02598	0.2135	0.02383	0.2135	0.01487	0.2135	0.01515
0.2145	0.02196	0.2145	0.01744	0.2145	0.01425	0.2145	0.01182
0.2155	0.02244	0.2155	0.02515	0.2155	0.0164	0.2155	0.02168
0.2165	0.01598	0.2165	0.01272	0.2165	0.0039	0.2165	0.01793
0.2175	0.02661	0.2175	0.02328	0.2175	0.02126	0.2175	0.02341
0.2185	0.02355	0.2185	0.02369	0.2185	0.01536	0.2185	0.01862
0.2195	0.01564	0.2195	0.02057	0.2195	0.01411	0.2195	0.01466
0.2205	0.02237	0.2205	0.01807	0.2205	0.01362	0.2205	0.02168
0.2215	0.02015	0.2215	0.01987	0.2215	0.01091	0.2215	0.01953
0.2225	0.02036	0.2225	0.03334	0.2225	0.00848	0.2225	0.01904
0.2235	0.01828	0.2235	0.01258	0.2235	0.02091	0.2235	0.0248
0.2245	0.01383	0.2245	0.02272	0.2245	0.01376	0.2245	0.01855
0.2255	0.02119	0.2255	0.01786	0.2255	0.01446	0.2255	0.02022
0.2265	0.01078	0.2265	0.02175	0.2265	0.01494	0.2265	0.02147
0.2275	0.02189	0.2275	0.02258	0.2275	0.0114	0.2275	0.01758
0.2285	0.01744	0.2285	0.01765	0.2285	0.00994	0.2285	0.018
0.2295	0.01925	0.2295	0.01473	0.2295	0.01529	0.2295	0.0223
0.2305	0.01557	0.2305	0.02633	0.2305	0.01883	0.2305	0.01397
0.2315	0.0146	0.2315	0.01841	0.2315	0.01015	0.2315	0.01529
0.2325	0.02307	0.2325	0.02605	0.2325	0.01404	0.2325	0.01147
0.2335	0.00918	0.2335	0.02362	0.2335	0.00703	0.2335	0.02189
0.2345	0.01439	0.2345	0.02147	0.2345	0.02015	0.2345	0.03161
0.2355	0.01779	0.2355	0.02446	0.2355	0.01057	0.2355	0.00626
0.2365	0.00939	0.2365	0.01932	0.2365	0.02341	0.2365	0.02307
0.2375	0.01411	0.2375	0.02543	0.2375	0.00848	0.2375	0.00605
0.2385	0.01196	0.2385	0.02543	0.2385	0.01362	0.2385	0.02362
0.2395	0.01696	0.2395	0.02098	0.2395	0.00904	0.2395	0.01772
0.2405	0.0114	0.2405	0.01821	0.2405	0.02223	0.2405	0.01501
0.2415	0.01953	0.2415	0.02432	0.2415	0.02265	0.2415	0.01293
0.2425	0.0139	0.2425	0.02161	0.2425	0.0114	0.2425	0.01876
0.2435	0.0121	0.2435	0.00869	0.2435	0.02244	0.2435	0.02293
0.2445	0.01619	0.2445	0.02126	0.2445	0.02168	0.2445	0.01251
0.2455	0.01369	0.2455	0.02036	0.2455	0.00869	0.2455	0.018
0.2465	0.01439	0.2465	0.01487	0.2465	0.02348	0.2465	0.01904
0.2475	0.02925	0.2475	0.01737	0.2475	0.01876	0.2475	0.01196
0.2485	0.01237	0.2485	0.02133	0.2485	0.00987	0.2485	0.02321
0.2495	0.01994	0.2495	0.02911	0.2495	0.02508	0.2495	0.02286
0.2505	0.01418	0.2505	0.02091	0.2505	0.01605	0.2505	0.01286
0.2515	0.01675	0.2515	0.03175	0.2515	0.01758	0.2515	0.0173
0.2525	0.01918	0.2525	0.01258	0.2525	0.0048	0.2525	0.02071
0.2535	0.01869	0.2535	0.02772	0.2535	0.00217	0.2535	0.02161
0.2545	0.02918	0.2545	0.0198	0.2545	0.0073	0.2545	0.01821
0.2555	0.0164	0.2555	0.02084	0.2555	0.02057	0.2555	0.01918
0.2565	0.03154	0.2565	0.0155	0.2565	0.013	0.2565	0.02244
0.2575	0.01439	0.2575	0.01203	0.2575	0.00779	0.2575	0.0114
0.2585	0.02369	0.2585	0.01939	0.2585	0.01737	0.2585	0.02647
0.2595	0.01647	0.2595	0.02078	0.2595	0.01015	0.2595	0.01959
0.2605	0.03091	0.2605	0.01126	0.2605	0.01466	0.2605	0.01557
0.2615	0.02112	0.2615	0.01348	0.2615	0.01057	0.2615	0.02529
0.2625	0.02272	0.2625	0.0155	0.2625	0.00751	0.2625	0.00918
0.2635	0.01605	0.2635	0.02689	0.2635	0.0096	0.2635	0.02307
0.2645	0.018	0.2645	0.02272	0.2645	0.01529	0.2645	0.02355
0.2655	0.03279	0.2655	0.01835	0.2655	0.01487	0.2655	0.02716
0.2665	0.02196	0.2665	0.01835	0.2665	0.00522	0.2665	0.00598
0.2675	0.01737	0.2675	0.0214	0.2675	0.01529	0.2675	0.02369
0.2685	0.01529	0.2685	0.01473	0.2685	0.01355	0.2685	0.01446
0.2695	0.01605	0.2695	0.02654	0.2695	0.00145	0.2695	0.01633
0.2705	0.01793	0.2705	0.02737	0.2705	0.0171	0.2705	0.01765
0.2715	0.02612	0.2715	0.01175	0.2715	0.01286	0.2715	0.02071
0.2725	0.02494	0.2725	0.03633	0.2725	0.01661	0.2725	0.0223
0.2735	0.01404	0.2735	0.00911	0.2735	0.01494	0.2735	0.01341
0.2745	0.01994	0.2745	0.01647	0.2745	0.00876	0.2745	0.02578
0.2755	0.01932	0.2755	0.01772	0.2755	0.01265	0.2755	0.01883
0.2765	0.01133	0.2765	0.0255	0.2765	0.00842	0.2765	0.01994
0.2775	0.01966	0.2775	0.02647	0.2775	0.01876	0.2775	0.0223
0.2785	0.01529	0.2785	0.01466	0.2785	0.01251	0.2785	0.00682
0.2795	0.0105	0.2795	0.03189	0.2795	0.02251	0.2795	0.01779
0.2805	0.02675	0.2805	0.01716	0.2805	0.01307	0.2805	0.02369
0.2815	0.01175	0.2815	0.02237	0.2815	0.01501	0.2815	0.01758
0.2825	0.02154	0.2825	0.02119	0.2825	0.00425	0.2825	0.01585
0.2835	0.02564	0.2835	0.02376	0.2835	0.02043	0.2835	0.01161
0.2845	0.01716	0.2845	0.01661	0.2845	0.00835	0.2845	0.01189
0.2855	0.02494	0.2855	0.02362	0.2855	0.02036	0.2855	0.01251
0.2865	0.02078	0.2865	0.02175	0.2865	0.01001	0.2865	0.02536
0.2875	0.02307	0.2875	0.01404	0.2875	0.00932	0.2875	0.01814
0.2885	0.01966	0.2885	0.02827	0.2885	0.0146	0.2885	0.01953
0.2895	0.02307	0.2895	0.0171	0.2895	0.01946	0.2895	0.01737
0.2905	0.02779	0.2905	0.01959	0.2905	0.00473	0.2905	0.01397
0.2915	0.03327	0.2915	0.02418	0.2915	0.02244	0.2915	0.02279
0.2925	0.02841	0.2925	0.0173	0.2925	0.00848	0.2925	0.01619
0.2935	0.0248	0.2935	0.02619	0.2935	0.01536	0.2935	0.01911
0.2945	0.04223	0.2945	0.02661	0.2945	0.00165	0.2945	0.00973
0.2955	0.02334	0.2955	0.01341	0.2955	0.01182	0.2955	0.01411
0.2965	0.02904	0.2965	0.0248	0.2965	0.01411	0.2965	0.02147
0.2975	0.04418	0.2975	0.02584	0.2975	0.01626	0.2975	0.01932
0.2985	0.018	0.2985	0.01897	0.2985	0.00501	0.2985	0.00235
0.2995	0.03897	0.2995	0.01675	0.2995	0.01286	0.2995	0.02126
0.3005	0.02251	0.3005	0.023	0.3005	0.01536	0.3005	0.02147
0.3015	0.03675	0.3015	0.01939	0.3015	0.01932	0.3015	0.01466
0.3025	0.02203	0.3025	0.01585	0.3025	0.00467	0.3025	0.01071
0.3035	0.03397	0.3035	0.02272	0.3035	0.00223	0.3035	0.00946
0.3045	0.03126	0.3045	0.01814	0.3045	0.02237	0.3045	0.02064
0.3055	0.02737	0.3055	0.02473	0.3055	0.00675	0.3055	0.0164
0.3065	0.04362	0.3065	0.01793	0.3065	0.01439	0.3065	0.02029
0.3075	0.03564	0.3075	0.01814	0.3075	0.00814	0.3075	0.01758
0.3085	0.03557	0.3085	0.01487	0.3085	0.0164	0.3085	0.01244
0.3095	0.03466	0.3095	0.01411	0.3095	0.00661	0.3095	0.01494
0.3105	0.03029	0.3105	0.02126	0.3105	0.02286	0.3105	0.01619
0.3115	0.04404	0.3115	0.02334	0.3115	0.00904	0.3115	0.0214
0.3125	0.03286	0.3125	0.01897	0.3125	0.01585	0.3125	0.0155
0.3135	0.03529	0.3135	0.02154	0.3135	0.01758	0.3135	0.02682
0.3145	0.03689	0.3145	0.03321	0.3145	0.01897	0.3145	0.01105
0.3155	0.02175	0.3155	0.01897	0.3155	0.01015	0.3155	0.01723
0.3165	0.03425	0.3165	0.0155	0.3165	0.01529	0.3165	0.01751
0.3175	0.02834	0.3175	0.02098	0.3175	0.0123	0.3175	0.01848
0.3185	0.0407	0.3185	0.01411	0.3185	0.00571	0.3185	0.00911
0.3195	0.02571	0.3195	0.01835	0.3195	0.01591	0.3195	0.02321
0.3205	0.04091	0.3205	0.01536	0.3205	0.00758	0.3205	0.01654
0.3215	0.04348	0.3215	0.02821	0.3215	0.00925	0.3215	0.01279
0.3225	0.03216	0.3225	0.01883	0.3225	0.01765	0.3225	0.02932
0.3235	0.03543	0.3235	0.0171	0.3235	0.01147	0.3235	0.01098
0.3245	0.03196	0.3245	0.01925	0.3245	0.01654	0.3245	0.01029
0.3255	0.04473	0.3255	0.02869	0.3255	0.0171	0.3255	0.02029
0.3265	0.03841	0.3265	0.02029	0.3265	0.00946	0.3265	0.01091
0.3275	0.0389	0.3275	0.02814	0.3275	0.0096	0.3275	0.01626
0.3285	0.04279	0.3285	0.01626	0.3285	0.01501	0.3285	0.00869
0.3295	0.04327	0.3295	0.01966	0.3295	0.01314	0.3295	0.02112
0.3305	0.03751	0.3305	0.02744	0.3305	0.01341	0.3305	0.01946
0.3315	0.04258	0.3315	0.02154	0.3315	0.013	0.3315	0.01203
0.3325	0.04147	0.3325	0.02258	0.3325	0.01723	0.3325	0.02918
0.3335	0.04001	0.3335	0.02196	0.3335	0.01689	0.3335	0.00647
0.3345	0.04827	0.3345	0.02078	0.3345	0.01078	0.3345	0.01196
0.3355	0.03959	0.3355	0.02522	0.3355	0.01168	0.3355	0.01619
0.3365	0.04098	0.3365	0.02508	0.3365	0.02196	0.3365	0.02758
0.3375	0.05119	0.3375	0.02848	0.3375	0.01369	0.3375	0.01265
0.3385	0.04376	0.3385	0.02029	0.3385	0.00432	0.3385	0.0248
0.3395	0.05265	0.3395	0.02182	0.3395	0.02487	0.3395	0.0273
0.3405	0.05216	0.3405	0.0255	0.3405	0.01571	0.3405	0.01237
0.3415	0.04279	0.3415	0.03057	0.3415	0.01453	0.3415	0.01876
0.3425	0.05834	0.3425	0.03036	0.3425	0.01515	0.3425	0.01661
0.3435	0.04841	0.3435	0.02328	0.3435	0.01036	0.3435	0.02668
0.3445	0.05258	0.3445	0.02779	0.3445	0.01793	0.3445	0.02258
0.3455	0.05015	0.3455	0.03418	0.3455	0.01348	0.3455	0.02341
0.3465	0.05126	0.3465	0.02897	0.3465	0.0096	0.3465	0.02834
0.3475	0.05168	0.3475	0.03022	0.3475	0.01522	0.3475	0.01932
0.3485	0.06174	0.3485	0.01696	0.3485	0.01959	0.3485	0.02209
0.3495	0.05688	0.3495	0.02668	0.3495	0.01973	0.3495	0.0155
0.3505	0.04175	0.3505	0.03098	0.3505	0.00404	0.3505	0.01328
0.3515	0.02522	0.3515	0.0205	0.3515	0.02237	0.3515	0.02286
0.3525	0.02355	0.3525	0.01897	0.3525	0.00619	0.3525	0.02633
0.3535	0.03279	0.3535	0.02515	0.3535	0.01126	0.3535	0.01661
0.3545	0.02321	0.3545	0.02216	0.3545	0.01612	0.3545	0.01564
0.3555	0.02341	0.3555	0.01696	0.3555	0.00626	0.3555	0.02862
0.3565	0.02466	0.3565	0.01987	0.3565	0.02015	0.3565	0.01473
0.3575	0.03418	0.3575	0.0198	0.3575	0.02175	0.3575	0.02147
0.3585	0.02744	0.3585	0.01821	0.3585	0.01543	0.3585	0.01682
0.3595	0.03251	0.3595	0.03022	0.3595	0.0155	0.3595	0.01793
0.3605	0.02383	0.3605	0.01071	0.3605	0.02397	0.3605	0.01904
0.3615	0.02709	0.3615	0.02446	0.3615	0.01216	0.3615	0.02751
0.3625	0.01265	0.3625	0.02473	0.3625	0.01876	0.3625	0.018
0.3635	0.028	0.3635	0.01883	0.3635	0.01925	0.3635	0.02223
0.3645	0.02494	0.3645	0.02258	0.3645	0.01022	0.3645	0.02237
0.3655	0.02209	0.3655	0.02334	0.3655	0.01085	0.3655	0.01703
0.3665	0.01946	0.3665	0.02147	0.3665	0.03112	0.3665	0.01633
0.3675	0.02591	0.3675	0.01841	0.3675	0.01564	0.3675	0.02973
0.3685	0.02265	0.3685	0.01432	0.3685	0.01564	0.3685	0.03008
0.3695	0.01904	0.3695	0.02237	0.3695	0.01751	0.3695	0.01314
0.3705	0.02029	0.3705	0.01716	0.3705	0.01682	0.3705	0.01765
0.3715	0.01994	0.3715	0.01814	0.3715	0.01758	0.3715	0.01619
0.3725	0.02557	0.3725	0.01696	0.3725	0.02654	0.3725	0.01578
0.3735	0.00855	0.3735	0.0248	0.3735	0.00883	0.3735	0.02154
0.3745	0.03591	0.3745	0.03064	0.3745	0.0055	0.3745	0.00925
0.3755	0.03182	0.3755	0.0121	0.3755	0.01654	0.3755	0.02001
0.3765	0.0198	0.3765	0.01626	0.3765	0.00223	0.3765	0.018
0.3775	0.0314	0.3775	0.01473	0.3775	0.01355	0.3775	0.01591
0.3785	0.02091	0.3785	0.02348	0.3785	0.01196	0.3785	0.01501
0.3795	0.02536	0.3795	0.01376	0.3795	0.008	0.3795	0.01453
0.3805	0.02487	0.3805	0.0155	0.3805	0.02119	0.3805	0.01341
0.3815	0.01939	0.3815	0.01703	0.3815	0.00911	0.3815	0.01154
0.3825	0.02411	0.3825	0.01661	0.3825	0.01126	0.3825	0.0171
0.3835	0.023	0.3835	0.01321	0.3835	0.0198	0.3835	0.01362
0.3845	0.02223	0.3845	0.01876	0.3845	0.01585	0.3845	0.01772
0.3855	0.02661	0.3855	0.02147	0.3855	0.01723	0.3855	0.01737
0.3865	0.01119	0.3865	0.02154	0.3865	0.000429536	0.3865	0.02286
0.3875	0.03334	0.3875	0.01904	0.3875	0.01689	0.3875	0.02057
0.3885	0.02043	0.3885	0.00737	0.3885	0.01439	0.3885	0.01598
0.3895	0.02654	0.3895	0.03216	0.3895	0.00911	0.3895	0.01841
0.3905	0.02647	0.3905	0.01897	0.3905	0.01425	0.3905	0.00835
0.3915	0.02501	0.3915	0.02258	0.3915	0.01703	0.3915	0.02869
0.3925	0.0255	0.3925	0.03425	0.3925	0.00946	0.3925	0.01348
0.3935	0.01841	0.3935	0.02029	0.3935	0.013	0.3935	0.02293
0.3945	0.01571	0.3945	0.02411	0.3945	0.01487	0.3945	0.00918
0.3955	0.04008	0.3955	0.02932	0.3955	0.00487	0.3955	0.02675
0.3965	0.0096	0.3965	0.01348	0.3965	0.00994	0.3965	0.00897
0.3975	0.02758	0.3975	0.02397	0.3975	0.0189	0.3975	0.0248
0.3985	0.02328	0.3985	0.02959	0.3985	0.01703	0.3985	0.01779
0.3995	0.02758	0.3995	0.01286	0.3995	0.00953	0.3995	0.01536
0.4005	0.01786	0.4005	0.02022	0.4005	0.00543	0.4005	0.0139
0.4015	0.02446	0.4015	0.02918	0.4015	0.0146	0.4015	0.01737
0.4025	0.02418	0.4025	0.02064	0.4025	0.01439	0.4025	0.02307
0.4035	0.01668	0.4035	0.00876	0.4035	0.01446	0.4035	0.01883
0.4045	0.03126	0.4045	0.01626	0.4045	0.01175	0.4045	0.02605
0.4055	0.02598	0.4055	0.02237	0.4055	0.01848	0.4055	0.02369
0.4065	0.01362	0.4065	0.01793	0.4065	0.01355	0.4065	0.02369
0.4075	0.02682	0.4075	0.023	0.4075	0.01293	0.4075	0.01182
0.4085	0.03154	0.4085	0.03216	0.4085	0.01543	0.4085	0.0146
0.4095	0.03202	0.4095	0.02543	0.4095	0.01598	0.4095	0.02091
0.4105	0.02091	0.4105	0.01668	0.4105	0.00265	0.4105	0.01453
0.4115	0.03008	0.4115	0.0189	0.4115	0.01807	0.4115	0.01529
0.4125	0.01946	0.4125	0.02466	0.4125	0.01265	0.4125	0.00494
0.4135	0.02584	0.4135	0.02654	0.4135	0.01314	0.4135	0.00557
0.4145	0.03564	0.4145	0.02536	0.4145	0.02071	0.4145	0.01661
0.4155	0.02418	0.4155	0.01085	0.4155	0.01564	0.4155	0.01828
0.4165	0.028	0.4165	0.02098	0.4165	0.02369	0.4165	0.01633
0.4175	0.03015	0.4175	0.02168	0.4175	0.01682	0.4175	0.00321
0.4185	0.02855	0.4185	0.02161	0.4185	0.01446	0.4185	0.02779
0.4195	0.02633	0.4195	0.02689	0.4195	0.01876	0.4195	0.01841
0.4205	0.02223	0.4205	0.02182	0.4205	0.00619	0.4205	0.02855
0.4215	0.03348	0.4215	0.02341	0.4215	0.01959	0.4215	0.01828
0.4225	0.02515	0.4225	0.02265	0.4225	0.0205	0.4225	0.01744
0.4235	0.02272	0.4235	0.03043	0.4235	0.00626	0.4235	0.0148
0.4245	0.02786	0.4245	0.01432	0.4245	0.01703	0.4245	0.0289
0.4255	0.03418	0.4255	0.02994	0.4255	0.02334	0.4255	0.02529
0.4265	0.03161	0.4265	0.02314	0.4265	0.0198	0.4265	0.01918
0.4275	0.01932	0.4275	0.02543	0.4275	0.0098	0.4275	0.02203
0.4285	0.02973	0.4285	0.03119	0.4285	0.01466	0.4285	0.02091
0.4295	0.02591	0.4295	0.03154	0.4295	0.00397	0.4295	0.02459
0.4305	0.03189	0.4305	0.028	0.4305	0.01161	0.4305	0.01598
0.4315	0.02397	0.4315	0.02321	0.4315	0.01814	0.4315	0.01869
0.4325	0.0323	0.4325	0.03564	0.4325	0.013	0.4325	0.02362
0.4335	0.02473	0.4335	0.02765	0.4335	0.01876	0.4335	0.01001
0.4345	0.02209	0.4345	0.03168	0.4345	0.01807	0.4345	0.02244
0.4355	0.02515	0.4355	0.03001	0.4355	0.01175	0.4355	0.02647
0.4365	0.03494	0.4365	0.01605	0.4365	0.01758	0.4365	0.02196
0.4375	0.03341	0.4375	0.02425	0.4375	0.01307	0.4375	0.01341
0.4385	0.00807	0.4385	0.01522	0.4385	0.01494	0.4385	0.02654
0.4395	0.0155	0.4395	0.02473	0.4395	0.00592	0.4395	0.0146
0.4405	0.02675	0.4405	0.01918	0.4405	0.00138	0.4405	0.01411
0.4415	0.02584	0.4415	0.01703	0.4415	0.01237	0.4415	0.01383
0.4425	0.01258	0.4425	0.03466	0.4425	0.00411	0.4425	0.02036
0.4435	0.01814	0.4435	0.02126	0.4435	0.01341	0.4435	0.02209
0.4445	0.02911	0.4445	0.03064	0.4445	0.01689	0.4445	0.00689
0.4455	0.03112	0.4455	0.02487	0.4455	0.01085	0.4455	0.01835
0.4465	0.02036	0.4465	0.02973	0.4465	0.02175	0.4465	0.01578
0.4475	0.01696	0.4475	0.02584	0.4475	0.0105	0.4475	0.02105
0.4485	0.02161	0.4485	0.02383	0.4485	0.00967	0.4485	0.01716
0.4495	0.02182	0.4495	0.01668	0.4495	0.01446	0.4495	0.01432
0.4505	0.02286	0.4505	0.02633	0.4505	0.0155	0.4505	0.01959
0.4515	0.06681	0.4515	0.02807	0.4515	0.01918	0.4515	0.00564
0.4525	0.04369	0.4525	0.02841	0.4525	0.01265	0.4525	0.02404
0.4535	0.05362	0.4535	0.03071	0.4535	0.01904	0.4535	0.0105
0.4545	0.07272	0.4545	0.02584	0.4545	0.00682	0.4545	0.01314
0.4555	0.05688	0.4555	0.03182	0.4555	0.0139	0.4555	0.01536
0.4565	0.05918	0.4565	0.03154	0.4565	0.00668	0.4565	0.02453
0.4575	0.0764	0.4575	0.03772	0.4575	0.01501	0.4575	0.01793
0.4585	0.06549	0.4585	0.03668	0.4585	0.00244	0.4585	0.01466
0.4595	0.06758	0.4595	0.03209	0.4595	0.01821	0.4595	0.00967
0.4605	0.08084	0.4605	0.0357	0.4605	0.01793	0.4605	0.01953
0.4615	0.05744	0.4615	0.0289	0.4615	0.0064	0.4615	0.01959
0.4625	0.07209	0.4625	0.03459	0.4625	0.01973	0.4625	0.00828
0.4635	0.06834	0.4635	0.02821	0.4635	0.00487	0.4635	0.01154
0.4645	0.07084	0.4645	0.03647	0.4645	0.01314	0.4645	0.02196
0.4655	0.06494	0.4655	0.03272	0.4655	0.01619	0.4655	0.00272
0.4665	0.07279	0.4665	0.03376	0.4665	0.01036	0.4665	0.01223
0.4675	0.07223	0.4675	0.03709	0.4675	0.01585	0.4675	0.00418
0.4685	0.07765	0.4685	0.02973	0.4685	0.0096	0.4685	0.01446
0.4695	0.08049	0.4695	0.03695	0.4695	0.01626	0.4695	0.00654
0.4705	0.07709	0.4705	0.03591	0.4705	0.01418	0.4705	0.01348
0.4715	0.07445	0.4715	0.03369	0.4715	0.00675	0.4715	0.02612
0.4725	0.08702	0.4725	0.04147	0.4725	0.02418	0.4725	0.01112
0.4735	0.07792	0.4735	0.03612	0.4735	0.00842	0.4735	0.0223
0.4745	0.09008	0.4745	0.03862	0.4745	0.02459	0.4745	0.00828
0.4755	0.08862	0.4755	0.04084	0.4755	0.02348	0.4755	0.02154
0.4765	0.08292	0.4765	0.043	0.4765	0.01348	0.4765	0.01591
0.4775	0.08688	0.4775	0.03494	0.4775	0.02078	0.4775	0.01279
0.4785	0.09959	0.4785	0.03737	0.4785	0.02154	0.4785	0.00446
0.4795	0.09452	0.4795	0.04279	0.4795	0.00592	0.4795	0.01265
0.4805	0.08917	0.4805	0.03716	0.4805	0.01605	0.4805	0.01216
0.4815	0.09237	0.4815	0.04355	0.4815	0.01765	0.4815	0.01522
0.4825	0.09667	0.4825	0.04834	0.4825	0.02418	0.4825	0.01348
0.4835	0.0973	0.4835	0.04334	0.4835	0.01744	0.4835	0.01272
0.4845	0.10549	0.4845	0.04779	0.4845	0.01703	0.4845	0.0205
0.4855	0.10751	0.4855	0.04563	0.4855	0.01675	0.4855	0.00779
0.4865	0.1041	0.4865	0.04668	0.4865	0.01855	0.4865	0.00772
0.4875	0.10424	0.4875	0.05084	0.4875	0.00605	0.4875	0.02258
0.4885	0.10778	0.4885	0.0439	0.4885	0.02015	0.4885	0.02196
0.4895	0.12091	0.4895	0.04515	0.4895	0.01196	0.4895	0.02091
0.4905	0.11757	0.4905	0.04675	0.4905	0.01696	0.4905	0.00105
0.4915	0.11813	0.4915	0.0523	0.4915	0.01626	0.4915	0.01404
0.4925	0.11535	0.4925	0.04688	0.4925	0.01265	0.4925	0.02133
0.4935	0.12653	0.4935	0.0532	0.4935	0.01098	0.4935	0.01716
0.4945	0.13237	0.4945	0.04987	0.4945	0.01758	0.4945	0.02029
0.4955	0.12445	0.4955	0.05098	0.4955	0.01251	0.4955	0.01105
0.4965	0.13125	0.4965	0.04848	0.4965	0.01536	0.4965	0.01578
0.4975	0.13549	0.4975	0.04459	0.4975	0.01821	0.4975	0.01911
0.4985	0.12244	0.4985	0.06181	0.4985	0.00307	0.4985	0.01571
0.4995	0.13174	0.4995	0.04473	0.4995	0.03251	0.4995	0.01085
0.5005	0.14507	0.5005	0.04737	0.5005	0.01487	0.5005	0.01869
0.5015	0.13861	0.5015	0.05126	0.5015	0.0164	0.5015	0.01689
0.5025	0.14118	0.5025	0.06209	0.5025	0.01432	0.5025	0.01585
0.5035	0.15007	0.5035	0.0457	0.5035	0.01612	0.5035	0.01244
0.5045	0.145	0.5045	0.05584	0.5045	0.01286	0.5045	0.00598
0.5055	0.14486	0.5055	0.05647	0.5055	0.02439	0.5055	0.01953
0.5065	0.1541	0.5065	0.06154	0.5065	0.01654	0.5065	0.01508
0.5075	0.16222	0.5075	0.05862	0.5075	0.0205	0.5075	0.01126
0.5085	0.14	0.5085	0.06008	0.5085	0.01696	0.5085	0.01814
0.5095	0.1666	0.5095	0.05612	0.5095	0.0164	0.5095	0.01897
0.5105	0.16195	0.5105	0.06438	0.5105	0.01147	0.5105	0.00494
0.5115	0.1525	0.5115	0.05751	0.5115	0.01439	0.5115	0.02383
0.5125	0.17903	0.5125	0.05973	0.5125	0.01953	0.5125	0.01953
0.5135	0.16452	0.5135	0.05925	0.5135	0.01348	0.5135	0.00925
0.5145	0.18236	0.5145	0.06563	0.5145	0.0114	0.5145	0.01925
0.5155	0.17396	0.5155	0.06654	0.5155	0.018	0.5155	0.02453
0.5165	0.17833	0.5165	0.06015	0.5165	0.00633	0.5165	0.00682
0.5175	0.18708	0.5175	0.06445	0.5175	0.01085	0.5175	0.02203
0.5185	0.17688	0.5185	0.07341	0.5185	0.01466	0.5185	0.01133
0.5195	0.18639	0.5195	0.07633	0.5195	0.01314	0.5195	0.00953
0.5205	0.18465	0.5205	0.07383	0.5205	0.01571	0.5205	0.01633
0.5215	0.18875	0.5215	0.0689	0.5215	0.01251	0.5215	0.01918
0.5225	0.18854	0.5225	0.07841	0.5225	0.01223	0.5225	0.01154
0.5235	0.19604	0.5235	0.0748	0.5235	0.01987	0.5235	0.01196
0.5245	0.20549	0.5245	0.08369	0.5245	0.01376	0.5245	0.01064
0.5255	0.21965	0.5255	0.06799	0.5255	0.00932	0.5255	0.01085
0.5265	0.20236	0.5265	0.08431	0.5265	0.01633	0.5265	0.000360097
0.5275	0.22111	0.5275	0.07827	0.5275	0.01376	0.5275	0.01959
0.5285	0.22757	0.5285	0.07772	0.5285	0.01716	0.5285	0.01439
0.5295	0.22194	0.5295	0.07772	0.5295	0.00703	0.5295	0.02105
0.5305	0.23319	0.5305	0.08563	0.5305	0.01515	0.5305	0.01001
0.5315	0.2193	0.5315	0.08744	0.5315	0.01376	0.5315	0.01585
0.5325	0.24173	0.5325	0.0848	0.5325	0.01432	0.5325	0.01612
0.5335	0.2477	0.5335	0.0748	0.5335	0.01348	0.5335	0.01265
0.5345	0.24146	0.5345	0.08792	0.5345	0.02279	0.5345	0.00932
0.5355	0.25194	0.5355	0.08952	0.5355	0.00564	0.5355	0.02369
0.5365	0.25083	0.5365	0.08723	0.5365	0.01355	0.5365	0.01668
0.5375	0.25708	0.5375	0.09091	0.5375	0.02258	0.5375	0.01348
0.5385	0.25548	0.5385	0.1032	0.5385	0.01314	0.5385	0.0289
0.5395	0.25208	0.5395	0.08931	0.5395	0.00779	0.5395	0.02411
0.5405	0.25437	0.5405	0.09133	0.5405	0.0148	0.5405	0.01466
0.5415	0.26284	0.5415	0.09341	0.5415	0.02578	0.5415	0.01703
0.5425	0.27833	0.5425	0.09903	0.5425	0.00647	0.5425	0.01376
0.5435	0.27118	0.5435	0.09917	0.5435	0.02515	0.5435	0.02876
0.5445	0.28298	0.5445	0.08647	0.5445	0.01432	0.5445	0.03001
0.5455	0.29506	0.5455	0.0966	0.5455	0.02515	0.5455	0.01098
0.5465	0.28152	0.5465	0.09598	0.5465	0.023	0.5465	0.02668
0.5475	0.2934	0.5475	0.09251	0.5475	0.02196	0.5475	0.01154
0.5485	0.29499	0.5485	0.09167	0.5485	0.01341	0.5485	0.02293
0.5495	0.29728	0.5495	0.10299	0.5495	0.01862	0.5495	0.01883
0.5505	0.17507	0.5505	0.06487	0.5505	0.00925	0.5505	0.01786
0.5515	0.0532	0.5515	0.04126	0.5515	0.02078	0.5515	0.02098
0.5525	0.07091	0.5525	0.02584	0.5525	0.01522	0.5525	0.00862
0.5535	0.07056	0.5535	0.03834	0.5535	0.01168	0.5535	0.01973
0.5545	0.05883	0.5545	0.03327	0.5545	0.02619	0.5545	0.0123
0.5555	0.06293	0.5555	0.03404	0.5555	0.00633	0.5555	0.02133
0.5565	0.06668	0.5565	0.03744	0.5565	0.00529	0.5565	0.02001
0.5575	0.06112	0.5575	0.02501	0.5575	0.00758	0.5575	0.02369
0.5585	0.0673	0.5585	0.02848	0.5585	0.01675	0.5585	0.00605
0.5595	0.07042	0.5595	0.03522	0.5595	0.0205	0.5595	0.02015
0.5605	0.06515	0.5605	0.03286	0.5605	0.01272	0.5605	0.01147
0.5615	0.0673	0.5615	0.02709	0.5615	0.00453	0.5615	0.02446
0.5625	0.06779	0.5625	0.03209	0.5625	0.02147	0.5625	0.00432
0.5635	0.06299	0.5635	0.03973	0.5635	0.00362	0.5635	0.02876
0.5645	0.06543	0.5645	0.0255	0.5645	0.01786	0.5645	0.01286
0.5655	0.07105	0.5655	0.0339	0.5655	0.01564	0.5655	0.02515
0.5665	0.07341	0.5665	0.02536	0.5665	0.01348	0.5665	0.01897
0.5675	0.07091	0.5675	0.02814	0.5675	0.02328	0.5675	0.01626
0.5685	0.05063	0.5685	0.0423	0.5685	0.01487	0.5685	0.01529
0.5695	0.06841	0.5695	0.03709	0.5695	0.0214	0.5695	0.02355
0.5705	0.07174	0.5705	0.02501	0.5705	0.01029	0.5705	0.01064
0.5715	0.06744	0.5715	0.0305	0.5715	0.01828	0.5715	0.02744
0.5725	0.06883	0.5725	0.04314	0.5725	0.01404	0.5725	0.01633
0.5735	0.06661	0.5735	0.02578	0.5735	0.02216	0.5735	0.02418
0.5745	0.06591	0.5745	0.02557	0.5745	0.01557	0.5745	0.00848
0.5755	0.07362	0.5755	0.04168	0.5755	0.01348	0.5755	0.02501
0.5765	0.06973	0.5765	0.043	0.5765	0.01855	0.5765	0.02203
0.5775	0.07161	0.5775	0.02459	0.5775	0.00862	0.5775	0.01848
0.5785	0.06952	0.5785	0.04057	0.5785	0.02258	0.5785	0.01973
0.5795	0.06244	0.5795	0.03848	0.5795	0.01272	0.5795	0.01258
0.5805	0.06813	0.5805	0.038	0.5805	0.01883	0.5805	0.01216
0.5815	0.06723	0.5815	0.04369	0.5815	0.01835	0.5815	0.01376
0.5825	0.06869	0.5825	0.03939	0.5825	0.01223	0.5825	0.03182
0.5835	0.06293	0.5835	0.03189	0.5835	0.02112	0.5835	0.02334
0.5845	0.07647	0.5845	0.03279	0.5845	0.02272	0.5845	0.02404
0.5855	0.05793	0.5855	0.02334	0.5855	0.01619	0.5855	0.02286
0.5865	0.0714	0.5865	0.02328	0.5865	0.01418	0.5865	0.01821
0.5875	0.06299	0.5875	0.03536	0.5875	0.01932	0.5875	0.03432
0.5885	0.06661	0.5885	0.03494	0.5885	0.01453	0.5885	0.00723
0.5895	0.05515	0.5895	0.02501	0.5895	0.01286	0.5895	0.03515
0.5905	0.07056	0.5905	0.03334	0.5905	0.01571	0.5905	0.02064
0.5915	0.06174	0.5915	0.02612	0.5915	0.00564	0.5915	0.02348
0.5925	0.06112	0.5925	0.02876	0.5925	0.02078	0.5925	0.02987
0.5935	0.0707	0.5935	0.01841	0.5935	0.00765	0.5935	0.02529
0.5945	0.05515	0.5945	0.02793	0.5945	0.02057	0.5945	0.01008
0.5955	0.0723	0.5955	0.03133	0.5955	0.01689	0.5955	0.01751
0.5965	0.07605	0.5965	0.02834	0.5965	0.013	0.5965	0.01869
0.5975	0.06258	0.5975	0.02578	0.5975	0.00876	0.5975	0.01529
0.5985	0.06438	0.5985	0.03098	0.5985	0.01626	0.5985	0.02161
0.5995	0.06904	0.5995	0.03244	0.5995	0.01953	0.5995	0.02744
0.6005	0.06362	0.6005	0.03036	0.6005	0.01932	0.6005	0.01022
0.6015	0.07549	0.6015	0.02584	0.6015	0.02015	0.6015	0.02494
0.6025	0.06987	0.6025	0.02952	0.6025	0.02071	0.6025	0.0148
0.6035	0.06591	0.6035	0.03383	0.6035	0.02786	0.6035	0.02126
0.6045	0.06286	0.6045	0.038	0.6045	0.02251	0.6045	0.01105
0.6055	0.06369	0.6055	0.03077	0.6055	0.01557	0.6055	0.02036
0.6065	0.06293	0.6065	0.03362	0.6065	0.0198	0.6065	0.0123
0.6075	0.07167	0.6075	0.03355	0.6075	0.01348	0.6075	0.01862
0.6085	0.07542	0.6085	0.0255	0.6085	0.01251	0.6085	0.01557
0.6095	0.05556	0.6095	0.0323	0.6095	0.01182	0.6095	0.02091
0.6105	0.06883	0.6105	0.02925	0.6105	0.01404	0.6105	0.02584
0.6115	0.07272	0.6115	0.03508	0.6115	0.02161	0.6115	0.03126
0.6125	0.07244	0.6125	0.03293	0.6125	0.02043	0.6125	0.02008
0.6135	0.0648	0.6135	0.03119	0.6135	0.00515	0.6135	0.00925
0.6145	0.07383	0.6145	0.03376	0.6145	0.02453	0.6145	0.03133
0.6155	0.06043	0.6155	0.03112	0.6155	0.01744	0.6155	0.01314
0.6165	0.07202	0.6165	0.03001	0.6165	0.01515	0.6165	0.03577
0.6175	0.07202	0.6175	0.03161	0.6175	0.00585	0.6175	0.01835
0.6185	0.06681	0.6185	0.03758	0.6185	0.02189	0.6185	0.02758
0.6195	0.06758	0.6195	0.03105	0.6195	0.02571	0.6195	0.02834
0.6205	0.06716	0.6205	0.02696	0.6205	0.0171	0.6205	0.01466
0.6215	0.05195	0.6215	0.03723	0.6215	0.00842	0.6215	0.02355
0.6225	0.07029	0.6225	0.03932	0.6225	0.01418	0.6225	0.02189
0.6235	0.07209	0.6235	0.028	0.6235	0.02515	0.6235	0.01265
0.6245	0.06515	0.6245	0.03286	0.6245	0.01376	0.6245	0.02765
0.6255	0.07563	0.6255	0.0273	0.6255	0.02383	0.6255	0.02501
0.6265	0.06237	0.6265	0.03452	0.6265	0.01737	0.6265	0.01744
0.6275	0.07827	0.6275	0.03591	0.6275	0.01918	0.6275	0.018
0.6285	0.05813	0.6285	0.03029	0.6285	0.0214	0.6285	0.0155
0.6295	0.07397	0.6295	0.03376	0.6295	0.0123	0.6295	0.02376
0.6305	0.06418	0.6305	0.03425	0.6305	0.02272	0.6305	0.01939
0.6315	0.06056	0.6315	0.02272	0.6315	0.01064	0.6315	0.01591
0.6325	0.06786	0.6325	0.02612	0.6325	0.01487	0.6325	0.02147
0.6335	0.05911	0.6335	0.02723	0.6335	0.01189	0.6335	0.0105
0.6345	0.07869	0.6345	0.02591	0.6345	0.01626	0.6345	0.00779
0.6355	0.05487	0.6355	0.03189	0.6355	0.02466	0.6355	0.02348
0.6365	0.06529	0.6365	0.03321	0.6365	0.01362	0.6365	0.01772
0.6375	0.06952	0.6375	0.0323	0.6375	0.0189	0.6375	0.01335
0.6385	0.06098	0.6385	0.03397	0.6385	0.01029	0.6385	0.02182
0.6395	0.06973	0.6395	0.01807	0.6395	0.01946	0.6395	0.02696
0.6405	0.06508	0.6405	0.03834	0.6405	0.01515	0.6405	0.0189
0.6415	0.05952	0.6415	0.01612	0.6415	0.00786	0.6415	0.01501
0.6425	0.07036	0.6425	0.02744	0.6425	0.01432	0.6425	0.01723
0.6435	0.06126	0.6435	0.02182	0.6435	0.01522	0.6435	0.018
0.6445	0.07549	0.6445	0.04112	0.6445	0.01876	0.6445	0.01293
0.6455	0.06612	0.6455	0.01362	0.6455	0.01654	0.6455	0.01682
0.6465	0.07897	0.6465	0.03077	0.6465	0.01418	0.6465	0.02453
0.6475	0.0673	0.6475	0.03126	0.6475	0.00432	0.6475	0.01397
0.6485	0.06147	0.6485	0.02564	0.6485	0.02404	0.6485	0.01633
0.6495	0.06716	0.6495	0.03404	0.6495	0.01654	0.6495	0.03154
0.6505	0.13757	0.6505	0.05668	0.6505	0.00869	0.6505	0.02543
0.6515	0.2768	0.6515	0.10084	0.6515	0.01793	0.6515	0.01897
0.6525	0.28388	0.6525	0.09438	0.6525	0.01598	0.6525	0.01696
0.6535	0.30103	0.6535	0.09272	0.6535	0.02702	0.6535	0.01612
0.6545	0.30103	0.6545	0.09924	0.6545	0.01487	0.6545	0.01328
0.6555	0.30798	0.6555	0.10098	0.6555	0.0121	0.6555	0.0323
0.6565	0.30826	0.6565	0.10785	0.6565	0.02459	0.6565	0.0171
0.6575	0.31687	0.6575	0.09577	0.6575	0.01182	0.6575	0.00994
0.6585	0.32902	0.6585	0.11021	0.6585	0.00842	0.6585	0.02355
0.6595	0.34027	0.6595	0.10973	0.6595	0.02869	0.6595	0.01966
0.6605	0.34089	0.6605	0.11688	0.6605	0.01591	0.6605	0.02418
0.6615	0.34138	0.6615	0.1116	0.6615	0.01432	0.6615	0.02022
0.6625	0.36492	0.6625	0.11049	0.6625	0.01897	0.6625	0.02147
0.6635	0.36791	0.6635	0.10987	0.6635	0.0155	0.6635	0.01828
0.6645	0.36749	0.6645	0.11598	0.6645	0.02084	0.6645	0.01911
0.6655	0.3686	0.6655	0.10723	0.6655	0.02272	0.6655	0.018
0.6665	0.35145	0.6665	0.12202	0.6665	0.01487	0.6665	0.02369
0.6675	0.36811	0.6675	0.11924	0.6675	0.02189	0.6675	0.01612
0.6685	0.38665	0.6685	0.12625	0.6685	0.02487	0.6685	0.02341
0.6695	0.38006	0.6695	0.12514	0.6695	0.01078	0.6695	0.01112
0.6705	0.39554	0.6705	0.11785	0.6705	0.01994	0.6705	0.01175
0.6715	0.39464	0.6715	0.11688	0.6715	0.00293	0.6715	0.0198
0.6725	0.40103	0.6725	0.12681	0.6725	0.0214	0.6725	0.01835
0.6735	0.41867	0.6735	0.13466	0.6735	0.00786	0.6735	0.00883
0.6745	0.40172	0.6745	0.13063	0.6745	0.02029	0.6745	0.01501
0.6755	0.41519	0.6755	0.12987	0.6755	0.01744	0.6755	0.0223
0.6765	0.41901	0.6765	0.14285	0.6765	0.01737	0.6765	0.02098
0.6775	0.42408	0.6775	0.1341	0.6775	0.01703	0.6775	0.02855
0.6785	0.43623	0.6785	0.14785	0.6785	0.01307	0.6785	0.01737
0.6795	0.44505	0.6795	0.13736	0.6795	0.01869	0.6795	0.01591
0.6805	0.44234	0.6805	0.15077	0.6805	0.01071	0.6805	0.03307
0.6815	0.47172	0.6815	0.1391	0.6815	0.01189	0.6815	0.02515
0.6825	0.45741	0.6825	0.14493	0.6825	0.01578	0.6825	0.02383
0.6835	0.46623	0.6835	0.1582	0.6835	0.02237	0.6835	0.01953
0.6845	0.46748	0.6845	0.14931	0.6845	0.01272	0.6845	0.02314
0.6855	0.4804	0.6855	0.15375	0.6855	0.01786	0.6855	0.01397
0.6865	0.48443	0.6865	0.14424	0.6865	0.01821	0.6865	0.01466
0.6875	0.49429	0.6875	0.15799	0.6875	0.02015	0.6875	0.0214
0.6885	0.50297	0.6885	0.16917	0.6885	0.02286	0.6885	0.02001
0.6895	0.5081	0.6895	0.16563	0.6895	0.02453	0.6895	0.0173
0.6905	0.51269	0.6905	0.1609	0.6905	0.00661	0.6905	0.02515
0.6915	0.51553	0.6915	0.17354	0.6915	0.0064	0.6915	0.0164
0.6925	0.52963	0.6925	0.1682	0.6925	0.0255	0.6925	0.00946
0.6935	0.52852	0.6935	0.17083	0.6935	0.01369	0.6935	0.02265
0.6945	0.53262	0.6945	0.16986	0.6945	0.02473	0.6945	0.01987
0.6955	0.54893	0.6955	0.16125	0.6955	0.02175	0.6955	0.01828
0.6965	0.56123	0.6965	0.17417	0.6965	0.01786	0.6965	0.01418
0.6975	0.56123	0.6975	0.15889	0.6975	0.02376	0.6975	0.01612
0.6985	0.55588	0.6985	0.18604	0.6985	0.0189	0.6985	0.01869
0.6995	0.57921	0.6995	0.16993	0.6995	0.02584	0.6995	0.01758
0.7005	0.57921	0.7005	0.18438	0.7005	0.03154	0.7005	0.01057
0.7015	0.59588	0.7015	0.1707	0.7015	0.01557	0.7015	0.02446
0.7025	0.61469	0.7025	0.19174	0.7025	0.02862	0.7025	0.01161
0.7035	0.6224	0.7035	0.19021	0.7035	0.01258	0.7035	0.01341
0.7045	0.62199	0.7045	0.17938	0.7045	0.01939	0.7045	0.01133
0.7055	0.63615	0.7055	0.1959	0.7055	0.02022	0.7055	0.01835
0.7065	0.64018	0.7065	0.18903	0.7065	0.02911	0.7065	0.01508
0.7075	0.63289	0.7075	0.2009	0.7075	0.01293	0.7075	0.01828
0.7085	0.65914	0.7085	0.20493	0.7085	0.01793	0.7085	0.00737
0.7095	0.66441	0.7095	0.2	0.7095	0.02084	0.7095	0.01779
0.7105	0.68038	0.7105	0.20687	0.7105	0.023	0.7105	0.01904
0.7115	0.67545	0.7115	0.21132	0.7115	0.02543	0.7115	0.01543
0.7125	0.68969	0.7125	0.21458	0.7125	0.01744	0.7125	0.0264
0.7135	0.68483	0.7135	0.21368	0.7135	0.03307	0.7135	0.02001
0.7145	0.6967	0.7145	0.22312	0.7145	0.02369	0.7145	0.01633
0.7155	0.70955	0.7155	0.23236	0.7155	0.02758	0.7155	0.01626
0.7165	0.72191	0.7165	0.22923	0.7165	0.02626	0.7165	0.02376
0.7175	0.72844	0.7175	0.22243	0.7175	0.01918	0.7175	0.02543
0.7185	0.73691	0.7185	0.23791	0.7185	0.03251	0.7185	0.01744
0.7195	0.73941	0.7195	0.23055	0.7195	0.03258	0.7195	0.00835
0.7205	0.73705	0.7205	0.2434	0.7205	0.02043	0.7205	0.01189
0.7215	0.75802	0.7215	0.24673	0.7215	0.01661	0.7215	0.02876
0.7225	0.77489	0.7225	0.23951	0.7225	0.03237	0.7225	0.01716
0.7235	0.77079	0.7235	0.25583	0.7235	0.02827	0.7235	0.01265
0.7245	0.78135	0.7245	0.24396	0.7245	0.02654	0.7245	0.02716
0.7255	0.78461	0.7255	0.25965	0.7255	0.02689	0.7255	0.02314
0.7265	0.81024	0.7265	0.25173	0.7265	0.03557	0.7265	0.01508
0.7275	0.79927	0.7275	0.25895	0.7275	0.02084	0.7275	0.01543
0.7285	0.82399	0.7285	0.25937	0.7285	0.02654	0.7285	0.02918
0.7295	0.82281	0.7295	0.265	0.7295	0.02279	0.7295	0.02696
0.7305	0.83155	0.7305	0.27937	0.7305	0.02557	0.7305	0.01446
0.7315	0.8494	0.7315	0.27249	0.7315	0.02265	0.7315	0.02946
0.7325	0.84746	0.7325	0.27312	0.7325	0.02869	0.7325	0.01272
0.7335	0.87218	0.7335	0.28819	0.7335	0.02251	0.7335	0.02328
0.7345	0.86239	0.7345	0.27305	0.7345	0.03307	0.7345	0.02105
0.7355	0.88447	0.7355	0.29277	0.7355	0.01529	0.7355	0.01585
0.7365	0.90037	0.7365	0.28701	0.7365	0.03307	0.7365	0.01536
0.7375	0.9069	0.7375	0.30388	0.7375	0.02883	0.7375	0.02716
0.7385	0.92426	0.7385	0.3009	0.7385	0.02855	0.7385	0.01404
0.7395	0.92981	0.7395	0.3136	0.7395	0.03536	0.7395	0.01869
0.7405	0.93738	0.7405	0.30416	0.7405	0.02855	0.7405	0.02564
0.7415	0.97696	0.7415	0.30485	0.7415	0.03411	0.7415	0.00689
0.7425	0.98703	0.7425	0.32464	0.7425	0.02814	0.7425	0.01154
0.7435	0.98377	0.7435	0.32249	0.7435	0.01723	0.7435	0.02348
0.7445	0.99627	0.7445	0.32312	0.7445	0.03932	0.7445	0.01237
0.7455	1.02064	0.7455	0.33096	0.7455	0.02598	0.7455	0.0155
0.7465	1.03064	0.7465	0.32506	0.7465	0.03237	0.7465	0.01133
0.7475	1.02543	0.7475	0.32388	0.7475	0.03202	0.7475	0.00807
0.7485	1.03814	0.7485	0.31833	0.7485	0.02404	0.7485	0.02494
0.7495	1.04133	0.7495	0.3318	0.7495	0.02932	0.7495	0.01772
0.7505	0.65101	0.7505	0.19208	0.7505	0.02279	0.7505	0.0223
0.7515	0.24722	0.7515	0.08695	0.7515	0.0139	0.7515	0.01168
0.7525	0.25382	0.7525	0.08487	0.7525	0.02647	0.7525	0.02689
0.7535	0.24944	0.7535	0.08466	0.7535	0.02439	0.7535	0.02487
0.7545	0.24354	0.7545	0.07799	0.7545	0.0173	0.7545	0.01557
0.7555	0.25264	0.7555	0.08223	0.7555	0.013	0.7555	0.00598
0.7565	0.26958	0.7565	0.07702	0.7565	0.02272	0.7565	0.02168
0.7575	0.24632	0.7575	0.08202	0.7575	0.02668	0.7575	0.00911
0.7585	0.25402	0.7585	0.07091	0.7585	0.00876	0.7585	0.02744
0.7595	0.25444	0.7595	0.0814	0.7595	0.01772	0.7595	0.01133
0.7605	0.24298	0.7605	0.07917	0.7605	0.01466	0.7605	0.01911
0.7615	0.24937	0.7615	0.08355	0.7615	0.02564	0.7615	0.02473
0.7625	0.26131	0.7625	0.07848	0.7625	0.01182	0.7625	0.00411
0.7635	0.25201	0.7635	0.08383	0.7635	0.00848	0.7635	0.02182
0.7645	0.25354	0.7645	0.08612	0.7645	0.00855	0.7645	0.00939
0.7655	0.2543	0.7655	0.07897	0.7655	0.023	0.7655	0.01953
0.7665	0.23889	0.7665	0.07674	0.7665	0.00835	0.7665	0.01446
0.7675	0.24847	0.7675	0.07987	0.7675	0.01758	0.7675	0.02071
0.7685	0.24979	0.7685	0.07008	0.7685	0.01098	0.7685	0.02251
0.7695	0.25333	0.7695	0.08813	0.7695	0.0214	0.7695	0.00182
0.7705	0.25604	0.7705	0.07792	0.7705	0.01154	0.7705	0.028
0.7715	0.25541	0.7715	0.06438	0.7715	0.0239	0.7715	0.02196
0.7725	0.2425	0.7725	0.07966	0.7725	0.01932	0.7725	0.00633
0.7735	0.26708	0.7735	0.06543	0.7735	0.01897	0.7735	0.018
0.7745	0.23236	0.7745	0.07799	0.7745	0.01529	0.7745	0.02314
0.7755	0.24382	0.7755	0.07709	0.7755	0.03029	0.7755	0.00904
0.7765	0.23687	0.7765	0.07931	0.7765	0.02654	0.7765	0.01335
0.7775	0.2552	0.7775	0.08279	0.7775	0.02098	0.7775	0.0089
0.7785	0.25125	0.7785	0.0723	0.7785	0.02446	0.7785	0.02432
0.7795	0.24347	0.7795	0.08431	0.7795	0.01397	0.7795	0.01786
0.7805	0.24132	0.7805	0.08681	0.7805	0.02619	0.7805	0.0198
0.7815	0.25125	0.7815	0.08035	0.7815	0.01515	0.7815	0.01647
0.7825	0.26007	0.7825	0.07654	0.7825	0.02175	0.7825	0.00946
0.7835	0.24798	0.7835	0.07591	0.7835	0.01876	0.7835	0.02126
0.7845	0.24895	0.7845	0.07848	0.7845	0.01862	0.7845	0.02112
0.7855	0.26534	0.7855	0.07667	0.7855	0.02605	0.7855	0.03237
0.7865	0.25673	0.7865	0.07265	0.7865	0.02453	0.7865	0.00682
0.7875	0.25444	0.7875	0.0841	0.7875	0.03119	0.7875	0.01529
0.7885	0.25812	0.7885	0.07112	0.7885	0.01689	0.7885	0.02584
0.7895	0.24611	0.7895	0.06744	0.7895	0.02772	0.7895	0.01654
0.7905	0.25055	0.7905	0.08529	0.7905	0.01786	0.7905	0.02598
0.7915	0.24333	0.7915	0.07445	0.7915	0.02154	0.7915	0.02293
0.7925	0.25076	0.7925	0.08369	0.7925	0.02272	0.7925	0.018
0.7935	0.23902	0.7935	0.07501	0.7935	0.00855	0.7935	0.01168
0.7945	0.23687	0.7945	0.08209	0.7945	0.02084	0.7945	0.01341
0.7955	0.23937	0.7955	0.07424	0.7955	0.01966	0.7955	0.0248
0.7965	0.23583	0.7965	0.08209	0.7965	0.02001	0.7965	0.01814
0.7975	0.23264	0.7975	0.07313	0.7975	0.02425	0.7975	0.01814
0.7985	0.23993	0.7985	0.0757	0.7985	0.01328	0.7985	0.01439
0.7995	0.22458	0.7995	0.0814	0.7995	0.03147	0.7995	0.02237
0.8005	0.23291	0.8005	0.06418	0.8005	0.01897	0.8005	0.01369
0.8015	0.24479	0.8015	0.08265	0.8015	0.02182	0.8015	0.01779
0.8025	0.24069	0.8025	0.08008	0.8025	0.03008	0.8025	0.02557
0.8035	0.23673	0.8035	0.08667	0.8035	0.01689	0.8035	0.00529
0.8045	0.23048	0.8045	0.08098	0.8045	0.02696	0.8045	0.00529
0.8055	0.24868	0.8055	0.0723	0.8055	0.01897	0.8055	0.01085
0.8065	0.245	0.8065	0.07848	0.8065	0.01661	0.8065	0.01453
0.8075	0.24333	0.8075	0.08348	0.8075	0.0255	0.8075	0.02328
0.8085	0.24375	0.8085	0.07549	0.8085	0.03008	0.8085	0.01925
0.8095	0.24458	0.8095	0.08126	0.8095	0.02078	0.8095	0.01064
0.8105	0.24986	0.8105	0.07397	0.8105	0.01897	0.8105	0.02112
0.8115	0.24409	0.8115	0.08487	0.8115	0.03001	0.8115	0.01578
0.8125	0.24208	0.8125	0.07862	0.8125	0.01918	0.8125	0.02071
0.8135	0.24187	0.8135	0.08195	0.8135	0.02543	0.8135	0.02216
0.8145	0.23652	0.8145	0.07584	0.8145	0.02418	0.8145	0.00675
0.8155	0.23715	0.8155	0.07605	0.8155	0.03043	0.8155	0.01779
0.8165	0.23514	0.8165	0.06529	0.8165	0.01675	0.8165	0.00751
0.8175	0.23659	0.8175	0.07966	0.8175	0.02633	0.8175	0.01223
0.8185	0.24097	0.8185	0.07681	0.8185	0.01196	0.8185	0.01376
0.8195	0.22625	0.8195	0.06827	0.8195	0.01466	0.8195	0.01814
0.8205	0.22722	0.8205	0.06209	0.8205	0.0164	0.8205	0.0089
0.8215	0.22729	0.8215	0.08056	0.8215	0.0164	0.8215	0.01633
0.8225	0.23611	0.8225	0.07348	0.8225	0.03071	0.8225	0.01654
0.8235	0.2234	0.8235	0.07994	0.8235	0.0205	0.8235	0.01321
0.8245	0.23257	0.8245	0.08167	0.8245	0.01376	0.8245	0.01598
0.8255	0.24562	0.8255	0.05619	0.8255	0.01265	0.8255	0.03293
0.8265	0.24423	0.8265	0.07931	0.8265	0.01696	0.8265	0.00661
0.8275	0.22597	0.8275	0.07549	0.8275	0.0164	0.8275	0.01328
0.8285	0.24423	0.8285	0.08515	0.8285	0.01619	0.8285	0.03446
0.8295	0.24062	0.8295	0.07494	0.8295	0.01536	0.8295	0.01355
0.8305	0.25507	0.8305	0.07938	0.8305	0.01307	0.8305	0.02119
0.8315	0.24347	0.8315	0.08251	0.8315	0.01835	0.8315	0.01626
0.8325	0.24076	0.8325	0.08258	0.8325	0.00821	0.8325	0.0205
0.8335	0.23625	0.8335	0.0764	0.8335	0.02279	0.8335	0.01841
0.8345	0.24986	0.8345	0.07522	0.8345	0.01591	0.8345	0.01536
0.8355	0.23757	0.8355	0.08029	0.8355	0.01383	0.8355	0.01057
0.8365	0.23319	0.8365	0.07806	0.8365	0.02057	0.8365	0.01557
0.8375	0.23396	0.8375	0.07119	0.8375	0.0155	0.8375	0.02418
0.8385	0.22889	0.8385	0.07529	0.8385	0.01522	0.8385	0.01383
0.8395	0.23687	0.8395	0.07688	0.8395	0.01598	0.8395	0.02675
0.8405	0.24027	0.8405	0.06438	0.8405	0.01918	0.8405	0.0164
0.8415	0.21736	0.8415	0.07313	0.8415	0.02758	0.8415	0.0164
0.8425	0.22055	0.8425	0.07855	0.8425	0.01307	0.8425	0.02425
0.8435	0.22215	0.8435	0.06563	0.8435	0.01953	0.8435	0.01703
0.8445	0.22778	0.8445	0.07834	0.8445	0.0273	0.8445	0.02154
0.8455	0.23409	0.8455	0.07654	0.8455	0.018	0.8455	0.02925
0.8465	0.23889	0.8465	0.07702	0.8465	0.0289	0.8465	0.02425
0.8475	0.23271	0.8475	0.07424	0.8475	0.00765	0.8475	0.0164
0.8485	0.22708	0.8485	0.08473	0.8485	0.03182	0.8485	0.02439
0.8495	0.23201	0.8495	0.08848	0.8495	0.02598	0.8495	0.02418
0.8505	0.45832	0.8505	0.15111	0.8505	0.02821	0.8505	0.0139
0.8515	0.95821	0.8515	0.3252	0.8515	0.0382	0.8515	0.02189
0.8525	0.98273	0.8525	0.33124	0.8525	0.0364	0.8525	0.01418
0.8535	0.98925	0.8535	0.34513	0.8535	0.02939	0.8535	0.02362
0.8545	1.01099	0.8545	0.33825	0.8545	0.02918	0.8545	0.02189
0.8555	1.01828	0.8555	0.33194	0.8555	0.02182	0.8555	0.02682
0.8565	1.02876	0.8565	0.34027	0.8565	0.04043	0.8565	0.01001
0.8575	1.02842	0.8575	0.3411	0.8575	0.0323	0.8575	0.02772
0.8585	1.04744	0.8585	0.33513	0.8585	0.02425	0.8585	0.000776736
0.8595	1.07397	0.8595	0.3452	0.8595	0.02119	0.8595	0.02932
0.8605	1.08064	0.8605	0.3527	0.8605	0.03619	0.8605	0.02307
0.8615	1.09869	0.8615	0.35291	0.8615	0.02473	0.8615	0.01043
0.8625	1.09883	0.8625	0.3752	0.8625	0.03036	0.8625	0.02279
0.8635	1.12647	0.8635	0.36353	0.8635	0.03564	0.8635	0.02716
0.8645	1.1314	0.8645	0.36902	0.8645	0.03772	0.8645	0.00508
0.8655	1.13737	0.8655	0.38749	0.8655	0.03362	0.8655	0.0205
0.8665	1.14785	0.8665	0.37645	0.8665	0.02321	0.8665	0.02168
0.8675	1.1448	0.8675	0.3945	0.8675	0.03036	0.8675	0.01855
0.8685	1.17646	0.8685	0.39436	0.8685	0.03584	0.8685	0.0114
0.8695	1.16994	0.8695	0.40394	0.8695	0.03411	0.8695	0.02112
0.8705	1.19681	0.8705	0.41332	0.8705	0.03529	0.8705	0.01314
0.8715	1.19952	0.8715	0.41346	0.8715	0.03862	0.8715	0.00835
0.8725	1.20743	0.8725	0.41714	0.8725	0.03355	0.8725	0.01918
0.8735	1.23257	0.8735	0.40915	0.8735	0.03286	0.8735	0.02293
0.8745	1.24264	0.8745	0.41047	0.8745	0.03251	0.8745	0.01439
0.8755	1.26812	0.8755	0.41651	0.8755	0.01793	0.8755	0.02029
0.8765	1.26868	0.8765	0.41151	0.8765	0.03709	0.8765	0.0173
0.8775	1.26555	0.8775	0.42262	0.8775	0.02446	0.8775	0.0148
0.8785	1.2759	0.8785	0.41089	0.8785	0.02473	0.8785	0.00904
0.8795	1.29736	0.8795	0.43005	0.8795	0.04501	0.8795	0.03598
0.8805	1.30465	0.8805	0.4445	0.8805	0.02675	0.8805	0.00855
0.8815	1.32388	0.8815	0.42915	0.8815	0.03897	0.8815	0.02154
0.8825	1.32881	0.8825	0.44602	0.8825	0.03175	0.8825	0.02001
0.8835	1.33124	0.8835	0.44984	0.8835	0.03327	0.8835	0.01015
0.8845	1.36159	0.8845	0.45852	0.8845	0.03536	0.8845	0.02071
0.8855	1.37527	0.8855	0.4547	0.8855	0.03543	0.8855	0.01841
0.8865	1.37937	0.8865	0.46158	0.8865	0.02702	0.8865	0.01571
0.8875	1.38298	0.8875	0.46582	0.8875	0.03883	0.8875	0.0305
0.8885	1.41686	0.8885	0.46575	0.8885	0.03202	0.8885	0.01987
0.8895	1.4229	0.8895	0.47575	0.8895	0.03751	0.8895	0.02814
0.8905	1.42853	0.8905	0.48769	0.8905	0.03501	0.8905	0.02473
0.8915	1.44971	0.8915	0.49484	0.8915	0.03654	0.8915	0.01835
0.8925	1.47623	0.8925	0.49345	0.8925	0.03807	0.8925	0.00244
0.8935	1.5029	0.8935	0.50297	0.8935	0.03251	0.8935	0.02807
0.8945	1.49075	0.8945	0.50526	0.8945	0.04147	0.8945	0.01446
0.8955	1.51338	0.8955	0.52914	0.8955	0.04744	0.8955	0.01862
0.8965	1.52741	0.8965	0.52512	0.8965	0.0407	0.8965	0.02036
0.8975	1.53449	0.8975	0.52921	0.8975	0.04133	0.8975	0.01397
0.8985	1.54817	0.8985	0.53373	0.8985	0.0457	0.8985	0.02591
0.8995	1.55915	0.8995	0.53949	0.8995	0.03369	0.8995	0.01529
0.9005	1.57352	0.9005	0.55623	0.9005	0.0414	0.9005	0.02425
0.9015	1.5938	0.9015	0.56234	0.9015	0.0414	0.9015	0.02244
0.9025	1.59685	0.9025	0.55393	0.9025	0.04112	0.9025	0.02369
0.9035	1.61497	0.9035	0.57345	0.9035	0.02446	0.9035	0.01959
0.9045	1.62206	0.9045	0.56324	0.9045	0.04244	0.9045	0.02328
0.9055	1.61129	0.9055	0.5597	0.9055	0.04668	0.9055	0.01953
0.9065	1.64157	0.9065	0.56796	0.9065	0.04765	0.9065	0.01439
0.9075	1.65976	0.9075	0.57685	0.9075	0.03216	0.9075	0.02029
0.9085	1.65907	0.9085	0.57178	0.9085	0.04813	0.9085	0.01098
0.9095	1.67817	0.9095	0.57518	0.9095	0.04237	0.9095	0.0264
0.9105	1.69775	0.9105	0.59303	0.9105	0.03765	0.9105	0.01821
0.9115	1.73504	0.9115	0.59081	0.9115	0.03855	0.9115	0.01626
0.9125	1.7174	0.9125	0.58956	0.9125	0.03584	0.9125	0.01251
0.9135	1.76177	0.9135	0.60435	0.9135	0.04744	0.9135	0.01064
0.9145	1.75066	0.9145	0.59893	0.9145	0.03175	0.9145	0.01786
0.9155	1.77621	0.9155	0.60983	0.9155	0.04286	0.9155	0.0198
0.9165	1.79031	0.9165	0.62115	0.9165	0.04612	0.9165	0.01862
0.9175	1.79246	0.9175	0.61706	0.9175	0.03411	0.9175	0.01793
0.9185	1.82281	0.9185	0.62317	0.9185	0.04501	0.9185	0.02209
0.9195	1.82225	0.9195	0.63719	0.9195	0.04848	0.9195	0.01314
0.9205	1.84913	0.9205	0.6299	0.9205	0.03918	0.9205	0.01973
0.9215	1.85211	0.9215	0.63407	0.9215	0.04383	0.9215	0.00786
0.9225	1.88232	0.9225	0.64816	0.9225	0.04494	0.9225	0.02473
0.9235	1.87899	0.9235	0.65198	0.9235	0.03487	0.9235	0.01536
0.9245	1.90016	0.9245	0.65941	0.9245	0.05397	0.9245	0.0098
0.9255	1.92461	0.9255	0.65546	0.9255	0.03598	0.9255	0.02196
0.9265	1.90711	0.9265	0.67573	0.9265	0.04848	0.9265	0.02376
0.9275	1.94433	0.9275	0.66872	0.9275	0.03925	0.9275	0.01369
0.9285	1.95822	0.9285	0.68677	0.9285	0.05057	0.9285	0.01244
0.9295	1.96259	0.9295	0.67143	0.9295	0.04987	0.9295	0.01835
0.9305	2.00259	0.9305	0.68733	0.9305	0.04279	0.9305	0.02216
0.9315	1.99176	0.9315	0.68747	0.9315	0.05723	0.9315	0.00571
0.9325	2.02543	0.9325	0.69351	0.9325	0.03737	0.9325	0.02397
0.9335	2.03113	0.9335	0.70413	0.9335	0.0507	0.9335	0.0096
0.9345	2.02064	0.9345	0.7251	0.9345	0.0464	0.9345	0.01133
0.9355	2.05363	0.9355	0.73489	0.9355	0.04807	0.9355	0.01098
0.9365	2.07724	0.9365	0.7376	0.9365	0.04654	0.9365	0.0171
0.9375	2.06758	0.9375	0.73038	0.9375	0.05091	0.9375	0.01522
0.9385	2.07633	0.9385	0.74128	0.9385	0.05536	0.9385	0.00557
0.9395	2.10723	0.9395	0.74246	0.9395	0.05584	0.9395	0.01994
0.9405	2.10605	0.9405	0.75462	0.9405	0.05855	0.9405	0.01466
0.9415	2.13688	0.9415	0.76288	0.9415	0.05633	0.9415	0.00723
0.9425	2.14063	0.9425	0.76517	0.9425	0.04494	0.9425	0.01147
0.9435	2.16001	0.9435	0.77517	0.9435	0.06112	0.9435	0.01335
0.9445	2.17848	0.9445	0.7767	0.9445	0.06786	0.9445	0.000750941
0.9455	2.15911	0.9455	0.7842	0.9455	0.04723	0.9455	0.01779
0.9465	2.19834	0.9465	0.7826	0.9465	0.05584	0.9465	0.01237
0.9475	2.21563	0.9475	0.79808	0.9475	0.05313	0.9475	0.00696
0.9485	2.24091	0.9485	0.80357	0.9485	0.05786	0.9485	0.01959
0.9495	2.25354	0.9495	0.81065	0.9495	0.05612	0.9495	0.00828
0.9505	1.51123	0.9505	0.51442	0.9505	0.0407	0.9505	0.01925
0.9515	0.69705	0.9515	0.20625	0.9515	0.02515	0.9515	0.01522
0.9525	0.68462	0.9525	0.21465	0.9525	0.03355	0.9525	0.01654
0.9535	0.68469	0.9535	0.21042	0.9535	0.02779	0.9535	0.00876
0.9545	0.68233	0.9545	0.22055	0.9545	0.03105	0.9545	0.02334
0.9555	0.67608	0.9555	0.20868	0.9555	0.03043	0.9555	0.01203
0.9565	0.68913	0.9565	0.21604	0.9565	0.03321	0.9565	0.01716
0.9575	0.67983	0.9575	0.20042	0.9575	0.02314	0.9575	0.02105
0.9585	0.68115	0.9585	0.20465	0.9585	0.02189	0.9585	0.00855
0.9595	0.68275	0.9595	0.19903	0.9595	0.02786	0.9595	0.01585
0.9605	0.67726	0.9605	0.21521	0.9605	0.02918	0.9605	0.02272
0.9615	0.67247	0.9615	0.2043	0.9615	0.02307	0.9615	0.01321
0.9625	0.68268	0.9625	0.20646	0.9625	0.02598	0.9625	0.01876
0.9635	0.68316	0.9635	0.20056	0.9635	0.01744	0.9635	0.02591
0.9645	0.67344	0.9645	0.2159	0.9645	0.03091	0.9645	0.01064
0.9655	0.67823	0.9655	0.20875	0.9655	0.02758	0.9655	0.00723
0.9665	0.67559	0.9665	0.20542	0.9665	0.03321	0.9665	0.0173
0.9675	0.68705	0.9675	0.20882	0.9675	0.02626	0.9675	0.02182
0.9685	0.67983	0.9685	0.21278	0.9685	0.02459	0.9685	0.00626
0.9695	0.67733	0.9695	0.20965	0.9695	0.03348	0.9695	0.0223
0.9705	0.69226	0.9705	0.20542	0.9705	0.0298	0.9705	0.01133
0.9715	0.67337	0.9715	0.20312	0.9715	0.03376	0.9715	0.01057
0.9725	0.6767	0.9725	0.21535	0.9725	0.03036	0.9725	0.01911
0.9735	0.66934	0.9735	0.19722	0.9735	0.02418	0.9735	0.00793
0.9745	0.67122	0.9745	0.20049	0.9745	0.01841	0.9745	0.02855
0.9755	0.66712	0.9755	0.20417	0.9755	0.01598	0.9755	0.00911
0.9765	0.66636	0.9765	0.19792	0.9765	0.03716	0.9765	0.01696
0.9775	0.6633	0.9775	0.21528	0.9775	0.0198	0.9775	0.01723
0.9785	0.67073	0.9785	0.20632	0.9785	0.02286	0.9785	0.01348
0.9795	0.67872	0.9795	0.20729	0.9795	0.02008	0.9795	0.02571
0.9805	0.66483	0.9805	0.2091	0.9805	0.02591	0.9805	0.01501
0.9815	0.67212	0.9815	0.19882	0.9815	0.02105	0.9815	0.01591
0.9825	0.67483	0.9825	0.19979	0.9825	0.02223	0.9825	0.01578
0.9835	0.66073	0.9835	0.20451	0.9835	0.02473	0.9835	0.01682
0.9845	0.67143	0.9845	0.19264	0.9845	0.0248	0.9845	0.00654
0.9855	0.66872	0.9855	0.20104	0.9855	0.02334	0.9855	0.02675
0.9865	0.66177	0.9865	0.20708	0.9865	0.01703	0.9865	0.01244
0.9875	0.66018	0.9875	0.20812	0.9875	0.01703	0.9875	0.01293
0.9885	0.67101	0.9885	0.20167	0.9885	0.03446	0.9885	0.02244
0.9895	0.67365	0.9895	0.2009	0.9895	0.01668	0.9895	0.01251
0.9905	0.67372	0.9905	0.19757	0.9905	0.01453	0.9905	0.01404
0.9915	0.66441	0.9915	0.19243	0.9915	0.03057	0.9915	0.01835
0.9925	0.66545	0.9925	0.21639	0.9925	0.01883	0.9925	0.0098
0.9935	0.67302	0.9935	0.20118	0.9935	0.02744	0.9935	0.02334
0.9945	0.65927	0.9945	0.20069	0.9945	0.01883	0.9945	0.01897
0.9955	0.67323	0.9955	0.20562	0.9955	0.02682	0.9955	0.01473
0.9965	0.66122	0.9965	0.20694	0.9965	0.02411	0.9965	0.00994
0.9975	0.67045	0.9975	0.20861	0.9975	0.01487	0.9975	0.01168
0.9985	0.67094	0.9985	0.20833	0.9985	0.03077	0.9985	0.01682
0.9995	0.65073	0.9995	0.20007	0.9995	0.01744	0.9995	0.00904
1.0005	0.65705	1.0005	0.20236	1.0005	0.02536	1.0005	0.02182
1.0015	0.66344	1.0015	0.20132	1.0015	0.03557	1.0015	0.00751
1.0025	0.65539	1.0025	0.215	1.0025	0.02189	1.0025	0.01626
1.0035	0.65386	1.0035	0.19542	1.0035	0.02758	1.0035	0.0171
1.0045	0.66802	1.0045	0.20167	1.0045	0.02112	1.0045	0.01591
1.0055	0.65157	1.0055	0.19007	1.0055	0.01682	1.0055	0.02119
1.0065	0.65303	1.0065	0.20847	1.0065	0.02126	1.0065	0.00647
1.0075	0.64837	1.0075	0.19431	1.0075	0.02397	1.0075	0.01446
1.0085	0.65427	1.0085	0.21215	1.0085	0.02057	1.0085	0.00848
1.0095	0.64441	1.0095	0.19194	1.0095	0.01085	1.0095	0.01841
1.0105	0.6558	1.0105	0.21458	1.0105	0.02716	1.0105	0.01369
1.0115	0.65587	1.0115	0.20118	1.0115	0.02043	1.0115	0.01279
1.0125	0.65178	1.0125	0.21632	1.0125	0.01661	1.0125	0.01446
1.0135	0.65379	1.0135	0.20437	1.0135	0.02605	1.0135	0.02841
1.0145	0.65983	1.0145	0.21521	1.0145	0.02425	1.0145	0.008
1.0155	0.64809	1.0155	0.20403	1.0155	0.01633	1.0155	0.02091
1.0165	0.65664	1.0165	0.19771	1.0165	0.02827	1.0165	0.00418
1.0175	0.64823	1.0175	0.20021	1.0175	0.02911	1.0175	0.01862
1.0185	0.65178	1.0185	0.19403	1.0185	0.02598	1.0185	0.01466
1.0195	0.65796	1.0195	0.20424	1.0195	0.02071	1.0195	0.02258
1.0205	0.64976	1.0205	0.20549	1.0205	0.02126	1.0205	0.02425
1.0215	0.63907	1.0215	0.21298	1.0215	0.02515	1.0215	0.01161
1.0225	0.65261	1.0225	0.19569	1.0225	0.01418	1.0225	0.02022
1.0235	0.65858	1.0235	0.20125	1.0235	0.02647	1.0235	0.01466
1.0245	0.64816	1.0245	0.19431	1.0245	0.02098	1.0245	0.02404
1.0255	0.64032	1.0255	0.2075	1.0255	0.01598	1.0255	0.01953
1.0265	0.64629	1.0265	0.1875	1.0265	0.02966	1.0265	0.02265
1.0275	0.63428	1.0275	0.20396	1.0275	0.01807	1.0275	0.01821
1.0285	0.64796	1.0285	0.19528	1.0285	0.02029	1.0285	0.01737
1.0295	0.63622	1.0295	0.19437	1.0295	0.02855	1.0295	0.02161
1.0305	0.64754	1.0305	0.19368	1.0305	0.02508	1.0305	0.01703
1.0315	0.64914	1.0315	0.20208	1.0315	0.02939	1.0315	0.01147
1.0325	0.63615	1.0325	0.20236	1.0325	0.02959	1.0325	0.02098
1.0335	0.64462	1.0335	0.21014	1.0335	0.0248	1.0335	0.01112
1.0345	0.65691	1.0345	0.20917	1.0345	0.01564	1.0345	0.03418
1.0355	0.62733	1.0355	0.2084	1.0355	0.02362	1.0355	0.00473
1.0365	0.63872	1.0365	0.20604	1.0365	0.02453	1.0365	0.01383
1.0375	0.64365	1.0375	0.20257	1.0375	0.02758	1.0375	0.01272
1.0385	0.64337	1.0385	0.19924	1.0385	0.02286	1.0385	0.02168
1.0395	0.63935	1.0395	0.19	1.0395	0.0239	1.0395	0.02036
1.0405	0.64469	1.0405	0.19764	1.0405	0.01494	1.0405	0.01959
1.0415	0.63268	1.0415	0.20146	1.0415	0.03112	1.0415	0.01939
1.0425	0.6315	1.0425	0.20215	1.0425	0.023	1.0425	0.02119
1.0435	0.63969	1.0435	0.19951	1.0435	0.03175	1.0435	0.01869
1.0445	0.63851	1.0445	0.20368	1.0445	0.02098	1.0445	0.01932
1.0455	0.62317	1.0455	0.18806	1.0455	0.01953	1.0455	0.02578
1.0465	0.624	1.0465	0.19174	1.0465	0.0248	1.0465	0.01501
1.0475	0.65205	1.0475	0.18479	1.0475	0.02362	1.0475	0.01876
1.0485	0.63844	1.0485	0.19611	1.0485	0.03036	1.0485	0.018
1.0495	0.62469	1.0495	0.1916	1.0495	0.01446	1.0495	0.01633
1.0505	1.12772	1.0505	0.36881	1.0505	0.03293	1.0505	0.01814
1.0515	2.09654	1.0515	0.76364	1.0515	0.04112	1.0515	0.0298
1.0525	2.15431	1.0525	0.78642	1.0525	0.06188	1.0525	0.01973
1.0535	2.14779	1.0535	0.80045	1.0535	0.0532	1.0535	0.02154
1.0545	2.20966	1.0545	0.80621	1.0545	0.0548	1.0545	0.0105
1.0555	2.22487	1.0555	0.82246	1.0555	0.05827	1.0555	0.01723
1.0565	2.23729	1.0565	0.82801	1.0565	0.05647	1.0565	0.01918
1.0575	2.24466	1.0575	0.83482	1.0575	0.04925	1.0575	0.01223
1.0585	2.25445	1.0585	0.83871	1.0585	0.0555	1.0585	0.0155
1.0595	2.26486	1.0595	0.85371	1.0595	0.05425	1.0595	0.01959
1.0605	2.25368	1.0605	0.86148	1.0605	0.0489	1.0605	0.01432
1.0615	2.26097	1.0615	0.86773	1.0615	0.05612	1.0615	0.01987
1.0625	2.22313	1.0625	0.86822	1.0625	0.04459	1.0625	0.01029
1.0635	2.27951	1.0635	0.88225	1.0635	0.05161	1.0635	0.02078
1.0645	2.21605	1.0645	0.86322	1.0645	0.05501	1.0645	0.02536
1.0655	2.25417	1.0655	0.86093	1.0655	0.05834	1.0655	0.00932
1.0665	2.27424	1.0665	0.85759	1.0665	0.05793	1.0665	0.02154
1.0675	2.39201	1.0675	0.85822	1.0675	0.0514	1.0675	0.0139
1.0685	2.36833	1.0685	0.88544	1.0685	0.0623	1.0685	0.01328
1.0695	2.37798	1.0695	0.8785	1.0695	0.04654	1.0695	0.01751
1.0705	2.46263	1.0705	0.86621	1.0705	0.0657	1.0705	0.02411
1.0715	2.51068	1.0715	0.91384	1.0715	0.06105	1.0715	0.01585
1.0725	2.49096	1.0725	0.90572	1.0725	0.06223	1.0725	0.0198
1.0735	2.52762	1.0735	0.92856	1.0735	0.06362	1.0735	0.02328
1.0745	2.5856	1.0745	0.94544	1.0745	0.06549	1.0745	0.00939
1.0755	2.61762	1.0755	0.96543	1.0755	0.06647	1.0755	0.01237
1.0765	2.61088	1.0765	0.9837	1.0765	0.0582	1.0765	0.02133
1.0775	2.62241	1.0775	0.98036	1.0775	0.0632	1.0775	0.00904
1.0785	2.61998	1.0785	0.99016	1.0785	0.04911	1.0785	0.02008
1.0795	2.65692	1.0795	0.99279	1.0795	0.0757	1.0795	0.03112
1.0805	2.64539	1.0805	1.01418	1.0805	0.06501	1.0805	0.02696
1.0815	2.64199	1.0815	1.02987	1.0815	0.06647	1.0815	0.01494
1.0825	2.66845	1.0825	1.02571	1.0825	0.06251	1.0825	0.02529
1.0835	2.61706	1.0835	1.03112	1.0835	0.06508	1.0835	0.02119
1.0845	2.63255	1.0845	1.02981	1.0845	0.07473	1.0845	0.02161
1.0855	2.61463	1.0855	1.0246	1.0855	0.06355	1.0855	0.01237
1.0865	2.61838	1.0865	1.02682	1.0865	0.06855	1.0865	0.01744
1.0875	2.54498	1.0875	1.02675	1.0875	0.06619	1.0875	0.02536
1.0885	2.63067	1.0885	1.00022	1.0885	0.06293	1.0885	0.01883
1.0895	2.76052	1.0895	1.01953	1.0895	0.0773	1.0895	0.01487
1.0905	2.76809	1.0905	1.03883	1.0905	0.07015	1.0905	0.02154
1.0915	2.76462	1.0915	1.05369	1.0915	0.07258	1.0915	0.02244
1.0925	2.81573	1.0925	1.00786	1.0925	0.07133	1.0925	0.02487
1.0935	2.84489	1.0935	1.07494	1.0935	0.07577	1.0935	0.0146
1.0945	2.8792	1.0945	1.10313	1.0945	0.07105	1.0945	0.02779
1.0955	2.91107	1.0955	1.10723	1.0955	0.08265	1.0955	0.01043
1.0965	2.95239	1.0965	1.10494	1.0965	0.08188	1.0965	0.01647
1.0975	2.97877	1.0975	1.11549	1.0975	0.06022	1.0975	0.02494
1.0985	3.03058	1.0985	1.13167	1.0985	0.07855	1.0985	0.02827
1.0995	3.03433	1.0995	1.14313	1.0995	0.07223	1.0995	0.01876
1.1005	3.02356	1.1005	1.15757	1.1005	0.06612	1.1005	0.0214
1.1015	3.05828	1.1015	1.16195	1.1015	0.08549	1.1015	0.01321
1.1025	3.05155	1.1025	1.17299	1.1025	0.0798	1.1025	0.01744
1.1035	3.09342	1.1035	1.17875	1.1035	0.07244	1.1035	0.01654
1.1045	3.09418	1.1045	1.16757	1.1045	0.08473	1.1045	0.0314
1.1055	3.0603	1.1055	1.18125	1.1055	0.0732	1.1055	0.02189
1.1065	3.04078	1.1065	1.21458	1.1065	0.08647	1.1065	0.01966
1.1075	3.04134	1.1075	1.20771	1.1075	0.08355	1.1075	0.01668
1.1085	3.05273	1.1085	1.23368	1.1085	0.0841	1.1085	0.01508
1.1095	3.04321	1.1095	1.25021	1.1095	0.08508	1.1095	0.02078
1.1105	2.99669	1.1105	1.24417	1.1105	0.09452	1.1105	0.01376
1.1115	3.11474	1.1115	1.24389	1.1115	0.08112	1.1115	0.02751
1.1125	3.18612	1.1125	1.26305	1.1125	0.08424	1.1125	0.01105
1.1135	3.16439	1.1135	1.27993	1.1135	0.08633	1.1135	0.0214
1.1145	3.21619	1.1145	1.28909	1.1145	0.08758	1.1145	0.01737
1.1155	3.24153	1.1155	1.29923	1.1155	0.08765	1.1155	0.01279
1.1165	3.32646	1.1165	1.29159	1.1165	0.08751	1.1165	0.02765
1.1175	3.37909	1.1175	1.31166	1.1175	0.08404	1.1175	0.02279
1.1185	3.37222	1.1185	1.31868	1.1185	0.08855	1.1185	0.02189
1.1195	3.41305	1.1195	1.32236	1.1195	0.08959	1.1195	0.01571
1.1205	3.40256	1.1205	1.33138	1.1205	0.09306	1.1205	0.0173
1.1215	3.46214	1.1215	1.34347	1.1215	0.08785	1.1215	0.02078
1.1225	3.44784	1.1225	1.35596	1.1225	0.09174	1.1225	0.01251
1.1235	3.45187	1.1235	1.35562	1.1235	0.08355	1.1235	0.01057
1.1245	3.42972	1.1245	1.36485	1.1245	0.09098	1.1245	0.02112
1.1255	3.47999	1.1255	1.36812	1.1255	0.0891	1.1255	0.01751
1.1265	3.42027	1.1265	1.37319	1.1265	0.10195	1.1265	0.0255
1.1275	3.45027	1.1275	1.38395	1.1275	0.09265	1.1275	0.01835
1.1285	3.36757	1.1285	1.3911	1.1285	0.10105	1.1285	0.02258
1.1295	3.39937	1.1295	1.42402	1.1295	0.0941	1.1295	0.01779
1.1305	3.45416	1.1305	1.41818	1.1305	0.0957	1.1305	0.01216
1.1315	3.59387	1.1315	1.43894	1.1315	0.08813	1.1315	0.0198
1.1325	3.59755	1.1325	1.4613	1.1325	0.08973	1.1325	0.01348
1.1335	3.62151	1.1335	1.48582	1.1335	0.10223	1.1335	0.01314
1.1345	3.6513	1.1345	1.48971	1.1345	0.0916	1.1345	0.01918
1.1355	3.71213	1.1355	1.51359	1.1355	0.09174	1.1355	0.02321
1.1365	3.70067	1.1365	1.50491	1.1365	0.08487	1.1365	0.01154
1.1375	3.7215	1.1375	1.52012	1.1375	0.09681	1.1375	0.01369
1.1385	3.69678	1.1385	1.5145	1.1385	0.10563	1.1385	0.01855
1.1395	3.73678	1.1395	1.50887	1.1395	0.09646	1.1395	0.01307
1.1405	3.76907	1.1405	1.5063	1.1405	0.10466	1.1405	0.02078
1.1415	3.78684	1.1415	1.50852	1.1415	0.11008	1.1415	0.00897
1.1425	3.77178	1.1425	1.52811	1.1425	0.09931	1.1425	0.02133
1.1435	3.78546	1.1435	1.53533	1.1435	0.10855	1.1435	0.01397
1.1445	3.80865	1.1445	1.56505	1.1445	0.10584	1.1445	0.03439
1.1455	3.77254	1.1455	1.57046	1.1455	0.10521	1.1455	0.00953
1.1465	3.85392	1.1465	1.57609	1.1465	0.1091	1.1465	0.01758
1.1475	3.89232	1.1475	1.59588	1.1475	0.11889	1.1475	0.01362
1.1485	3.84316	1.1485	1.59984	1.1485	0.11299	1.1485	0.01612
1.1495	3.87621	1.1495	1.5913	1.1495	0.10313	1.1495	0.02265
1.1505	2.83177	1.1505	1.06334	1.1505	0.06598	1.1505	0.01279
1.1515	1.53658	1.1515	0.47345	1.1515	0.03925	1.1515	0.01453
1.1525	1.5154	1.1525	0.47977	1.1525	0.04189	1.1525	0.02279
1.1535	1.49929	1.1535	0.46512	1.1535	0.03202	1.1535	0.0171
1.1545	1.50811	1.1545	0.47755	1.1545	0.04987	1.1545	0.02001
1.1555	1.48922	1.1555	0.46859	1.1555	0.03321	1.1555	0.01473
1.1565	1.48658	1.1565	0.48554	1.1565	0.03175	1.1565	0.01501
1.1575	1.49436	1.1575	0.47595	1.1575	0.02647	1.1575	0.02376
1.1585	1.4761	1.1585	0.48102	1.1585	0.03689	1.1585	0.01411
1.1595	1.48859	1.1595	0.47602	1.1595	0.0323	1.1595	0.01661
1.1605	1.50082	1.1605	0.47845	1.1605	0.04223	1.1605	0.01494
1.1615	1.45971	1.1615	0.46575	1.1615	0.02939	1.1615	0.02376
1.1625	1.50276	1.1625	0.47158	1.1625	0.04307	1.1625	0.01987
1.1635	1.48096	1.1635	0.46957	1.1635	0.04015	1.1635	0.01328
1.1645	1.49665	1.1645	0.4704	1.1645	0.03939	1.1645	0.02515
1.1655	1.46929	1.1655	0.46998	1.1655	0.04105	1.1655	0.01765
1.1665	1.49012	1.1665	0.47179	1.1665	0.04355	1.1665	0.02605
1.1675	1.46019	1.1675	0.4563	1.1675	0.0373	1.1675	0.02098
1.1685	1.45735	1.1685	0.4679	1.1685	0.03716	1.1685	0.02029
1.1695	1.4754	1.1695	0.4697	1.1695	0.03959	1.1695	0.0239
1.1705	1.4504	1.1705	0.46359	1.1705	0.05105	1.1705	0.01078
1.1715	1.44603	1.1715	0.46644	1.1715	0.03209	1.1715	0.02209
1.1725	1.46589	1.1725	0.477	1.1725	0.03945	1.1725	0.01855
1.1735	1.45589	1.1735	0.45873	1.1735	0.03605	1.1735	0.01987
1.1745	1.45131	1.1745	0.46602	1.1745	0.04654	1.1745	0.03126
1.1755	1.47498	1.1755	0.47623	1.1755	0.02307	1.1755	0.00925
1.1765	1.46311	1.1765	0.47651	1.1765	0.02237	1.1765	0.01883
1.1775	1.48109	1.1775	0.47727	1.1775	0.05168	1.1775	0.02244
1.1785	1.45235	1.1785	0.47276	1.1785	0.02827	1.1785	0.00855
1.1795	1.44804	1.1795	0.46797	1.1795	0.03452	1.1795	0.01751
1.1805	1.46228	1.1805	0.46325	1.1805	0.02911	1.1805	0.01362
1.1815	1.44867	1.1815	0.46061	1.1815	0.03216	1.1815	0.01772
1.1825	1.43464	1.1825	0.45984	1.1825	0.04133	1.1825	0.00994
1.1835	1.4461	1.1835	0.46262	1.1835	0.03605	1.1835	0.01668
1.1845	1.45464	1.1845	0.47012	1.1845	0.04175	1.1845	0.01571
1.1855	1.46408	1.1855	0.44957	1.1855	0.04133	1.1855	0.0273
1.1865	1.43311	1.1865	0.47436	1.1865	0.03883	1.1865	0.01237
1.1875	1.43436	1.1875	0.46026	1.1875	0.0457	1.1875	0.01987
1.1885	1.44193	1.1885	0.45484	1.1885	0.04397	1.1885	0.00571
1.1895	1.43304	1.1895	0.4495	1.1895	0.03536	1.1895	0.01633
1.1905	1.44117	1.1905	0.45845	1.1905	0.03446	1.1905	0.00404
1.1915	1.43499	1.1915	0.44769	1.1915	0.03126	1.1915	0.01348
1.1925	1.43735	1.1925	0.45929	1.1925	0.028	1.1925	0.02008
1.1935	1.42679	1.1935	0.46012	1.1935	0.02432	1.1935	0.01633
1.1945	1.4404	1.1945	0.4604	1.1945	0.03515	1.1945	0.0198
1.1955	1.41936	1.1955	0.45991	1.1955	0.03487	1.1955	0.02168
1.1965	1.45978	1.1965	0.47325	1.1965	0.03966	1.1965	0.02466
1.1975	1.45235	1.1975	0.45297	1.1975	0.03689	1.1975	0.02584
1.1985	1.45325	1.1985	0.46943	1.1985	0.04223	1.1985	0.02362
1.1995	1.42034	1.1995	0.43846	1.1995	0.02855	1.1995	0.01543
1.2005	1.43776	1.2005	0.45783	1.2005	0.03557	1.2005	0.01487
1.2015	1.43901	1.2015	0.46193	1.2015	0.03994	1.2015	0.0264
1.2025	1.40228	1.2025	0.46533	1.2025	0.03293	1.2025	0.01564
1.2035	1.41249	1.2035	0.46547	1.2035	0.04001	1.2035	0.01015
1.2045	1.43304	1.2045	0.4513	1.2045	0.04473	1.2045	0.00772
1.2055	1.44714	1.2055	0.45832	1.2055	0.04147	1.2055	0.01591
1.2065	1.41686	1.2065	0.45804	1.2065	0.03508	1.2065	0.02022
1.2075	1.40804	1.2075	0.44491	1.2075	0.04355	1.2075	0.01335
1.2085	1.40166	1.2085	0.45415	1.2085	0.0414	1.2085	0.01835
1.2095	1.41867	1.2095	0.45609	1.2095	0.04779	1.2095	0.02078
1.2105	1.41645	1.2105	0.46561	1.2105	0.04591	1.2105	0.01341
1.2115	1.41166	1.2115	0.44422	1.2115	0.04216	1.2115	0.00508
1.2125	1.40041	1.2125	0.45255	1.2125	0.04494	1.2125	0.01473
1.2135	1.38742	1.2135	0.44644	1.2135	0.03175	1.2135	0.01057
1.2145	1.42624	1.2145	0.4595	1.2145	0.04418	1.2145	0.01307
1.2155	1.42658	1.2155	0.45422	1.2155	0.04168	1.2155	0.01529
1.2165	1.39103	1.2165	0.44248	1.2165	0.03189	1.2165	0.01369
1.2175	1.42096	1.2175	0.46158	1.2175	0.04758	1.2175	0.0098
1.2185	1.41353	1.2185	0.45498	1.2185	0.03362	1.2185	0.01487
1.2195	1.40978	1.2195	0.44415	1.2195	0.04105	1.2195	0.01168
1.2205	1.42443	1.2205	0.44929	1.2205	0.04973	1.2205	0.000542621
1.2215	1.41277	1.2215	0.45464	1.2215	0.03022	1.2215	0.01758
1.2225	1.39013	1.2225	0.46144	1.2225	0.03619	1.2225	0.0071
1.2235	1.39325	1.2235	0.46859	1.2235	0.03522	1.2235	0.0239
1.2245	1.4136	1.2245	0.45075	1.2245	0.03411	1.2245	0.01001
1.2255	1.40478	1.2255	0.46193	1.2255	0.04182	1.2255	0.00946
1.2265	1.38999	1.2265	0.45172	1.2265	0.03605	1.2265	0.01175
1.2275	1.3895	1.2275	0.45179	1.2275	0.03619	1.2275	0.02105
1.2285	1.38395	1.2285	0.44679	1.2285	0.04807	1.2285	0.01369
1.2295	1.38992	1.2295	0.44332	1.2295	0.04279	1.2295	0.01022
1.2305	1.3961	1.2305	0.44984	1.2305	0.0355	1.2305	0.0096
1.2315	1.38416	1.2315	0.44221	1.2315	0.03779	1.2315	0.00835
1.2325	1.39013	1.2325	0.44325	1.2325	0.03341	1.2325	0.01098
1.2335	1.3943	1.2335	0.43734	1.2335	0.03494	1.2335	0.00508
1.2345	1.3977	1.2345	0.44762	1.2345	0.04057	1.2345	0.02022
1.2355	1.39818	1.2355	0.44172	1.2355	0.03612	1.2355	0.0114
1.2365	1.38214	1.2365	0.44894	1.2365	0.03564	1.2365	0.01168
1.2375	1.38367	1.2375	0.44276	1.2375	0.03723	1.2375	0.013
1.2385	1.38395	1.2385	0.44762	1.2385	0.0382	1.2385	0.0148
1.2395	1.36166	1.2395	0.44686	1.2395	0.03765	1.2395	0.0139
1.2405	1.36812	1.2405	0.43505	1.2405	0.0448	1.2405	0.00703
1.2415	1.36069	1.2415	0.43957	1.2415	0.03994	1.2415	0.01536
1.2425	1.3686	1.2425	0.4495	1.2425	0.0364	1.2425	0.02529
1.2435	1.38298	1.2435	0.43554	1.2435	0.03418	1.2435	0.01536
1.2445	1.39575	1.2445	0.44221	1.2445	0.03987	1.2445	0.000707296
1.2455	1.3961	1.2455	0.44887	1.2455	0.03675	1.2455	0.01626
1.2465	1.39325	1.2465	0.44339	1.2465	0.03814	1.2465	0.01786
1.2475	1.39068	1.2475	0.44068	1.2475	0.03682	1.2475	0.01376
1.2485	1.37062	1.2485	0.43748	1.2485	0.04015	1.2485	0.01855
1.2495	1.36687	1.2495	0.44366	1.2495	0.04036	1.2495	0.01696
1.2505	2.18841	1.2505	0.80489	1.2505	0.05459	1.2505	0.01716
1.2515	3.66401	1.2515	1.51845	1.2515	0.10077	1.2515	0.01057
1.2525	3.72178	1.2525	1.55685	1.2525	0.10841	1.2525	0.02675
1.2535	3.72088	1.2535	1.54658	1.2535	0.10292	1.2535	0.0189
1.2545	3.72449	1.2545	1.56588	1.2545	0.11146	1.2545	0.01328
1.2555	3.73289	1.2555	1.57414	1.2555	0.11563	1.2555	0.01571
1.2565	3.72886	1.2565	1.57616	1.2565	0.11501	1.2565	0.02126
1.2575	3.74129	1.2575	1.58234	1.2575	0.11987	1.2575	0.02293
1.2585	3.75643	1.2585	1.59241	1.2585	0.11042	1.2585	0.02404
1.2595	3.80344	1.2595	1.61567	1.2595	0.11959	1.2595	0.01466
1.2605	3.79289	1.2605	1.61838	1.2605	0.11119	1.2605	0.02168
1.2615	3.88246	1.2615	1.6197	1.2615	0.10945	1.2615	0.02598
1.2625	3.88371	1.2625	1.63497	1.2625	0.10848	1.2625	0.01973
1.2635	3.90302	1.2635	1.64414	1.2635	0.11556	1.2635	0.02265
1.2645	3.92545	1.2645	1.64539	1.2645	0.12257	1.2645	0.01418
1.2655	3.90316	1.2655	1.65837	1.2655	0.12105	1.2655	0.01453
1.2665	3.96121	1.2665	1.68983	1.2665	0.12757	1.2665	0.03168
1.2675	3.991	1.2675	1.69893	1.2675	0.1173	1.2675	0.01723
1.2685	3.97482	1.2685	1.69775	1.2685	0.12216	1.2685	0.01793
1.2695	3.99162	1.2695	1.73031	1.2695	0.13403	1.2695	0.02869
1.2705	4.0546	1.2705	1.73927	1.2705	0.11716	1.2705	0.01078
1.2715	4.07328	1.2715	1.74622	1.2715	0.11966	1.2715	0.02925
1.2725	4.11682	1.2725	1.7867	1.2725	0.1332	1.2725	0.02418
1.2735	4.00287	1.2735	1.796	1.2735	0.1266	1.2735	0.02043
1.2745	3.96225	1.2745	1.80823	1.2745	0.13611	1.2745	0.01848
1.2755	3.90434	1.2755	1.82406	1.2755	0.1266	1.2755	0.02404
1.2765	3.8299	1.2765	1.81593	1.2765	0.12549	1.2765	0.01772
1.2775	3.88316	1.2775	1.82142	1.2775	0.14389	1.2775	0.01321
1.2785	4.03224	1.2785	1.83885	1.2785	0.12619	1.2785	0.02293
1.2795	4.1021	1.2795	1.83836	1.2795	0.13459	1.2795	0.01626
1.2805	4.07655	1.2805	1.81385	1.2805	0.13452	1.2805	0.01578
1.2815	4.14745	1.2815	1.83246	1.2815	0.14792	1.2815	0.0214
1.2825	4.15599	1.2825	1.84677	1.2825	0.13625	1.2825	0.013
1.2835	4.20279	1.2835	1.83489	1.2835	0.1366	1.2835	0.02321
1.2845	4.27265	1.2845	1.85572	1.2845	0.14223	1.2845	0.01585
1.2855	4.25806	1.2855	1.8626	1.2855	0.14632	1.2855	0.01557
1.2865	4.31327	1.2865	1.87912	1.2865	0.13924	1.2865	0.01591
1.2875	4.34653	1.2875	1.89586	1.2875	0.15292	1.2875	0.01501
1.2885	4.3766	1.2885	1.90919	1.2885	0.14285	1.2885	0.00876
1.2895	4.36667	1.2895	1.92898	1.2895	0.14514	1.2895	0.02133
1.2905	4.35083	1.2905	1.93725	1.2905	0.16153	1.2905	0.01494
1.2915	4.38278	1.2915	1.94148	1.2915	0.14521	1.2915	0.01911
1.2925	4.33236	1.2925	1.95072	1.2925	0.14361	1.2925	0.00571
1.2935	4.37111	1.2935	1.99356	1.2935	0.15834	1.2935	0.01932
1.2945	4.36375	1.2945	1.99113	1.2945	0.15285	1.2945	0.01668
1.2955	4.33028	1.2955	2.02884	1.2955	0.14466	1.2955	0.01397
1.2965	4.3082	1.2965	2.01238	1.2965	0.16188	1.2965	0.02633
1.2975	4.26702	1.2975	2.02842	1.2975	0.15153	1.2975	0.01494
1.2985	4.32202	1.2985	2.03856	1.2985	0.15445	1.2985	0.01835
1.2995	4.26181	1.2995	2.03349	1.2995	0.15625	1.2995	0.02355
1.3005	4.41021	1.3005	2.06099	1.3005	0.15389	1.3005	0.01383
1.3015	4.4109	1.3015	2.06001	1.3015	0.15459	1.3015	0.01876
1.3025	4.47597	1.3025	2.06821	1.3025	0.15028	1.3025	0.02098
1.3035	4.50971	1.3035	2.08675	1.3035	0.1682	1.3035	0.01932
1.3045	4.59026	1.3045	2.10203	1.3045	0.14986	1.3045	0.01779
1.3055	4.57526	1.3055	2.088	1.3055	0.15917	1.3055	0.01911
1.3065	4.65026	1.3065	2.10376	1.3065	0.165	1.3065	0.01536
1.3075	4.66359	1.3075	2.10251	1.3075	0.16917	1.3075	0.01501
1.3085	4.70671	1.3085	2.0889	1.3085	0.16847	1.3085	0.02223
1.3095	4.70977	1.3095	2.08675	1.3095	0.16577	1.3095	0.01418
1.3105	4.74997	1.3105	2.11536	1.3105	0.1732	1.3105	0.02355
1.3115	4.81268	1.3115	2.11751	1.3115	0.16889	1.3115	0.02105
1.3125	4.76178	1.3125	2.09612	1.3125	0.17778	1.3125	0.01411
1.3135	4.79726	1.3135	2.12307	1.3135	0.17632	1.3135	0.02258
1.3145	4.8106	1.3145	2.10133	1.3145	0.17736	1.3145	0.01272
1.3155	4.75109	1.3155	2.13918	1.3155	0.16722	1.3155	0.01557
1.3165	4.78949	1.3165	2.17133	1.3165	0.18271	1.3165	0.01515
1.3175	4.7522	1.3175	2.1698	1.3175	0.17514	1.3175	0.02091
1.3185	4.66936	1.3185	2.21084	1.3185	0.17618	1.3185	0.01744
1.3195	4.57381	1.3195	2.24424	1.3195	0.19042	1.3195	0.01723
1.3205	4.72928	1.3205	2.24063	1.3205	0.18375	1.3205	0.03321
1.3215	4.57304	1.3215	2.25334	1.3215	0.1841	1.3215	0.01119
1.3225	4.74338	1.3225	2.29417	1.3225	0.19	1.3225	0.03168
1.3235	4.86545	1.3235	2.32222	1.3235	0.18764	1.3235	0.01466
1.3245	4.81192	1.3245	2.3343	1.3245	0.18542	1.3245	0.02057
1.3255	4.87552	1.3255	2.35722	1.3255	0.18285	1.3255	0.02251
1.3265	4.93621	1.3265	2.34972	1.3265	0.2016	1.3265	0.01571
1.3275	5.006	1.3275	2.35819	1.3275	0.1909	1.3275	0.02105
1.3285	5.01378	1.3285	2.32493	1.3285	0.19472	1.3285	0.02668
1.3295	5.08676	1.3295	2.37131	1.3295	0.20007	1.3295	0.02147
1.3305	5.11773	1.3305	2.3509	1.3305	0.21055	1.3305	0.01661
1.3315	5.10398	1.3315	2.34757	1.3315	0.19208	1.3315	0.02105
1.3325	5.12266	1.3325	2.4018	1.3325	0.19285	1.3325	0.01564
1.3335	5.15189	1.3335	2.39999	1.3335	0.20424	1.3335	0.02209
1.3345	5.18613	1.3345	2.35277	1.3345	0.20021	1.3345	0.0189
1.3355	5.21467	1.3355	2.37138	1.3355	0.20146	1.3355	0.02091
1.3365	5.16703	1.3365	2.33611	1.3365	0.20472	1.3365	0.02154
1.3375	5.1871	1.3375	2.38916	1.3375	0.20604	1.3375	0.02223
1.3385	5.12599	1.3385	2.40458	1.3385	0.21722	1.3385	0.02508
1.3395	5.13912	1.3395	2.41631	1.3395	0.2034	1.3395	0.01848
1.3405	5.13814	1.3405	2.47193	1.3405	0.21069	1.3405	0.02418
1.3415	5.08419	1.3415	2.47624	1.3415	0.20799	1.3415	0.02203
1.3425	5.08933	1.3425	2.50776	1.3425	0.20792	1.3425	0.02084
1.3435	5.01579	1.3435	2.54707	1.3435	0.21903	1.3435	0.01571
1.3445	5.0819	1.3445	2.5404	1.3445	0.22194	1.3445	0.02487
1.3455	5.3498	1.3455	2.57248	1.3455	0.21285	1.3455	0.01835
1.3465	5.38285	1.3465	2.57449	1.3465	0.22118	1.3465	0.01939
1.3475	5.40222	1.3475	2.63227	1.3475	0.21292	1.3475	0.0098
1.3485	5.4316	1.3485	2.59651	1.3485	0.225	1.3485	0.02675
1.3495	5.42264	1.3495	2.61977	1.3495	0.22535	1.3495	0.02376
1.3505	4.11606	1.3505	1.82684	1.3505	0.1441	1.3505	0.01703
1.3515	2.48151	1.3515	0.90759	1.3515	0.06563	1.3515	0.01959
1.3525	2.45957	1.3525	0.90155	1.3525	0.07063	1.3525	0.02425
1.3535	2.45054	1.3535	0.90502	1.3535	0.07334	1.3535	0.01494
1.3545	2.41082	1.3545	0.88551	1.3545	0.05681	1.3545	0.01591
1.3555	2.39923	1.3555	0.89475	1.3555	0.06772	1.3555	0.02397
1.3565	2.3859	1.3565	0.86787	1.3565	0.06341	1.3565	0.01598
1.3575	2.41089	1.3575	0.87982	1.3575	0.05751	1.3575	0.01654
1.3585	2.39701	1.3585	0.85891	1.3585	0.05959	1.3585	0.02696
1.3595	2.38909	1.3595	0.88468	1.3595	0.07008	1.3595	0.01272
1.3605	2.4227	1.3605	0.8869	1.3605	0.06383	1.3605	0.02758
1.3615	2.39659	1.3615	0.89134	1.3615	0.0582	1.3615	0.01237
1.3625	2.41409	1.3625	0.8787	1.3625	0.05945	1.3625	0.01376
1.3635	2.41117	1.3635	0.89113	1.3635	0.07015	1.3635	0.01515
1.3645	2.39367	1.3645	0.87711	1.3645	0.06244	1.3645	0.01321
1.3655	2.39194	1.3655	0.87572	1.3655	0.06508	1.3655	0.02189
1.3665	2.38603	1.3665	0.89044	1.3665	0.06049	1.3665	0.01487
1.3675	2.3777	1.3675	0.89856	1.3675	0.06501	1.3675	0.00286
1.3685	2.38256	1.3685	0.89961	1.3685	0.07181	1.3685	0.02598
1.3695	2.36562	1.3695	0.91572	1.3695	0.06688	1.3695	0.01133
1.3705	2.36833	1.3705	0.88954	1.3705	0.06056	1.3705	0.02182
1.3715	2.35902	1.3715	0.89593	1.3715	0.0673	1.3715	0.01126
1.3725	2.35277	1.3725	0.88836	1.3725	0.08272	1.3725	0.0155
1.3735	2.36583	1.3735	0.86704	1.3735	0.06674	1.3735	0.02321
1.3745	2.33229	1.3745	0.88627	1.3745	0.06556	1.3745	0.0105
1.3755	2.37958	1.3755	0.86343	1.3755	0.07362	1.3755	0.02182
1.3765	2.3702	1.3765	0.85523	1.3765	0.06029	1.3765	0.02251
1.3775	2.39485	1.3775	0.87009	1.3775	0.07237	1.3775	0.01723
1.3785	2.3834	1.3785	0.82642	1.3785	0.06855	1.3785	0.01828
1.3795	2.32875	1.3795	0.87641	1.3795	0.07147	1.3795	0.02779
1.3805	2.33923	1.3805	0.87933	1.3805	0.07772	1.3805	0.02397
1.3815	2.32007	1.3815	0.87933	1.3815	0.06668	1.3815	0.01265
1.3825	2.31958	1.3825	0.87801	1.3825	0.06105	1.3825	0.01598
1.3835	2.33347	1.3835	0.88697	1.3835	0.06654	1.3835	0.01772
1.3845	2.33354	1.3845	0.87551	1.3845	0.06459	1.3845	0.023
1.3855	2.31305	1.3855	0.89023	1.3855	0.06119	1.3855	0.02057
1.3865	2.3377	1.3865	0.8812	1.3865	0.06522	1.3865	0.00654
1.3875	2.33458	1.3875	0.88495	1.3875	0.0632	1.3875	0.02557
1.3885	2.33826	1.3885	0.87065	1.3885	0.0623	1.3885	0.02272
1.3895	2.34736	1.3895	0.88155	1.3895	0.0582	1.3895	0.01848
1.3905	2.3543	1.3905	0.87051	1.3905	0.05605	1.3905	0.0155
1.3915	2.36194	1.3915	0.86391	1.3915	0.06355	1.3915	0.00453
1.3925	2.34	1.3925	0.87315	1.3925	0.06376	1.3925	0.01987
1.3935	2.32812	1.3935	0.86447	1.3935	0.05577	1.3935	0.01897
1.3945	2.32222	1.3945	0.87447	1.3945	0.05383	1.3945	0.01598
1.3955	2.30673	1.3955	0.86329	1.3955	0.07591	1.3955	0.02293
1.3965	2.31222	1.3965	0.85551	1.3965	0.05772	1.3965	0.0073
1.3975	2.33479	1.3975	0.86128	1.3975	0.06473	1.3975	0.02057
1.3985	2.29729	1.3985	0.86322	1.3985	0.07056	1.3985	0.0239
1.3995	2.28646	1.3995	0.86516	1.3995	0.06237	1.3995	0.00918
1.4005	2.28486	1.4005	0.87107	1.4005	0.06744	1.4005	0.0148
1.4015	2.29062	1.4015	0.86239	1.4015	0.08327	1.4015	0.01286
1.4025	2.26938	1.4025	0.86975	1.4025	0.06945	1.4025	0.02119
1.4035	2.27826	1.4035	0.87558	1.4035	0.06265	1.4035	0.01265
1.4045	2.29201	1.4045	0.86558	1.4045	0.07154	1.4045	0.01168
1.4055	2.3175	1.4055	0.86662	1.4055	0.06668	1.4055	0.02119
1.4065	2.26917	1.4065	0.86023	1.4065	0.06723	1.4065	0.02251
1.4075	2.31076	1.4075	0.87141	1.4075	0.07223	1.4075	0.01598
1.4085	2.27917	1.4085	0.87801	1.4085	0.0707	1.4085	0.02237
1.4095	2.2909	1.4095	0.87391	1.4095	0.06348	1.4095	0.01078
1.4105	2.2991	1.4105	0.86627	1.4105	0.07424	1.4105	0.01633
1.4115	2.31264	1.4115	0.88732	1.4115	0.07105	1.4115	0.013
1.4125	2.29236	1.4125	0.86551	1.4125	0.06237	1.4125	0.0264
1.4135	2.28618	1.4135	0.86162	1.4135	0.06751	1.4135	0.01716
1.4145	2.30507	1.4145	0.8528	1.4145	0.06668	1.4145	0.02439
1.4155	2.27486	1.4155	0.86266	1.4155	0.06445	1.4155	0.02466
1.4165	2.27326	1.4165	0.84878	1.4165	0.06674	1.4165	0.01258
1.4175	2.21882	1.4175	0.87322	1.4175	0.06494	1.4175	0.0314
1.4185	2.28111	1.4185	0.86072	1.4185	0.05633	1.4185	0.01487
1.4195	2.28069	1.4195	0.86259	1.4195	0.06793	1.4195	0.02501
1.4205	2.26229	1.4205	0.86523	1.4205	0.06591	1.4205	0.02348
1.4215	2.25889	1.4215	0.85558	1.4215	0.06806	1.4215	0.02133
1.4225	2.25979	1.4225	0.85169	1.4225	0.07029	1.4225	0.01543
1.4235	2.26056	1.4235	0.87454	1.4235	0.05848	1.4235	0.01925
1.4245	2.28007	1.4245	0.86982	1.4245	0.06369	1.4245	0.01279
1.4255	2.27722	1.4255	0.88072	1.4255	0.05001	1.4255	0.02529
1.4265	2.27931	1.4265	0.86746	1.4265	0.06862	1.4265	0.01814
1.4275	2.28743	1.4275	0.89412	1.4275	0.05806	1.4275	0.02251
1.4285	2.29139	1.4285	0.88162	1.4285	0.053	1.4285	0.02223
1.4295	2.2766	1.4295	0.87447	1.4295	0.06244	1.4295	0.02564
1.4305	2.26945	1.4305	0.85711	1.4305	0.06327	1.4305	0.01654
1.4315	2.28458	1.4315	0.85357	1.4315	0.06112	1.4315	0.01689
1.4325	2.2834	1.4325	0.84072	1.4325	0.06049	1.4325	0.02071
1.4335	2.27049	1.4335	0.85884	1.4335	0.05702	1.4335	0.03355
1.4345	2.26	1.4345	0.83898	1.4345	0.06411	1.4345	0.01765
1.4355	2.2316	1.4355	0.84822	1.4355	0.06036	1.4355	0.02723
1.4365	2.25139	1.4365	0.85065	1.4365	0.06661	1.4365	0.01953
1.4375	2.2407	1.4375	0.84079	1.4375	0.06702	1.4375	0.02341
1.4385	2.26014	1.4385	0.84017	1.4385	0.05473	1.4385	0.02168
1.4395	2.21348	1.4395	0.8501	1.4395	0.0555	1.4395	0.02223
1.4405	2.2382	1.4405	0.84218	1.4405	0.06848	1.4405	0.02446
1.4415	2.22917	1.4415	0.86259	1.4415	0.06188	1.4415	0.02272
1.4425	2.22216	1.4425	0.85211	1.4425	0.05543	1.4425	0.01376
1.4435	2.24299	1.4435	0.84891	1.4435	0.06466	1.4435	0.02279
1.4445	2.22417	1.4445	0.83697	1.4445	0.05612	1.4445	0.0098
1.4455	2.24118	1.4455	0.83454	1.4455	0.06445	1.4455	0.01591
1.4465	2.21084	1.4465	0.83787	1.4465	0.0698	1.4465	0.02286
1.4475	2.22375	1.4475	0.8453	1.4475	0.06647	1.4475	0.02022
1.4485	2.2257	1.4485	0.85051	1.4485	0.06549	1.4485	0.01598
1.4495	2.21188	1.4495	0.84773	1.4495	0.07022	1.4495	0.01987
1.4505	3.29521	1.4505	1.40492	1.4505	0.10903	1.4505	0.02404
1.4515	5.11599	1.4515	2.48776	1.4515	0.21208	1.4515	0.02918
1.4525	5.16696	1.4525	2.53408	1.4525	0.215	1.4525	0.02328
1.4535	5.183	1.4535	2.54616	1.4535	0.21944	1.4535	0.02515
1.4545	5.19585	1.4545	2.5622	1.4545	0.22784	1.4545	0.02696
1.4555	5.26147	1.4555	2.57748	1.4555	0.21743	1.4555	0.01848
1.4565	5.28952	1.4565	2.57887	1.4565	0.2191	1.4565	0.02793
1.4575	5.27216	1.4575	2.57797	1.4575	0.21646	1.4575	0.01716
1.4585	5.33133	1.4585	2.59227	1.4585	0.22576	1.4585	0.02459
1.4595	5.36195	1.4595	2.58956	1.4595	0.22909	1.4595	0.02932
1.4605	5.38153	1.4605	2.60401	1.4605	0.22646	1.4605	0.018
1.4615	5.37827	1.4615	2.61171	1.4615	0.23361	1.4615	0.02689
1.4625	5.40306	1.4625	2.64289	1.4625	0.23771	1.4625	0.0121
1.4635	5.39778	1.4635	2.6774	1.4635	0.23611	1.4635	0.02328
1.4645	5.29376	1.4645	2.67296	1.4645	0.23757	1.4645	0.02126
1.4655	5.3875	1.4655	2.66734	1.4655	0.23555	1.4655	0.02341
1.4665	5.44771	1.4665	2.67275	1.4665	0.2393	1.4665	0.02584
1.4675	5.52715	1.4675	2.6797	1.4675	0.23153	1.4675	0.02605
1.4685	5.47729	1.4685	2.67997	1.4685	0.24444	1.4685	0.02328
1.4695	5.56506	1.4695	2.72122	1.4695	0.24534	1.4695	0.02709
1.4705	5.60006	1.4705	2.72129	1.4705	0.2518	1.4705	0.01265
1.4715	5.62742	1.4715	2.71733	1.4715	0.24548	1.4715	0.03057
1.4725	5.58582	1.4725	2.73358	1.4725	0.25395	1.4725	0.01925
1.4735	5.60582	1.4735	2.74386	1.4735	0.25645	1.4735	0.01966
1.4745	5.6895	1.4745	2.77281	1.4745	0.26	1.4745	0.02091
1.4755	5.70248	1.4755	2.769	1.4755	0.25909	1.4755	0.0248
1.4765	5.68943	1.4765	2.78767	1.4765	0.25562	1.4765	0.01487
1.4775	5.67901	1.4775	2.80677	1.4775	0.26527	1.4775	0.02244
1.4785	5.76053	1.4785	2.81205	1.4785	0.27034	1.4785	0.01557
1.4795	5.78484	1.4795	2.81941	1.4795	0.27027	1.4795	0.01536
1.4805	5.75164	1.4805	2.83552	1.4805	0.26611	1.4805	0.01647
1.4815	5.76734	1.4815	2.87114	1.4815	0.26958	1.4815	0.02446
1.4825	5.81108	1.4825	2.88045	1.4825	0.27152	1.4825	0.01876
1.4835	5.83129	1.4835	2.90031	1.4835	0.27784	1.4835	0.01966
1.4845	5.84796	1.4845	2.91392	1.4845	0.26458	1.4845	0.01001
1.4855	5.93573	1.4855	2.92933	1.4855	0.27694	1.4855	0.02487
1.4865	5.86594	1.4865	2.90669	1.4865	0.27833	1.4865	0.02091
1.4875	5.86678	1.4875	2.96544	1.4875	0.28117	1.4875	0.02987
1.4885	5.9442	1.4885	2.96266	1.4885	0.29853	1.4885	0.0114
1.4895	5.96559	1.4895	2.99502	1.4895	0.27979	1.4895	0.02779
1.4905	5.98302	1.4905	2.97079	1.4905	0.28881	1.4905	0.01835
1.4915	6.03072	1.4915	2.97023	1.4915	0.29624	1.4915	0.02244
1.4925	6.05899	1.4925	2.96877	1.4925	0.29631	1.4925	0.02251
1.4935	6.09537	1.4935	2.98731	1.4935	0.29444	1.4935	0.01335
1.4945	6.13301	1.4945	2.98655	1.4945	0.29972	1.4945	0.03112
1.4955	6.14731	1.4955	3.02814	1.4955	0.29944	1.4955	0.00682
1.4965	6.17314	1.4965	3.07016	1.4965	0.29951	1.4965	0.01633
1.4975	6.1521	1.4975	3.04217	1.4975	0.3118	1.4975	0.01814
1.4985	6.1444	1.4985	3.05592	1.4985	0.30374	1.4985	0.02827
1.4995	6.20488	1.4995	3.07967	1.4995	0.31339	1.4995	0.00661
1.5005	6.21266	1.5005	3.08071	1.5005	0.31159	1.5005	0.02432
1.5015	6.2287	1.5015	3.10258	1.5015	0.31256	1.5015	0.01716
1.5025	6.24661	1.5025	3.09988	1.5025	0.31944	1.5025	0.02334
1.5035	6.25078	1.5035	3.12265	1.5035	0.32298	1.5035	0.00994
1.5045	6.27244	1.5045	3.12758	1.5045	0.31277	1.5045	0.01751
1.5055	6.19939	1.5055	3.15841	1.5055	0.32638	1.5055	0.01973
1.5065	6.25265	1.5065	3.16946	1.5065	0.32749	1.5065	0.01883
1.5075	6.26244	1.5075	3.20799	1.5075	0.32596	1.5075	0.01578
1.5085	6.28591	1.5085	3.20036	1.5085	0.3193	1.5085	0.02237
1.5095	6.28564	1.5095	3.20911	1.5095	0.33943	1.5095	0.02057
1.5105	6.34799	1.5105	3.23584	1.5105	0.32464	1.5105	0.0089
1.5115	6.44535	1.5115	3.26153	1.5115	0.35034	1.5115	0.02175
1.5125	6.49569	1.5125	3.29264	1.5125	0.3361	1.5125	0.01765
1.5135	6.47424	1.5135	3.33278	1.5135	0.34548	1.5135	0.02772
1.5145	6.47979	1.5145	3.34139	1.5145	0.35249	1.5145	0.01994
1.5155	6.45486	1.5155	3.30368	1.5155	0.34214	1.5155	0.01119
1.5165	6.46354	1.5165	3.3016	1.5165	0.3477	1.5165	0.02355
1.5175	6.58826	1.5175	3.30174	1.5175	0.34673	1.5175	0.02251
1.5185	6.60798	1.5185	3.35229	1.5185	0.36228	1.5185	0.02515
1.5195	6.5993	1.5195	3.34417	1.5195	0.34464	1.5195	0.02439
1.5205	6.69276	1.5205	3.35208	1.5205	0.35728	1.5205	0.02598
1.5215	6.62909	1.5215	3.3575	1.5215	0.37284	1.5215	0.02668
1.5225	6.70054	1.5225	3.29875	1.5225	0.37013	1.5225	0.01605
1.5235	6.68554	1.5235	3.28375	1.5235	0.37103	1.5235	0.02418
1.5245	6.70505	1.5245	3.25716	1.5245	0.36693	1.5245	0.03612
1.5255	6.71109	1.5255	3.27625	1.5255	0.37388	1.5255	0.02029
1.5265	6.74672	1.5265	3.31167	1.5265	0.37395	1.5265	0.02605
1.5275	6.68422	1.5275	3.33146	1.5275	0.38415	1.5275	0.02619
1.5285	6.74331	1.5285	3.36007	1.5285	0.37992	1.5285	0.02279
1.5295	6.79977	1.5295	3.35451	1.5295	0.38415	1.5295	0.0205
1.5305	6.8315	1.5305	3.42562	1.5305	0.39297	1.5305	0.02598
1.5315	6.77262	1.5315	3.41451	1.5315	0.38603	1.5315	0.03084
1.5325	6.85636	1.5325	3.47645	1.5325	0.40186	1.5325	0.03452
1.5335	6.92434	1.5335	3.51568	1.5335	0.39145	1.5335	0.02675
1.5345	6.93768	1.5345	3.51297	1.5345	0.39457	1.5345	0.02369
1.5355	6.96851	1.5355	3.54943	1.5355	0.39707	1.5355	0.02043
1.5365	6.97323	1.5365	3.55762	1.5365	0.40908	1.5365	0.02911
1.5375	6.924	1.5375	3.57068	1.5375	0.40443	1.5375	0.0264
1.5385	6.97136	1.5385	3.57623	1.5385	0.40103	1.5385	0.01807
1.5395	7.00108	1.5395	3.56068	1.5395	0.41485	1.5395	0.03112
1.5405	6.98788	1.5405	3.55478	1.5405	0.40922	1.5405	0.01959
1.5415	7.05795	1.5415	3.56186	1.5415	0.42117	1.5415	0.018
1.5425	7.07593	1.5425	3.57922	1.5425	0.41262	1.5425	0.01647
1.5435	7.10225	1.5435	3.64213	1.5435	0.41672	1.5435	0.02091
1.5445	7.11176	1.5445	3.58616	1.5445	0.42262	1.5445	0.01286
1.5455	7.13273	1.5455	3.57707	1.5455	0.41436	1.5455	0.02098
1.5465	7.02892	1.5465	3.55908	1.5465	0.42728	1.5465	0.02779
1.5475	7.07128	1.5475	3.59998	1.5475	0.43547	1.5475	0.02216
1.5485	7.17467	1.5485	3.55846	1.5485	0.43936	1.5485	0.01335
1.5495	7.21266	1.5495	3.58068	1.5495	0.4379	1.5495	0.02578
1.5505	5.6929	1.5505	2.62026	1.5505	0.27611	1.5505	0.01439
1.5515	3.69845	1.5515	1.4545	1.5515	0.14292	1.5515	0.02321
1.5525	3.69449	1.5525	1.43526	1.5525	0.10959	1.5525	0.0223
1.5535	3.72122	1.5535	1.43103	1.5535	0.12646	1.5535	0.01258
1.5545	3.69081	1.5545	1.44908	1.5545	0.11487	1.5545	0.01966
1.5555	3.68393	1.5555	1.47644	1.5555	0.12632	1.5555	0.01439
1.5565	3.67032	1.5565	1.48151	1.5565	0.12056	1.5565	0.01737
1.5575	3.65956	1.5575	1.46346	1.5575	0.12993	1.5575	0.02744
1.5585	3.6247	1.5585	1.46887	1.5585	0.12098	1.5585	0.00765
1.5595	3.56603	1.5595	1.4711	1.5595	0.12792	1.5595	0.02536
1.5605	3.51492	1.5605	1.44089	1.5605	0.12209	1.5605	0.01244
1.5615	3.54026	1.5615	1.45006	1.5615	0.12827	1.5615	0.01675
1.5625	3.51068	1.5625	1.45637	1.5625	0.12049	1.5625	0.01029
1.5635	3.52374	1.5635	1.44436	1.5635	0.12625	1.5635	0.0121
1.5645	3.41736	1.5645	1.43651	1.5645	0.12112	1.5645	0.01487
1.5655	3.482	1.5655	1.37617	1.5655	0.13098	1.5655	0.01821
1.5665	3.42652	1.5665	1.41089	1.5665	0.12362	1.5665	0.0155
1.5675	3.46228	1.5675	1.37916	1.5675	0.13417	1.5675	0.0173
1.5685	3.39118	1.5685	1.36346	1.5685	0.12362	1.5685	0.01578
1.5695	3.45284	1.5695	1.34715	1.5695	0.13264	1.5695	0.01362
1.5705	3.50652	1.5705	1.39402	1.5705	0.11702	1.5705	0.01175
1.5715	3.48798	1.5715	1.3636	1.5715	0.12473	1.5715	0.01515
1.5725	3.54158	1.5725	1.41374	1.5725	0.1332	1.5725	0.01939
1.5735	3.60595	1.5735	1.38943	1.5735	0.12945	1.5735	0.01821
1.5745	3.59783	1.5745	1.39805	1.5745	0.12577	1.5745	0.01585
1.5755	3.61408	1.5755	1.42311	1.5755	0.13028	1.5755	0.02508
1.5765	3.60998	1.5765	1.40054	1.5765	0.11994	1.5765	0.01918
1.5775	3.63498	1.5775	1.43985	1.5775	0.11549	1.5775	0.01626
1.5785	3.62352	1.5785	1.43957	1.5785	0.12514	1.5785	0.02279
1.5795	3.53103	1.5795	1.45394	1.5795	0.13035	1.5795	0.02071
1.5805	3.49235	1.5805	1.48269	1.5805	0.12591	1.5805	0.01522
1.5815	3.52763	1.5815	1.46165	1.5815	0.12348	1.5815	0.03175
1.5825	3.4552	1.5825	1.46436	1.5825	0.12487	1.5825	0.018
1.5835	3.4786	1.5835	1.43971	1.5835	0.12264	1.5835	0.02876
1.5845	3.49075	1.5845	1.43297	1.5845	0.12278	1.5845	0.01661
1.5855	3.44381	1.5855	1.41624	1.5855	0.1275	1.5855	0.023
1.5865	3.34979	1.5865	1.41228	1.5865	0.12091	1.5865	0.0248
1.5875	3.41479	1.5875	1.38631	1.5875	0.12202	1.5875	0.02209
1.5885	3.42867	1.5885	1.39159	1.5885	0.12598	1.5885	0.02571
1.5895	3.37541	1.5895	1.34985	1.5895	0.12674	1.5895	0.01557
1.5905	3.38076	1.5905	1.38318	1.5905	0.12146	1.5905	0.03682
1.5915	3.42701	1.5915	1.32784	1.5915	0.12195	1.5915	0.02182
1.5925	3.46895	1.5925	1.36471	1.5925	0.12737	1.5925	0.02946
1.5935	3.48985	1.5935	1.39436	1.5935	0.12049	1.5935	0.02182
1.5945	3.48048	1.5945	1.41332	1.5945	0.12681	1.5945	0.02793
1.5955	3.52526	1.5955	1.40964	1.5955	0.12577	1.5955	0.01744
1.5965	3.51506	1.5965	1.43547	1.5965	0.1216	1.5965	0.01182
1.5975	3.55415	1.5975	1.41311	1.5975	0.11681	1.5975	0.02647
1.5985	3.53422	1.5985	1.43054	1.5985	0.12514	1.5985	0.01848
1.5995	3.51929	1.5995	1.43443	1.5995	0.11632	1.5995	0.02008
1.6005	3.56429	1.6005	1.42957	1.6005	0.12348	1.6005	0.02578
1.6015	3.51985	1.6015	1.42249	1.6015	0.12188	1.6015	0.01703
1.6025	3.5077	1.6025	1.42818	1.6025	0.12299	1.6025	0.02473
1.6035	3.46756	1.6035	1.41832	1.6035	0.11966	1.6035	0.01258
1.6045	3.45173	1.6045	1.40756	1.6045	0.12223	1.6045	0.02223
1.6055	3.40201	1.6055	1.40756	1.6055	0.11771	1.6055	0.02397
1.6065	3.39416	1.6065	1.40895	1.6065	0.12674	1.6065	0.01557
1.6075	3.3518	1.6075	1.43388	1.6075	0.13077	1.6075	0.01091
1.6085	3.26507	1.6085	1.41284	1.6085	0.11306	1.6085	0.02084
1.6095	3.40277	1.6095	1.43506	1.6095	0.11896	1.6095	0.01689
1.6105	3.35465	1.6105	1.42464	1.6105	0.1166	1.6105	0.01043
1.6115	3.35361	1.6115	1.41964	1.6115	0.11591	1.6115	0.02196
1.6125	3.3643	1.6125	1.43027	1.6125	0.12521	1.6125	0.01057
1.6135	3.3809	1.6135	1.42165	1.6135	0.11487	1.6135	0.01633
1.6145	3.37104	1.6145	1.41027	1.6145	0.11313	1.6145	0.00939
1.6155	3.38368	1.6155	1.39818	1.6155	0.11473	1.6155	0.01959
1.6165	3.3768	1.6165	1.41402	1.6165	0.12605	1.6165	0.02751
1.6175	3.43534	1.6175	1.39034	1.6175	0.11876	1.6175	0.03077
1.6185	3.462	1.6185	1.40978	1.6185	0.11785	1.6185	0.01258
1.6195	3.47263	1.6195	1.42047	1.6195	0.12382	1.6195	0.02807
1.6205	3.45784	1.6205	1.41909	1.6205	0.11299	1.6205	0.01772
1.6215	3.46562	1.6215	1.42499	1.6215	0.12244	1.6215	0.02071
1.6225	3.47395	1.6225	1.38666	1.6225	0.11167	1.6225	0.02633
1.6235	3.43576	1.6235	1.41665	1.6235	0.12792	1.6235	0.0223
1.6245	3.42472	1.6245	1.41172	1.6245	0.11389	1.6245	0.02078
1.6255	3.34569	1.6255	1.41353	1.6255	0.12743	1.6255	0.02328
1.6265	3.34118	1.6265	1.41672	1.6265	0.10764	1.6265	0.02119
1.6275	3.28466	1.6275	1.38096	1.6275	0.12584	1.6275	0.02425
1.6285	3.31924	1.6285	1.38346	1.6285	0.11994	1.6285	0.02015
1.6295	3.3082	1.6295	1.39666	1.6295	0.11813	1.6295	0.02466
1.6305	3.335	1.6305	1.37055	1.6305	0.12521	1.6305	0.01626
1.6315	3.38923	1.6315	1.3793	1.6315	0.12375	1.6315	0.01828
1.6325	3.40229	1.6325	1.37638	1.6325	0.11813	1.6325	0.02203
1.6335	3.41562	1.6335	1.38374	1.6335	0.11223	1.6335	0.02821
1.6345	3.40673	1.6345	1.36235	1.6345	0.12007	1.6345	0.01716
1.6355	3.3784	1.6355	1.38763	1.6355	0.11188	1.6355	0.02737
1.6365	3.39034	1.6365	1.38075	1.6365	0.10348	1.6365	0.02029
1.6375	3.4434	1.6375	1.39541	1.6375	0.12452	1.6375	0.01876
1.6385	3.40444	1.6385	1.38881	1.6385	0.11528	1.6385	0.02244
1.6395	3.41645	1.6395	1.37749	1.6395	0.10015	1.6395	0.02293
1.6405	3.41576	1.6405	1.39534	1.6405	0.11438	1.6405	0.01765
1.6415	3.4361	1.6415	1.3577	1.6415	0.11521	1.6415	0.02098
1.6425	3.37333	1.6425	1.37096	1.6425	0.10876	1.6425	0.02126
1.6435	3.42465	1.6435	1.39193	1.6435	0.11584	1.6435	0.01848
1.6445	3.41645	1.6445	1.39318	1.6445	0.12868	1.6445	0.02612
1.6455	3.3852	1.6455	1.37728	1.6455	0.11153	1.6455	0.02189
1.6465	3.43763	1.6465	1.37207	1.6465	0.11778	1.6465	0.01529
1.6475	3.42867	1.6475	1.35826	1.6475	0.11994	1.6475	0.02779
1.6485	3.39902	1.6485	1.38124	1.6485	0.1266	1.6485	0.01203
1.6495	3.36604	1.6495	1.37402	1.6495	0.12153	1.6495	0.01064
1.6505	4.63568	1.6505	2.12786	1.6505	0.2166	1.6505	0.02147
1.6515	6.71991	1.6515	3.51263	1.6515	0.40901	1.6515	0.02487
1.6525	6.89504	1.6525	3.53728	1.6525	0.42526	1.6525	0.02459
1.6535	6.87011	1.6535	3.50443	1.6535	0.42117	1.6535	0.02765
1.6545	6.85365	1.6545	3.52908	1.6545	0.42214	1.6545	0.02647
1.6555	6.80546	1.6555	3.5795	1.6555	0.41624	1.6555	0.02515
1.6565	6.89594	1.6565	3.53881	1.6565	0.43061	1.6565	0.02272
1.6575	6.87004	1.6575	3.58457	1.6575	0.42353	1.6575	0.02571
1.6585	6.95066	1.6585	3.62199	1.6585	0.41721	1.6585	0.01848
1.6595	6.95247	1.6595	3.66373	1.6595	0.4245	1.6595	0.01293
1.6605	7.08544	1.6605	3.71331	1.6605	0.44061	1.6605	0.01814
1.6615	7.04538	1.6615	3.69824	1.6615	0.4429	1.6615	0.03272
1.6625	7.12169	1.6625	3.68123	1.6625	0.4495	1.6625	0.02029
1.6635	7.14947	1.6635	3.68859	1.6635	0.45637	1.6635	0.02515
1.6645	7.12475	1.6645	3.72254	1.6645	0.45415	1.6645	0.02821
1.6655	7.09843	1.6655	3.71595	1.6655	0.45512	1.6655	0.02591
1.6665	7.08308	1.6665	3.75233	1.6665	0.46582	1.6665	0.0214
1.6675	7.11766	1.6675	3.74178	1.6675	0.46283	1.6675	0.02008
1.6685	7.16856	1.6685	3.75886	1.6685	0.48561	1.6685	0.01258
1.6695	7.16572	1.6695	3.79407	1.6695	0.47866	1.6695	0.02071
1.6705	7.17551	1.6705	3.80872	1.6705	0.48595	1.6705	0.02411
1.6715	7.23509	1.6715	3.7681	1.6715	0.4713	1.6715	0.01404
1.6725	7.26752	1.6725	3.78809	1.6725	0.49692	1.6725	0.02078
1.6735	7.31335	1.6735	3.78802	1.6735	0.4938	1.6735	0.02952
1.6745	7.30057	1.6745	3.81316	1.6745	0.49067	1.6745	0.01758
1.6755	7.31362	1.6755	3.84212	1.6755	0.49991	1.6755	0.02161
1.6765	7.33869	1.6765	3.89816	1.6765	0.49415	1.6765	0.0248
1.6775	7.35612	1.6775	3.90427	1.6775	0.50588	1.6775	0.02453
1.6785	7.38786	1.6785	3.86573	1.6785	0.48936	1.6785	0.02209
1.6795	7.43778	1.6795	3.8458	1.6795	0.49581	1.6795	0.02418
1.6805	7.46681	1.6805	3.93163	1.6805	0.48123	1.6805	0.0273
1.6815	7.49778	1.6815	3.88955	1.6815	0.48338	1.6815	0.01911
1.6825	7.4959	1.6825	3.93447	1.6825	0.49734	1.6825	0.03293
1.6835	7.495	1.6835	3.94586	1.6835	0.50762	1.6835	0.01772
1.6845	7.45792	1.6845	3.96808	1.6845	0.51255	1.6845	0.02515
1.6855	7.54153	1.6855	3.96107	1.6855	0.53081	1.6855	0.02105
1.6865	7.53687	1.6865	3.96767	1.6865	0.52644	1.6865	0.00904
1.6875	7.55805	1.6875	3.97135	1.6875	0.54324	1.6875	0.02557
1.6885	7.51792	1.6885	3.98829	1.6885	0.54178	1.6885	0.0189
1.6895	7.56104	1.6895	4.05384	1.6895	0.57331	1.6895	0.02355
1.6905	7.62242	1.6905	4.04752	1.6905	0.56241	1.6905	0.01946
1.6915	7.59749	1.6915	4.04565	1.6915	0.56768	1.6915	0.0239
1.6925	7.70249	1.6925	4.05085	1.6925	0.58942	1.6925	0.01828
1.6935	7.69957	1.6935	4.14474	1.6935	0.57984	1.6935	0.02411
1.6945	7.65166	1.6945	4.06877	1.6945	0.55692	1.6945	0.01494
1.6955	7.71151	1.6955	4.10113	1.6955	0.59303	1.6955	0.02682
1.6965	7.77151	1.6965	4.14668	1.6965	0.55525	1.6965	0.01883
1.6975	7.80047	1.6975	4.17237	1.6975	0.56838	1.6975	0.01605
1.6985	7.75686	1.6985	4.15404	1.6985	0.56407	1.6985	0.01487
1.6995	7.85623	1.6995	4.19341	1.6995	0.56102	1.6995	0.02425
1.7005	7.86921	1.7005	4.22348	1.7005	0.56192	1.7005	0.02786
1.7015	7.87754	1.7015	4.20522	1.7015	0.59039	1.7015	0.02453
1.7025	7.87463	1.7025	4.23855	1.7025	0.58539	1.7025	0.02091
1.7035	7.91469	1.7035	4.26417	1.7035	0.60706	1.7035	0.03022
1.7045	7.90963	1.7045	4.23522	1.7045	0.60067	1.7045	0.03057
1.7055	7.90497	1.7055	4.27077	1.7055	0.61025	1.7055	0.02348
1.7065	7.91567	1.7065	4.30119	1.7065	0.60747	1.7065	0.03258
1.7075	8.00163	1.7075	4.2982	1.7075	0.62407	1.7075	0.02119
1.7085	8.00427	1.7085	4.28883	1.7085	0.61525	1.7085	0.01814
1.7095	7.95344	1.7095	4.34285	1.7095	0.62199	1.7095	0.028
1.7105	7.94837	1.7105	4.3725	1.7105	0.62233	1.7105	0.02598
1.7115	7.99816	1.7115	4.39708	1.7115	0.62865	1.7115	0.03515
1.7125	7.90907	1.7125	4.35389	1.7125	0.6206	1.7125	0.01862
1.7135	7.95122	1.7135	4.40694	1.7135	0.63823	1.7135	0.033
1.7145	7.99441	1.7145	4.39958	1.7145	0.63358	1.7145	0.02279
1.7155	8.0317	1.7155	4.36778	1.7155	0.64219	1.7155	0.03473
1.7165	8.11086	1.7165	4.40111	1.7165	0.65691	1.7165	0.02459
1.7175	8.15072	1.7175	4.44111	1.7175	0.64414	1.7175	0.02807
1.7185	8.12565	1.7185	4.42062	1.7185	0.66761	1.7185	0.03876
1.7195	8.12614	1.7195	4.43812	1.7195	0.66254	1.7195	0.02182
1.7205	8.18523	1.7205	4.4961	1.7205	0.67275	1.7205	0.01876
1.7215	8.15968	1.7215	4.43784	1.7215	0.67809	1.7215	0.0223
1.7225	8.20384	1.7225	4.50388	1.7225	0.67455	1.7225	0.02362
1.7235	8.15794	1.7235	4.45444	1.7235	0.68226	1.7235	0.0173
1.7245	8.24384	1.7245	4.4686	1.7245	0.69309	1.7245	0.02084
1.7255	8.35418	1.7255	4.49728	1.7255	0.67927	1.7255	0.02036
1.7265	8.31627	1.7265	4.51034	1.7265	0.68643	1.7265	0.02383
1.7275	8.32974	1.7275	4.53353	1.7275	0.68761	1.7275	0.01585
1.7285	8.37876	1.7285	4.54388	1.7285	0.6865	1.7285	0.02404
1.7295	8.35974	1.7295	4.54541	1.7295	0.70906	1.7295	0.03654
1.7305	8.41126	1.7305	4.56263	1.7305	0.70351	1.7305	0.01814
1.7315	8.43723	1.7315	4.60005	1.7315	0.71399	1.7315	0.02765
1.7325	8.41043	1.7325	4.63221	1.7325	0.7192	1.7325	0.02119
1.7335	8.50535	1.7335	4.55999	1.7335	0.71295	1.7335	0.01946
1.7345	8.46626	1.7345	4.63304	1.7345	0.72587	1.7345	0.03112
1.7355	8.43258	1.7355	4.61054	1.7355	0.72906	1.7355	0.01591
1.7365	8.50153	1.7365	4.64568	1.7365	0.73795	1.7365	0.02966
1.7375	8.43077	1.7375	4.64637	1.7375	0.74344	1.7375	0.01994
1.7385	8.47612	1.7385	4.67956	1.7385	0.74337	1.7385	0.02647
1.7395	8.47994	1.7395	4.67692	1.7395	0.73295	1.7395	0.01071
1.7405	8.57472	1.7405	4.74574	1.7405	0.75052	1.7405	0.0323
1.7415	8.54542	1.7415	4.77865	1.7415	0.74725	1.7415	0.01841
1.7425	8.60951	1.7425	4.79587	1.7425	0.74635	1.7425	0.02078
1.7435	8.56222	1.7435	4.7849	1.7435	0.77218	1.7435	0.01203
1.7445	8.64854	1.7445	4.76192	1.7445	0.75941	1.7445	0.03779
1.7455	8.6752	1.7455	4.76046	1.7455	0.77184	1.7455	0.02321
1.7465	8.60437	1.7465	4.81858	1.7465	0.77413	1.7465	0.02904
1.7475	8.76999	1.7475	4.84414	1.7475	0.77857	1.7475	0.02959
1.7485	8.70381	1.7485	4.82747	1.7485	0.7767	1.7485	0.01994
1.7495	8.59194	1.7495	4.84261	1.7495	0.78566	1.7495	0.03314
1.7505	7.10683	1.7505	3.69477	1.7505	0.51449	1.7505	0.01814
1.7515	4.89163	1.7515	2.15876	1.7515	0.2393	1.7515	0.01369
1.7525	4.84261	1.7525	2.16195	1.7525	0.23125	1.7525	0.01168
1.7535	4.88899	1.7535	2.12064	1.7535	0.2318	1.7535	0.00821
1.7545	4.8465	1.7545	2.11036	1.7545	0.22937	1.7545	0.02008
1.7555	4.88941	1.7555	2.11001	1.7555	0.23493	1.7555	0.0121
1.7565	4.8842	1.7565	2.11598	1.7565	0.24736	1.7565	0.01071
1.7575	4.85788	1.7575	2.12925	1.7575	0.23194	1.7575	0.02182
1.7585	4.79532	1.7585	2.12668	1.7585	0.23444	1.7585	0.01098
1.7595	4.82719	1.7595	2.14244	1.7595	0.24076	1.7595	0.01765
1.7605	4.80067	1.7605	2.11494	1.7605	0.23222	1.7605	0.00987
1.7615	4.84087	1.7615	2.13314	1.7615	0.22347	1.7615	0.02508
1.7625	4.80553	1.7625	2.10446	1.7625	0.23222	1.7625	0.02098
1.7635	4.77358	1.7635	2.10703	1.7635	0.23111	1.7635	0.02071
1.7645	4.77976	1.7645	2.1405	1.7645	0.24236	1.7645	0.01765
1.7655	4.79629	1.7655	2.13015	1.7655	0.22173	1.7655	0.01397
1.7665	4.71935	1.7665	2.13154	1.7665	0.23166	1.7665	0.02036
1.7675	4.80719	1.7675	2.11328	1.7675	0.22791	1.7675	0.0164
1.7685	4.77456	1.7685	2.11272	1.7685	0.23097	1.7685	0.01404
1.7695	4.77074	1.7695	2.12786	1.7695	0.23187	1.7695	0.02244
1.7705	4.78393	1.7705	2.14091	1.7705	0.23305	1.7705	0.01862
1.7715	4.74859	1.7715	2.11515	1.7715	0.23194	1.7715	0.01376
1.7725	4.72095	1.7725	2.1248	1.7725	0.23014	1.7725	0.02064
1.7735	4.60519	1.7735	2.11591	1.7735	0.23854	1.7735	0.01841
1.7745	4.59068	1.7745	2.11966	1.7745	0.22861	1.7745	0.02133
1.7755	4.53173	1.7755	2.13633	1.7755	0.22535	1.7755	0.00897
1.7765	4.49819	1.7765	2.13911	1.7765	0.23118	1.7765	0.03341
1.7775	4.58137	1.7775	2.10362	1.7775	0.2241	1.7775	0.01696
1.7785	4.52374	1.7785	2.13459	1.7785	0.22319	1.7785	0.01911
1.7795	4.52652	1.7795	2.12897	1.7795	0.22875	1.7795	0.01897
1.7805	4.56429	1.7805	2.12154	1.7805	0.23347	1.7805	0.01578
1.7815	4.57742	1.7815	2.11209	1.7815	0.23298	1.7815	0.01585
1.7825	4.607	1.7825	2.08599	1.7825	0.23	1.7825	0.01605
1.7835	4.67984	1.7835	2.09126	1.7835	0.22701	1.7835	0.02119
1.7845	4.71282	1.7845	2.09633	1.7845	0.23007	1.7845	0.02827
1.7855	4.72414	1.7855	2.11209	1.7855	0.23132	1.7855	0.0105
1.7865	4.72532	1.7865	2.07376	1.7865	0.22222	1.7865	0.02689
1.7875	4.73088	1.7875	2.09578	1.7875	0.22757	1.7875	0.0164
1.7885	4.74977	1.7885	2.07161	1.7885	0.22486	1.7885	0.02883
1.7895	4.73018	1.7895	2.12064	1.7895	0.23569	1.7895	0.0148
1.7905	4.7322	1.7905	2.07717	1.7905	0.2284	1.7905	0.01078
1.7915	4.6797	1.7915	2.10487	1.7915	0.24159	1.7915	0.03008
1.7925	4.66033	1.7925	2.08418	1.7925	0.22437	1.7925	0.01383
1.7935	4.61193	1.7935	2.10015	1.7935	0.22889	1.7935	0.01675
1.7945	4.61478	1.7945	2.0848	1.7945	0.21486	1.7945	0.03022
1.7955	4.51048	1.7955	2.07744	1.7955	0.22715	1.7955	0.01265
1.7965	4.55534	1.7965	2.08807	1.7965	0.22625	1.7965	0.0205
1.7975	4.52263	1.7975	2.08085	1.7975	0.22132	1.7975	0.01265
1.7985	4.50388	1.7985	2.07494	1.7985	0.22423	1.7985	0.02189
1.7995	4.44923	1.7995	2.08946	1.7995	0.22083	1.7995	0.01786
1.8005	4.46583	1.8005	2.06967	1.8005	0.23493	1.8005	0.0289
1.8015	4.41333	1.8015	2.09251	1.8015	0.23055	1.8015	0.01522
1.8025	4.48715	1.8025	2.0964	1.8025	0.21708	1.8025	0.01841
1.8035	4.50652	1.8035	2.07404	1.8035	0.22771	1.8035	0.02196
1.8045	4.55888	1.8045	2.08974	1.8045	0.2293	1.8045	0.01335
1.8055	4.61026	1.8055	2.06731	1.8055	0.22257	1.8055	0.02439
1.8065	4.61241	1.8065	2.06953	1.8065	0.22541	1.8065	0.01675
1.8075	4.66116	1.8075	2.04265	1.8075	0.22486	1.8075	0.01279
1.8085	4.6713	1.8085	2.04911	1.8085	0.21798	1.8085	0.01522
1.8095	4.6529	1.8095	2.05015	1.8095	0.22673	1.8095	0.01216
1.8105	4.64338	1.8105	2.02981	1.8105	0.2275	1.8105	0.03202
1.8115	4.65283	1.8115	2.06106	1.8115	0.22771	1.8115	0.01848
1.8125	4.60276	1.8125	2.00175	1.8125	0.23708	1.8125	0.01196
1.8135	4.5811	1.8135	1.97641	1.8135	0.21993	1.8135	0.02578
1.8145	4.53527	1.8145	2.00245	1.8145	0.22055	1.8145	0.02154
1.8155	4.52485	1.8155	1.99141	1.8155	0.2284	1.8155	0.01939
1.8165	4.47853	1.8165	1.96495	1.8165	0.21917	1.8165	0.02286
1.8175	4.41819	1.8175	1.96558	1.8175	0.23222	1.8175	0.02418
1.8185	4.4318	1.8185	1.98085	1.8185	0.22958	1.8185	0.01765
1.8195	4.39458	1.8195	2.01766	1.8195	0.22903	1.8195	0.01689
1.8205	4.33486	1.8205	2.02342	1.8205	0.22264	1.8205	0.02154
1.8215	4.37604	1.8215	2.03196	1.8215	0.21576	1.8215	0.01515
1.8225	4.3884	1.8225	2.04224	1.8225	0.22826	1.8225	0.02605
1.8235	4.29875	1.8235	2.05606	1.8235	0.21673	1.8235	0.00578
1.8245	4.37694	1.8245	2.0664	1.8245	0.22673	1.8245	0.01626
1.8255	4.40868	1.8255	2.08647	1.8255	0.22271	1.8255	0.013
1.8265	4.42125	1.8265	2.06217	1.8265	0.22062	1.8265	0.01939
1.8275	4.47242	1.8275	2.0446	1.8275	0.22882	1.8275	0.00571
1.8285	4.49888	1.8285	2.0555	1.8285	0.21785	1.8285	0.01911
1.8295	4.52721	1.8295	2.03585	1.8295	0.22903	1.8295	0.01661
1.8305	4.55193	1.8305	1.98564	1.8305	0.21326	1.8305	0.00793
1.8315	4.55353	1.8315	2.00773	1.8315	0.23257	1.8315	0.01723
1.8325	4.55534	1.8325	1.98627	1.8325	0.22868	1.8325	0.01279
1.8335	4.54686	1.8335	1.9044	1.8335	0.23708	1.8335	0.01821
1.8345	4.55311	1.8345	1.95822	1.8345	0.22736	1.8345	0.02494
1.8355	4.52027	1.8355	1.92107	1.8355	0.22548	1.8355	0.01605
1.8365	4.52499	1.8365	1.93218	1.8365	0.23625	1.8365	0.01515
1.8375	4.48923	1.8375	1.88433	1.8375	0.22646	1.8375	0.01911
1.8385	4.47374	1.8385	1.95808	1.8385	0.22465	1.8385	0.01814
1.8395	4.36799	1.8395	1.93447	1.8395	0.22278	1.8395	0.0146
1.8405	4.32139	1.8405	1.98828	1.8405	0.21764	1.8405	0.01543
1.8415	4.37889	1.8415	2.00481	1.8415	0.22271	1.8415	0.0173
1.8425	4.3023	1.8425	2.00877	1.8425	0.21805	1.8425	0.02036
1.8435	4.30862	1.8435	2.0205	1.8435	0.21687	1.8435	0.0189
1.8445	4.38083	1.8445	2.03821	1.8445	0.21368	1.8445	0.01633
1.8455	4.48673	1.8455	2.03807	1.8455	0.22146	1.8455	0.0248
1.8465	4.54804	1.8465	2.05335	1.8465	0.21576	1.8465	0.01112
1.8475	4.5577	1.8475	2.04946	1.8475	0.21597	1.8475	0.01487
1.8485	4.54325	1.8485	2.02877	1.8485	0.21236	1.8485	0.01397
1.8495	4.53242	1.8495	2.02523	1.8495	0.2284	1.8495	0.01973
1.8505	5.98968	1.8505	2.97732	1.8505	0.39582	1.8505	0.02203
1.8515	8.32863	1.8515	4.53922	1.8515	0.7383	1.8515	0.01828
1.8525	8.38369	1.8525	4.53679	1.8525	0.7426	1.8525	0.01994
1.8535	8.30904	1.8535	4.49478	1.8535	0.75378	1.8535	0.03223
1.8545	8.36605	1.8545	4.53999	1.8545	0.75323	1.8545	0.03265
1.8555	8.35494	1.8555	4.47548	1.8555	0.76816	1.8555	0.02779
1.8565	8.45015	1.8565	4.54096	1.8565	0.76934	1.8565	0.02571
1.8575	8.37098	1.8575	4.52999	1.8575	0.77788	1.8575	0.02182
1.8585	8.40938	1.8585	4.50673	1.8585	0.77989	1.8585	0.03001
1.8595	8.48049	1.8595	4.55534	1.8595	0.76823	1.8595	0.01848
1.8605	8.42258	1.8605	4.64505	1.8605	0.77802	1.8605	0.02494
1.8615	8.51084	1.8615	4.5954	1.8615	0.78677	1.8615	0.02175
1.8625	8.48487	1.8625	4.62422	1.8625	0.78184	1.8625	0.02439
1.8635	8.50861	1.8635	4.68102	1.8635	0.77281	1.8635	0.03397
1.8645	8.5366	1.8645	4.77365	1.8645	0.78954	1.8645	0.02959
1.8655	8.50313	1.8655	4.82684	1.8655	0.78309	1.8655	0.01862
1.8665	8.58285	1.8665	4.81421	1.8665	0.78281	1.8665	0.0289
1.8675	8.59576	1.8675	4.82775	1.8675	0.78906	1.8675	0.02279
1.8685	8.6611	1.8685	4.89406	1.8685	0.79121	1.8685	0.02279
1.8695	8.6643	1.8695	4.87309	1.8695	0.79392	1.8695	0.02334
1.8705	8.67256	1.8705	4.91906	1.8705	0.80579	1.8705	0.02744
1.8715	8.59965	1.8715	4.89559	1.8715	0.81058	1.8715	0.01126
1.8725	8.62618	1.8725	4.91052	1.8725	0.82996	1.8725	0.02279
1.8735	8.70249	1.8735	4.91719	1.8735	0.82718	1.8735	0.02772
1.8745	8.77957	1.8745	4.81358	1.8745	0.85169	1.8745	0.02939
1.8755	8.74617	1.8755	4.9042	1.8755	0.84378	1.8755	0.02543
1.8765	8.76256	1.8765	4.93663	1.8765	0.86676	1.8765	0.02029
1.8775	8.77061	1.8775	4.92469	1.8775	0.86579	1.8775	0.02883
1.8785	8.7629	1.8785	4.84761	1.8785	0.8787	1.8785	0.01536
1.8795	8.822	1.8795	5.0144	1.8795	0.87655	1.8795	0.03543
1.8805	8.86428	1.8805	5.06697	1.8805	0.88169	1.8805	0.02175
1.8815	8.97914	1.8815	5.02718	1.8815	0.88232	1.8815	0.02036
1.8825	8.96754	1.8825	5.01739	1.8825	0.87669	1.8825	0.02494
1.8835	8.92699	1.8835	5.05641	1.8835	0.88655	1.8835	0.033
1.8845	8.9606	1.8845	5.05127	1.8845	0.8919	1.8845	0.02321
1.8855	9.01386	1.8855	5.0728	1.8855	0.88384	1.8855	0.01876
1.8865	9.04004	1.8865	5.12189	1.8865	0.88488	1.8865	0.02216
1.8875	8.97643	1.8875	5.14592	1.8875	0.88995	1.8875	0.0398
1.8885	9.02469	1.8885	5.12224	1.8885	0.8869	1.8885	0.01258
1.8895	9.05281	1.8895	5.12648	1.8895	0.88093	1.8895	0.02834
1.8905	9.01976	1.8905	5.15641	1.8905	0.89676	1.8905	0.02383
1.8915	9.09844	1.8915	5.14641	1.8915	0.88544	1.8915	0.03279
1.8925	9.14059	1.8925	5.20488	1.8925	0.92176	1.8925	0.0239
1.8935	9.15649	1.8935	5.21092	1.8935	0.91752	1.8935	0.02709
1.8945	9.12378	1.8945	5.20411	1.8945	0.91523	1.8945	0.02411
1.8955	9.2103	1.8955	5.25133	1.8955	0.94821	1.8955	0.02897
1.8965	9.29315	1.8965	5.24015	1.8965	0.9437	1.8965	0.02362
1.8975	9.25301	1.8975	5.21279	1.8975	0.94391	1.8975	0.02126
1.8985	9.24488	1.8985	5.23987	1.8985	0.97474	1.8985	0.03543
1.8995	9.26745	1.8995	5.27591	1.8995	0.98731	1.8995	0.01703
1.9005	9.38244	1.9005	5.24834	1.9005	0.99043	1.9005	0.02133
1.9015	9.31391	1.9015	5.21314	1.9015	1.00335	1.9015	0.03473
1.9025	9.33925	1.9025	5.31313	1.9025	1.00411	1.9025	0.0357
1.9035	9.42841	1.9035	5.32771	1.9035	0.99307	1.9035	0.0164
1.9045	9.43071	1.9045	5.35695	1.9045	0.99779	1.9045	0.03015
1.9055	9.45376	1.9055	5.38229	1.9055	0.98918	1.9055	0.01744
1.9065	9.43925	1.9065	5.42583	1.9065	1.00203	1.9065	0.03098
1.9075	9.43668	1.9075	5.43826	1.9075	0.99335	1.9075	0.02473
1.9085	9.41821	1.9085	5.42104	1.9085	1.00529	1.9085	0.03911
1.9095	9.45522	1.9095	5.43875	1.9095	0.99578	1.9095	0.01904
1.9105	9.51653	1.9105	5.47382	1.9105	0.97641	1.9105	0.02966
1.9115	9.55528	1.9115	5.42896	1.9115	0.95912	1.9115	0.01661
1.9125	9.53889	1.9125	5.51256	1.9125	0.98974	1.9125	0.02647
1.9135	9.53966	1.9135	5.49506	1.9135	0.97606	1.9135	0.02112
1.9145	9.56195	1.9145	5.48132	1.9145	1.02876	1.9145	0.01765
1.9155	9.60285	1.9155	5.48965	1.9155	1.05362	1.9155	0.02494
1.9165	9.65756	1.9165	5.52062	1.9165	1.05272	1.9165	0.02133
1.9175	9.64402	1.9175	5.52867	1.9175	1.05126	1.9175	0.02821
1.9185	9.6968	1.9185	5.55589	1.9185	1.06251	1.9185	0.028
1.9195	9.64166	1.9195	5.57436	1.9195	1.0789	1.9195	0.02543
1.9205	9.7268	1.9205	5.60943	1.9205	1.05335	1.9205	0.02459
1.9215	9.65034	1.9215	5.60124	1.9215	1.08154	1.9215	0.03286
1.9225	9.76624	1.9225	5.60527	1.9225	1.08855	1.9225	0.02404
1.9235	9.78888	1.9235	5.54499	1.9235	1.07814	1.9235	0.02793
1.9245	9.80832	1.9245	5.55075	1.9245	1.09661	1.9245	0.02084
1.9255	9.91366	1.9255	5.60985	1.9255	1.09327	1.9255	0.02959
1.9265	9.91956	1.9265	5.64019	1.9265	1.11362	1.9265	0.02501
1.9275	9.87588	1.9275	5.62131	1.9275	1.1139	1.9275	0.02501
1.9285	9.8854	1.9285	5.67172	1.9285	1.11043	1.9285	0.02973
1.9295	9.94317	1.9295	5.71436	1.9295	1.12063	1.9295	0.03452
1.9305	9.93734	1.9305	5.72769	1.9305	1.12063	1.9305	0.03466
1.9315	9.90185	1.9315	5.6745	1.9315	1.13015	1.9315	0.02612
1.9325	9.86401	1.9325	5.76137	1.9325	1.1348	1.9325	0.02737
1.9335	9.9097	1.9335	5.7331	1.9335	1.13522	1.9335	0.02841
1.9345	10.0108	1.9345	5.72665	1.9345	1.15112	1.9345	0.0289
1.9355	9.89574	1.9355	5.74491	1.9355	1.14785	1.9355	0.02251
1.9365	9.98234	1.9365	5.76935	1.9365	1.14077	1.9365	0.02786
1.9375	9.91428	1.9375	5.79921	1.9375	1.16181	1.9375	0.02946
1.9385	9.89401	1.9385	5.81845	1.9385	1.15591	1.9385	0.0289
1.9395	9.91595	1.9395	5.7831	1.9395	1.17889	1.9395	0.02605
1.9405	10.0482	1.9405	5.83824	1.9405	1.18361	1.9405	0.02237
1.9415	10.0394	1.9415	5.86712	1.9415	1.18014	1.9415	0.02834
1.9425	10.0366	1.9425	5.93142	1.9425	1.20257	1.9425	0.0355
1.9435	10.1127	1.9435	5.90268	1.9435	1.1975	1.9435	0.03841
1.9445	10.1417	1.9445	5.97621	1.9445	1.20618	1.9445	0.03564
1.9455	10.2109	1.9455	5.89775	1.9455	1.21334	1.9455	0.02578
1.9465	10.1618	1.9465	5.95295	1.9465	1.22396	1.9465	0.04091
1.9475	10.2364	1.9475	5.99767	1.9475	1.22396	1.9475	0.04057
1.9485	10.1495	1.9485	5.98955	1.9485	1.24354	1.9485	0.03814
1.9495	10.2435	1.9495	6.04003	1.9495	1.22951	1.9495	0.02696
1.9505	8.5141	1.9505	4.67956	1.9505	0.84822	1.9505	0.0198
1.9515	6.21418	1.9515	3.02398	1.9515	0.40269	1.9515	0.01848
1.9525	6.12836	1.9525	2.94954	1.9525	0.3979	1.9525	0.02091
1.9535	6.1228	1.9535	2.95968	1.9535	0.40554	1.9535	0.02168
1.9545	6.11836	1.9545	2.92017	1.9545	0.39214	1.9545	0.01737
1.9555	6.08954	1.9555	2.90267	1.9555	0.4045	1.9555	0.0214
1.9565	6.11266	1.9565	2.92322	1.9565	0.4054	1.9565	0.02418
1.9575	6.08586	1.9575	2.9176	1.9575	0.39839	1.9575	0.0155
1.9585	6.08266	1.9585	2.92392	1.9585	0.40492	1.9585	0.03334
1.9595	6.10982	1.9595	2.89336	1.9595	0.40013	1.9595	0.02133
1.9605	6.03558	1.9605	2.90579	1.9605	0.39638	1.9605	0.01959
1.9615	6.09634	1.9615	2.93371	1.9615	0.38721	1.9615	0.01737
1.9625	6.09412	1.9625	2.87371	1.9625	0.40186	1.9625	0.01466
1.9635	6.03482	1.9635	2.89197	1.9635	0.40457	1.9635	0.01932
1.9645	6.04982	1.9645	2.87392	1.9645	0.39374	1.9645	0.0139
1.9655	6.05899	1.9655	2.84052	1.9655	0.39825	1.9655	0.02508
1.9665	6.04461	1.9665	2.87017	1.9665	0.39672	1.9665	0.02286
1.9675	6.03663	1.9675	2.85948	1.9675	0.3852	1.9675	0.02355
1.9685	6.01267	1.9685	2.85128	1.9685	0.39846	1.9685	0.01953
1.9695	6.04926	1.9695	2.86079	1.9695	0.39464	1.9695	0.02258
1.9705	6.06572	1.9705	2.87274	1.9705	0.39992	1.9705	0.02661
1.9715	6.04919	1.9715	2.88781	1.9715	0.38172	1.9715	0.02091
1.9725	5.95677	1.9725	2.90357	1.9725	0.40193	1.9725	0.01959
1.9735	6.00642	1.9735	2.87239	1.9735	0.39526	1.9735	0.02084
1.9745	5.99906	1.9745	2.87413	1.9745	0.39026	1.9745	0.02446
1.9755	5.9492	1.9755	2.83823	1.9755	0.38235	1.9755	0.013
1.9765	6.01114	1.9765	2.86336	1.9765	0.3961	1.9765	0.02633
1.9775	5.94871	1.9775	2.85857	1.9775	0.38818	1.9775	0.0189
1.9785	5.97545	1.9785	2.84725	1.9785	0.37402	1.9785	0.01959
1.9795	5.97121	1.9795	2.85191	1.9795	0.39631	1.9795	0.02133
1.9805	5.9474	1.9805	2.83719	1.9805	0.38651	1.9805	0.01939
1.9815	5.96121	1.9815	2.83712	1.9815	0.3895	1.9815	0.01855
1.9825	5.95559	1.9825	2.84628	1.9825	0.38881	1.9825	0.02453
1.9835	5.92024	1.9835	2.85357	1.9835	0.39263	1.9835	0.01432
1.9845	5.91469	1.9845	2.83094	1.9845	0.38901	1.9845	0.01293
1.9855	5.89754	1.9855	2.84496	1.9855	0.38658	1.9855	0.0239
1.9865	5.91136	1.9865	2.87496	1.9865	0.3904	1.9865	0.02425
1.9875	5.91948	1.9875	2.88968	1.9875	0.38339	1.9875	0.01904
1.9885	5.93712	1.9885	2.88427	1.9885	0.3827	1.9885	0.02821
1.9895	5.93406	1.9895	2.85545	1.9895	0.38415	1.9895	0.01196
1.9905	5.89247	1.9905	2.7933	1.9905	0.38721	1.9905	0.02425
1.9915	5.88421	1.9915	2.82767	1.9915	0.38242	1.9915	0.02223
1.9925	5.8849	1.9925	2.81448	1.9925	0.38158	1.9925	0.02543
1.9935	5.85074	1.9935	2.80844	1.9935	0.3777	1.9935	0.02091
1.9945	5.87046	1.9945	2.86795	1.9945	0.38929	1.9945	0.02328
1.9955	5.90288	1.9955	2.83392	1.9955	0.38443	1.9955	0.01904
1.9965	5.89629	1.9965	2.87086	1.9965	0.38318	1.9965	0.01946
1.9975	5.89927	1.9975	2.84809	1.9975	0.36443	1.9975	0.01959
1.9985	5.92545	1.9985	2.82587	1.9985	0.38256	1.9985	0.0223
[truncated: 5,001 more rows]
