# Supplementary material for: Compact artificial neuron based on anti-ferroelectric transistor
Source: Nat Commun. 2022 Nov 17;13:7018. doi: 10.1038/s41467-022-34774-9 (PMC9668812; doi:10.1038/s41467-022-34774-9)
Supplement: Supplementary file 3 — Source Data [file 41467_2022_34774_MOESM3_ESM.zip › data/Fig3a-f,i.xlsx]

## Sheet: Fig3a
1.5	1.5V	1.7	1.7V	1.2V	1.2V
Time	current	Time	current	Time	current
0.0005	0.00441	0.0005	0.00299	0.0025	0.00192
0.0015	0.00776	0.0015	0.00157	0.0075	0.00278
0.0025	0.00561	0.0025	0.00538	0.0125	0.0013
0.0035	0.0067	0.0035	0.00227	0.0175	0.00242
0.0045	0.00564	0.0045	0.000310568	0.0225	0.00226
0.0055	0.00404	0.0055	0.00599	0.0275	0.00206
0.0065	0.00958	0.0065	0.000282508	0.0325	0.00125
0.0075	0.00576	0.0075	0.000257639	0.0375	0.00244
0.0085	0.00125	0.0085	0.00521	0.0425	0.00252
0.0095	0.00693	0.0095	0.000945098	0.0475	0.00159
0.0105	0.01122	0.0105	0.00172	0.0525	0.00175
0.0115	0.00241	0.0115	0.00178	0.0575	0.0015
0.0125	0.00725	0.0125	0.000107136	0.0625	0.0021
0.0135	0.00471	0.0135	0.00249	0.0675	0.00196
0.0145	0.00386	0.0145	0.0037	0.0725	0.00228
0.0155	0.00849	0.0155	0.00238	0.0775	0.00091946
0.0165	0.00775	0.0165	0.000661312	0.0825	0.00181
0.0175	0.00335	0.0175	0.00523	0.0875	0.00199
0.0185	0.00495	0.0185	0.000650473	0.0925	0.00261
0.0195	0.00522	0.0195	0.00366	0.0975	0.00201
0.0205	0.00702	0.0205	0.00175	0.1025	0.00214
0.0215	0.00662	0.0215	0.00258	0.1075	0.00229
0.0225	0.00421	0.0225	0.000411966	0.1125	0.0012
0.0235	0.0074	0.0235	0.00389	0.1175	0.00187
0.0245	0.00739	0.0245	0.0061	0.1225	0.00214
0.0255	0.00422	0.0255	0.00213	0.1275	0.00169
0.0265	0.0046	0.0265	0.000773551	0.1325	0.00194
0.0275	0.00781	0.0275	0.00425	0.1375	0.00108
0.0285	0.004	0.0285	0.00116	0.1425	0.00288
0.0295	0.00473	0.0295	0.000920863	0.1475	0.00229
0.0305	0.00944	0.0305	0.000598178	0.1525	0.00273
0.0315	0.00454	0.0315	0.000324597	0.1575	0.0015
0.0325	0.0064	0.0325	0.000794595	0.1625	0.00284
0.0335	0.00638	0.0335	0.00494	0.1675	0.00125
0.0345	0.00566	0.0345	0.00101	0.1725	0.00277
0.0355	0.00327	0.0355	0.00265	0.1775	0.00111
0.0365	0.00839	0.0365	0.000783756	0.1825	0.00201
0.0375	0.0086	0.0375	0.00177	0.1875	0.002
0.0385	0.00334	0.0385	0.00253	0.1925	0.0021
0.0395	0.00888	0.0395	0.00241	0.1975	0.00139
0.0405	0.00249	0.0405	0.0031	0.2025	0.00345
0.0415	0.01043	0.0415	0.00231	0.2075	0.0021
0.0425	0.00492	0.0425	0.00143	0.2125	0.00184
0.0435	0.00363	0.0435	0.00493	0.2175	0.00179
0.0445	0.0071	0.0445	0.000766536	0.2225	0.00176
0.0455	0.00539	0.0455	0.00157	0.2275	0.00179
0.0465	0.00306	0.0465	0.00103	0.2325	0.00152
0.0475	0.00834	0.0475	0.000759521	0.2375	0.00196
0.0485	0.01013	0.0485	0.00319	0.2425	0.00193
0.0495	0.0027	0.0495	0.000282508	0.2475	0.00175
0.0505	0.00461	0.0505	0.00571	0.2525	0.00174
0.0515	0.00974	0.0515	0.000376892	0.2575	0.00185
0.0525	0.0071	0.0525	0.000976982	0.2625	0.00156
0.0535	0.00329	0.0535	0.00371	0.2675	0.00181
0.0545	0.00679	0.0545	0.000892804	0.2725	0.00142
0.0555	0.00754	0.0555	0.00351	0.2775	0.0022
0.0565	0.00308	0.0565	0.00122	0.2825	0.00105
0.0575	0.00694	0.0575	0.000759521	0.2875	0.00174
0.0585	0.00564	0.0585	0.00131	0.2925	0.00216
0.0595	0.00466	0.0595	0.00279	0.2975	0.00249
0.0605	0.01425	0.0605	0.00449	0.3025	0.000558895
0.0615	0.00287	0.0615	0.000587339	0.3075	0.00255
0.0625	0.00435	0.0625	0.00382	0.3125	0.00108
0.0635	0.00779	0.0635	0.00508	0.3175	0.00279
0.0645	0.00431	0.0645	0.000447041	0.3225	0.00134
0.0655	0.00852	0.0655	0.000355847	0.3275	0.00186
0.0665	0.00252	0.0665	0.00598	0.3325	0.00129
0.0675	0.0084	0.0675	0.00226	0.3375	0.0013
0.0685	0.00616	0.0685	0.00702	0.3425	0.00265
0.0695	0.00437	0.0695	0.000710416	0.3475	9.2087e-05
0.0705	0.00898	0.0705	0.00179	0.3525	0.003
0.0715	0.00694	0.0715	0.000955938	0.3575	0.00117
0.0725	0.00209	0.0725	0.00105	0.3625	0.00207
0.0735	0.00763	0.0735	0.00361	0.3675	0.00191
0.0745	0.0052	0.0745	0.000454056	0.3725	0.00206
0.0755	0.00728	0.0755	0.00388	0.3775	0.00173
0.0765	0.0083	0.0765	0.00506	0.3825	0.00269
0.0775	0.00434	0.0775	1.9132e-05	0.3875	0.000953132
0.0785	0.0074	0.0785	0.000338627	0.3925	0.00163
0.0795	0.00714	0.0795	0.00457	0.3975	0.00276
0.0805	0.00618	0.0805	0.00108	0.4025	0.00237
0.0815	0.00979	0.0815	0.00242	0.4075	0.0023
0.0825	0.00136	0.0825	0.00232	0.4125	0.0021
0.0835	0.00867	0.0835	0.000647282	0.4175	0.00157
0.0845	0.00824	0.0845	0.000626238	0.4225	0.00292
0.0855	0.00402	0.0855	0.00129	0.4275	0.0018
0.0865	0.00641	0.0865	0.00375	0.4325	0.00194
0.0875	0.00512	0.0875	0.000338627	0.4375	0.00175
0.0885	0.00799	0.0885	0.00445	0.4425	0.00326
0.0895	0.00423	0.0895	0.00261	0.4475	0.00199
0.0905	0.0069	0.0905	0.0014	0.4525	0.0018
0.0915	0.00458	0.0915	0.000306743	0.4575	0.0026
0.0925	0.00761	0.0925	0.00576	0.4625	0.00199
0.0935	0.00614	0.0935	0.00125	0.4675	0.00188
0.0945	0.00658	0.0945	0.00192	0.4725	0.00311
0.0955	0.00707	0.0955	0.00381	0.4775	0.000983997
0.0965	0.00679	0.0965	0.00197	0.4825	0.00274
0.0975	0.00716	0.0975	0.00559	0.4875	0.00189
0.0985	0.00556	0.0985	0.00112	0.4925	0.00206
0.0995	0.00651	0.0995	0.00533	0.4975	0.00105
0.1005	0.00635	0.1005	0.00015624	0.5025	0.00206
0.1015	0.00498	0.1015	0.00365	0.5075	0.00191
0.1025	0.0051	0.1025	0.00262	0.5125	0.00173
0.1035	0.00748	0.1035	0.00636	0.5175	0.00139
0.1045	0.00812	0.1045	0.000461071	0.5225	0.0024
0.1055	0.0062	0.1055	0.00184	0.5275	0.00293
0.1065	0.00547	0.1065	0.00406	0.5325	0.00193
0.1075	0.00626	0.1075	0.0034	0.5375	0.00181
0.1085	0.00522	0.1085	0.00316	0.5425	0.00199
0.1095	0.00773	0.1095	0.00455	0.5475	0.00182
0.1105	0.00457	0.1105	0.00123	0.5525	0.00165
0.1115	0.00261	0.1115	0.000177285	0.5575	0.00274
0.1125	0.00736	0.1125	0.00176	0.5625	0.00181
0.1135	0.01031	0.1135	0.00255	0.5675	0.0019
0.1145	0.00371	0.1145	0.0015	0.5725	0.00192
0.1155	0.00533	0.1155	0.00257	0.5775	0.00258
0.1165	0.00788	0.1165	0.00817	0.5825	0.00156
0.1175	0.00358	0.1175	0.00195	0.5875	0.00243
0.1185	0.00436	0.1185	0.00149	0.5925	0.00228
0.1195	0.00992	0.1195	0.00253	0.5975	0.00156
0.1205	0.00587	0.1205	0.00209	0.6025	0.00367
0.1215	0.00814	0.1215	0.00555	0.6075	0.00184
0.1225	0.00691	0.1225	0.00568	0.6125	0.00239
0.1235	0.00433	0.1235	0.00466	0.6175	0.00115
0.1245	0.00409	0.1245	0.00463	0.6225	0.00236
0.1255	0.00557	0.1255	0.00289	0.6275	0.00235
0.1265	0.00717	0.1265	0.00352	0.6325	0.00268
0.1275	0.00812	0.1275	0.0021	0.6375	0.00176
0.1285	0.00219	0.1285	0.00755	0.6425	0.00232
0.1295	0.00428	0.1295	0.00242	0.6475	0.00175
0.1305	0.006	0.1305	0.000895994	0.6525	0.00215
0.1315	0.00653	0.1315	0.00293	0.6575	0.00147
0.1325	0.00667	0.1325	0.000331612	0.6625	0.00251
0.1335	0.00562	0.1335	0.00591	0.6675	0.00223
0.1345	0.00615	0.1345	0.00172	0.6725	0.0019
0.1355	0.00674	0.1355	0.000682357	0.6775	0.00219
0.1365	0.00752	0.1365	0.0015	0.6825	0.00156
0.1375	0.0019	0.1375	0.00361	0.6875	0.00275
0.1385	0.00815	0.1385	0.00217	0.6925	0.00125
0.1395	0.00636	0.1395	0.00127	0.6975	0.00197
0.1405	0.00774	0.1405	0.0064	0.7025	0.00172
0.1415	0.00382	0.1415	0.00195	0.7075	0.000898416
0.1425	0.00719	0.1425	0.00419	0.7125	0.00343
0.1435	0.00306	0.1435	0.000647282	0.7175	0.00151
0.1445	0.00652	0.1445	0.00249	0.7225	0.00191
0.1455	0.00397	0.1455	0.00825	0.7275	0.00201
0.1465	0.00829	0.1465	0.00349	0.7325	0.000591163
0.1475	0.00441	0.1475	0.00104	0.7375	0.00243
0.1485	0.00921	0.1485	0.00325	0.7425	0.00126
0.1495	0.00439	0.1495	0.003	0.7475	0.00255
0.1505	0.00544	0.1505	0.00634	0.7525	0.00169
0.1515	0.00759	0.1515	0.00328	0.7575	0.00214
0.1525	0.00654	0.1525	0.00642	0.7625	0.00227
0.1535	0.00276	0.1535	0.000783756	0.7675	0.00208
0.1545	0.00332	0.1545	0.00196	0.7725	0.00173
0.1555	0.01078	0.1555	0.00445	0.7775	0.0021
0.1565	0.0082	0.1565	0.00604	0.7825	0.00204
0.1575	0.00336	0.1575	0.00321	0.7875	0.0024
0.1585	0.00708	0.1585	0.000334803	0.7925	0.00172
0.1595	0.000895128	0.1595	0.00519	0.7975	0.00144
0.1605	0.01224	0.1605	0.00178	0.8025	0.00291
0.1615	0.00355	0.1615	0.00287	0.8075	0.00202
0.1625	0.00789	0.1625	0.00203	0.8125	0.00316
0.1635	0.00493	0.1635	0.00292	0.8175	0.00151
0.1645	0.00415	0.1645	0.00506	0.8225	0.00219
0.1655	0.00756	0.1655	0.00507	0.8275	0.00272
0.1665	0.0064	0.1665	0.000310568	0.8325	0.00212
0.1675	0.00471	0.1675	0.0015	0.8375	0.0018
0.1685	0.0079	0.1685	0.00175	0.8425	0.00224
0.1695	0.00274	0.1695	0.00609	0.8475	0.00118
0.1705	0.00606	0.1705	0.00193	0.8525	0.00243
0.1715	0.00956	0.1715	0.000619223	0.8575	0.00264
0.1725	0.00454	0.1725	0.000380716	0.8625	0.00228
0.1735	0.00648	0.1735	0.00401	0.8675	0.0026
0.1745	0.0054	0.1745	0.000222564	0.8725	0.00245
0.1755	0.00554	0.1755	0.00399	0.8775	0.00208
0.1765	0.00858	0.1765	0.00384	0.8825	0.00256
0.1775	0.00763	0.1775	0.00205	0.8875	0.00265
0.1785	0.00587	0.1785	0.00145	0.8925	0.00189
0.1795	0.00758	0.1795	0.00361	0.8975	0.00245
0.1805	0.00119	0.1805	0.000675342	0.9025	0.00226
0.1815	0.01132	0.1815	0.00321	0.9075	0.00163
0.1825	0.00973	0.1825	0.000556089	0.9125	0.00279
0.1835	0.00378	0.1835	0.0036	0.9175	0.00191
0.1845	0.00303	0.1845	0.000591163	0.9225	0.00216
0.1855	0.0093	0.1855	0.000794595	0.9275	0.00244
0.1865	0.00455	0.1865	0.00184	0.9325	0.00152
0.1875	0.00447	0.1875	0.000699577	0.9375	0.00273
0.1885	0.00454	0.1885	0.00521	0.9425	0.0016
0.1895	0.00962	0.1895	0.00196	0.9475	0.0023
0.1905	0.00493	0.1905	0.00482	0.9525	0.00118
0.1915	0.00343	0.1915	0.000748681	0.9575	0.0031
0.1925	0.00506	0.1925	0.000324597	0.9625	0.00235
0.1935	0.00731	0.1935	0.00351	0.9675	0.00209
0.1945	0.00811	0.1945	0.00154	0.9725	0.0026
0.1955	0.00334	0.1955	0.00152	0.9775	0.00251
0.1965	0.00717	0.1965	0.00433	0.9825	0.00161
0.1975	0.00667	0.1975	0.00342	0.9875	0.00193
0.1985	0.00484	0.1985	0.00207	0.9925	0.00135
0.1995	0.00785	0.1995	0.0031	0.9975	0.00262
0.2005	0.00148	0.2005	0.00672	1.0025	0.00211
0.2015	0.01059	0.2015	0.00187	1.0075	0.00323
0.2025	0.00679	0.2025	0.0024	1.0125	0.00153
0.2035	0.00566	0.2035	0.00432	1.0175	0.00281
0.2045	0.00702	0.2045	0.00325	1.0225	0.00317
0.2055	0.00722	0.2055	0.00465	1.0275	0.00237
0.2065	0.00665	0.2065	0.000591163	1.0325	0.00284
0.2075	0.0035	0.2075	0.000422806	1.0375	0.00279
0.2085	0.00552	0.2085	0.00278	1.0425	0.00272
0.2095	0.00722	0.2095	0.0016	1.0475	0.00179
0.2105	0.00702	0.2105	0.0035	1.0525	0.00301
0.2115	0.00367	0.2115	0.00299	1.0575	0.00416
0.2125	0.00583	0.2125	0.000429821	1.0625	0.00237
0.2135	0.0074	0.2135	0.00112	1.0675	0.00288
0.2145	0.00392	0.2145	0.000976982	1.0725	0.00278
0.2155	0.00864	0.2155	0.00571	1.0775	0.00188
0.2165	0.00823	0.2165	0.00051719	1.0825	0.00353
0.2175	0.0028	0.2175	0.00187	1.0875	0.00337
0.2185	0.00714	0.2185	0.0054	1.0925	0.00439
0.2195	0.00582	0.2195	0.00294	1.0975	0.00126
0.2205	0.00909	0.2205	0.000338627	1.1025	0.00195
0.2215	0.00559	0.2215	5.103e-06	1.1075	0.00278
0.2225	0.00183	0.2225	0.00048594	1.1125	0.00136
0.2235	0.00873	0.2235	0.0045	1.1175	0.00259
0.2245	0.00892	0.2245	0.00263	1.1225	0.00255
0.2255	0.00653	0.2255	0.00208	1.1275	0.0017
0.2265	0.00736	0.2265	0.00385	1.1325	0.00080161
0.2275	0.00473	0.2275	0.00134	1.1375	0.00315
0.2285	0.00952	0.2285	0.00531	1.1425	0.000680954
0.2295	0.00765	0.2295	0.000766536	1.1475	0.00273
0.2305	0.00683	0.2305	0.00445	1.1525	0.00205
0.2315	0.00472	0.2315	0.00172	1.1575	0.00162
0.2325	0.00569	0.2325	0.00424	1.1625	0.00207
0.2335	0.00904	0.2335	0.00199	1.1675	0.00244
0.2345	0.00826	0.2345	0.0031	1.1725	0.00245
0.2355	0.00662	0.2355	0.00105	1.1775	0.00244
0.2365	0.00646	0.2365	0.000570119	1.1825	0.00154
0.2375	0.00597	0.2375	0.00392	1.1875	0.00249
0.2385	0.00267	0.2385	0.00132	1.1925	0.00196
0.2395	0.00818	0.2395	0.00219	1.1975	0.00307
0.2405	0.00576	0.2405	0.00524	1.2025	0.00311
0.2415	0.0074	0.2415	0.00197	1.2075	0.00328
0.2425	0.00548	0.2425	0.000913848	1.2125	0.00205
0.2435	0.00442	0.2435	0.00241	1.2175	0.00367
0.2445	0.01111	0.2445	0.000131371	1.2225	0.00245
0.2455	0.00173	0.2455	0.00121	1.2275	0.00266
0.2465	0.00692	0.2465	0.00331	1.2325	0.00356
0.2475	0.00461	0.2475	0.0033	1.2375	0.00244
0.2485	0.00505	0.2485	0.00287	1.2425	0.00302
0.2495	0.00807	0.2495	0.00335	1.2475	0.00346
0.2505	0.00707	0.2505	0.00309	1.2525	0.00371
0.2515	0.00435	0.2515	0.00338	1.2575	0.00324
0.2525	0.00965	0.2525	0.0019	1.2625	0.00387
0.2535	0.00247	0.2535	0.00352	1.2675	0.00297
0.2545	0.00577	0.2545	0.00081564	1.2725	0.00371
0.2555	0.00751	0.2555	0.0018	1.2775	0.00377
0.2565	0.00486	0.2565	0.00109	1.2825	0.00412
0.2575	0.0091	0.2575	0.000752506	1.2875	0.0032
0.2585	0.0073	0.2585	0.00144	1.2925	0.00476
0.2595	0.00408	0.2595	0.00252	1.2975	0.00423
0.2605	0.00768	0.2605	0.00232	1.3025	0.00186
0.2615	0.00296	0.2615	0.000296538	1.3075	0.00195
0.2625	0.00611	0.2625	0.00358	1.3125	0.00169
0.2635	0.00999	0.2635	0.00223	1.3175	0.00256
0.2645	0.000782912	0.2645	0.00375	1.3225	0.00233
0.2655	0.00775	0.2655	0.00083286	1.3275	0.00221
0.2665	0.00938	0.2665	0.00293	1.3325	0.00238
0.2675	0.00525	0.2675	0.00206	1.3375	0.00163
0.2685	0.00649	0.2685	0.00502	1.3425	0.00283
0.2695	0.00519	0.2695	0.000513999	1.3475	0.00299
0.2705	0.00958	0.2705	0.000397937	1.3525	0.00252
0.2715	0.00775	0.2715	0.00817	1.3575	0.00281
0.2725	0.00279	0.2725	1.2118e-05	1.3625	0.00256
0.2735	0.00781	0.2735	0.00565	1.3675	0.00207
0.2745	0.00562	0.2745	0.000945098	1.3725	0.00235
0.2755	0.00487	0.2755	0.00375	1.3775	0.00242
0.2765	0.00587	0.2765	0.00535	1.3825	0.00219
0.2775	0.00809	0.2775	0.00189	1.3875	0.00118
0.2785	0.00651	0.2785	0.00101	1.3925	0.00284
0.2795	0.00732	0.2795	0.00455	1.3975	0.00232
0.2805	0.00587	0.2805	0.00134	1.4025	0.0043
0.2815	0.00508	0.2815	0.00178	1.4075	0.00267
0.2825	0.00415	0.2825	0.00545	1.4125	0.00408
0.2835	0.00899	0.2835	0.00106	1.4175	0.00393
0.2845	0.00627	0.2845	0.00197	1.4225	0.00479
0.2855	0.0072	0.2855	0.00509	1.4275	0.00357
0.2865	0.00542	0.2865	0.00351	1.4325	0.00465
0.2875	0.00759	0.2875	0.000605193	1.4375	0.00422
0.2885	0.00859	0.2885	0.000212359	1.4425	0.00415
0.2895	0.00414	0.2895	0.00204	1.4475	0.00446
0.2905	0.0068	0.2905	0.00279	1.4525	0.00469
0.2915	0.00953	0.2915	0.00196	1.4575	0.00539
0.2925	0.00679	0.2925	0.0018	1.4625	0.00482
0.2935	0.00791	0.2935	0.00517	1.4675	0.00429
0.2945	0.00578	0.2945	0.00391	1.4725	0.00563
0.2955	0.0067	0.2955	0.00246	1.4775	0.00575
0.2965	0.00622	0.2965	0.000390922	1.4825	0.00561
0.2975	0.00464	0.2975	0.00397	1.4875	0.00562
0.2985	0.00837	0.2985	0.00239	1.4925	0.00608
0.2995	0.00365	0.2995	0.00238	1.4975	0.00611
0.3005	0.00688	0.3005	6.8237e-05	1.5025	0.00298
0.3015	0.00576	0.3015	0.000320773	1.5075	0.00292
0.3025	0.00657	0.3025	0.00276	1.5125	0.00226
0.3035	0.00921	0.3035	0.00414	1.5175	0.00268
0.3045	0.00605	0.3045	0.00231	1.5225	0.00232
0.3055	0.00377	0.3055	0.00225	1.5275	0.0028
0.3065	0.01074	0.3065	0.00142	1.5325	0.00195
0.3075	0.00992	0.3075	0.00513	1.5375	0.00358
0.3085	0.00421	0.3085	0.000885789	1.5425	0.00145
0.3095	0.00673	0.3095	0.00431	1.5475	0.00296
0.3105	0.00604	0.3105	0.000626238	1.5525	0.00229
0.3115	0.00783	0.3115	0.00183	1.5575	0.00222
0.3125	0.00733	0.3125	0.000310568	1.5625	0.00273
0.3135	0.00488	0.3135	0.000871759	1.5675	0.00301
0.3145	0.00701	0.3145	0.00263	1.5725	0.00272
0.3155	0.00766	0.3155	0.000850714	1.5775	0.00241
0.3165	0.00171	0.3165	0.00368	1.5825	0.00308
0.3175	0.0088	0.3175	0.000475101	1.5875	0.0021
0.3185	0.00731	0.3185	0.00249	1.5925	0.00181
0.3195	0.0086	0.3195	0.00441	1.5975	0.00256
0.3205	0.00583	0.3205	0.0018	1.6025	0.00471
0.3215	0.00623	0.3215	0.00192	1.6075	0.00436
0.3225	0.00533	0.3225	0.0042	1.6125	0.00546
0.3235	0.00904	0.3235	0.00191	1.6175	0.00674
0.3245	0.00601	0.3245	0.000521014	1.6225	0.00507
0.3255	0.004	0.3255	0.00498	1.6275	0.00535
0.3265	0.00263	0.3265	0.00241	1.6325	0.00614
0.3275	0.01096	0.3275	0.00205	1.6375	0.00607
0.3285	0.00989	0.3285	0.00389	1.6425	0.00617
0.3295	0.000144681	0.3295	0.000987188	1.6475	0.00672
0.3305	0.00831	0.3305	0.0021	1.6525	0.00757
0.3315	0.00202	0.3315	0.00645	1.6575	0.00758
0.3325	0.00848	0.3325	0.00233	1.6625	0.00734
0.3335	0.01012	0.3335	0.00325	1.6675	0.00764
0.3345	0.00471	0.3345	0.00146	1.6725	0.00756
0.3355	0.00597	0.3355	0.00524	1.6775	0.00811
0.3365	0.00562	0.3365	0.00308	1.6825	0.00877
0.3375	0.00467	0.3375	0.000184299	1.6875	0.00864
0.3385	0.00827	0.3385	0.00359	1.6925	0.00914
0.3395	0.00437	0.3395	0.000131371	1.6975	0.00865
0.3405	0.002	0.3405	0.000657488	1.7025	0.00452
0.3415	0.00879	0.3415	0.00338	1.7075	0.00344
0.3425	0.00484	0.3425	7.9076e-05	1.7125	0.00169
0.3435	0.0082	0.3435	0.00503	1.7175	0.00357
0.3445	0.0033	0.3445	0.000570119	1.7225	0.00218
0.3455	0.00724	0.3455	0.00455	1.7275	0.0023
0.3465	0.0055	0.3465	0.000871759	1.7325	0.00281
0.3475	0.00647	0.3475	0.00413	1.7375	0.00341
0.3485	0.00427	0.3485	0.00249	1.7425	0.00301
0.3495	0.00899	0.3495	0.00299	1.7475	0.00316
0.3505	0.00627	0.3505	0.00234	1.7525	0.00262
0.3515	0.00495	0.3515	0.00169	1.7575	0.0034
0.3525	0.00486	0.3525	0.00225	1.7625	0.00254
0.3535	0.00605	0.3535	0.00183	1.7675	0.00287
0.3545	0.00865	0.3545	0.00502	1.7725	0.00362
0.3555	0.00237	0.3555	0.00086092	1.7775	0.00278
0.3565	0.0105	0.3565	0.00195	1.7825	0.00298
0.3575	0.00418	0.3575	0.00303	1.7875	0.00234
0.3585	0.01114	0.3585	0.00439	1.7925	0.00389
0.3595	0.00277	0.3595	0.000980173	1.7975	0.00201
0.3605	0.00771	0.3605	0.000584148	1.8025	0.0069
0.3615	0.00592	0.3615	0.00676	1.8075	0.00857
0.3625	0.0036	0.3625	0.00162	1.8125	0.00788
0.3635	0.00691	0.3635	0.00635	1.8175	0.00963
0.3645	0.00454	0.3645	0.0036	1.8225	0.00981
0.3655	0.00651	0.3655	9.3106e-05	1.8275	0.00947
0.3665	0.00459	0.3665	0.0027	1.8325	0.01076
0.3675	0.00633	0.3675	0.00259	1.8375	0.01037
0.3685	0.00511	0.3685	0.000881964	1.8425	0.01215
0.3695	0.00759	0.3695	0.00468	1.8475	0.01105
0.3705	0.00781	0.3705	0.000535044	1.8525	0.01287
0.3715	0.00764	0.3715	0.000759521	1.8575	0.01148
0.3725	0.0049	0.3725	0.00251	1.8625	0.01212
0.3735	0.00585	0.3735	0.00218	1.8675	0.01302
0.3745	0.00336	0.3745	0.00331	1.8725	0.01307
0.3755	0.01128	0.3755	0.00142	1.8775	0.01422
0.3765	0.00177	0.3765	0.0055	1.8825	0.01403
0.3775	0.00318	0.3775	0.00387	1.8875	0.01576
0.3785	0.00958	0.3785	0.000888979	1.8925	0.01523
0.3795	0.0067	0.3795	0.00138	1.8975	0.0161
0.3805	0.0039	0.3805	0.00468	1.9025	0.00593
0.3815	0.00911	0.3815	0.00767	1.9075	0.00469
0.3825	0.00343	0.3825	0.00103	1.9125	0.00275
0.3835	0.00832	0.3835	0.0018	1.9175	0.00443
0.3845	0.000165722	0.3845	0.0015	1.9225	0.00361
0.3855	0.01012	0.3855	0.00543	1.9275	0.0033
0.3865	0.00618	0.3865	0.000675342	1.9325	0.00435
0.3875	0.00789	0.3875	0.00164	1.9375	0.004
0.3885	0.00684	0.3885	0.000934893	1.9425	0.00343
0.3895	0.00818	0.3895	0.00305	1.9475	0.00409
0.3905	0.000916169	0.3905	0.000661312	1.9525	0.00498
0.3915	0.01259	0.3915	0.00359	1.9575	0.00282
0.3925	0.00486	0.3925	0.00352	1.9625	0.00417
0.3935	0.0083	0.3935	0.00198	1.9675	0.00395
0.3945	0.00444	0.3945	0.00111	1.9725	0.00367
0.3955	0.00393	0.3955	0.0024	1.9775	0.00285
0.3965	0.0086	0.3965	0.000482115	1.9825	0.0043
0.3975	0.00893	0.3975	0.0035	1.9875	0.00362
0.3985	0.00326	0.3985	0.000124356	1.9925	0.00437
0.3995	0.00699	0.3995	0.00517	1.9975	0.00388
0.4005	0.0082	0.4005	0.00246	2.0025	0.00861
0.4015	0.00546	0.4015	0.00704	2.0075	0.01407
0.4025	0.00951	0.4025	0.00202	2.0125	0.01569
0.4035	0.0055	0.4035	0.00608	2.0175	0.0154
0.4045	0.01062	0.4045	0.000962953	2.0225	0.01809
0.4055	0.00198	0.4055	0.00152	2.0275	0.018
0.4065	0.00854	0.4065	0.00591	2.0325	0.01967
0.4075	0.01091	0.4075	0.00303	2.0375	0.02012
0.4085	0.00557	0.4085	0.000629428	2.0425	0.01954
0.4095	0.00425	0.4095	0.00293	2.0475	0.02133
0.4105	0.00827	0.4105	0.00292	2.0525	0.0222
0.4115	0.00837	0.4115	0.00306	2.0575	0.02152
0.4125	0.00306	0.4125	0.00735	2.0625	0.02304
0.4135	0.00598	0.4135	0.00282	2.0675	0.02377
0.4145	0.0032	0.4145	0.00541	2.0725	0.02548
0.4155	0.01163	0.4155	0.000198329	2.0775	0.02495
0.4165	0.00761	0.4165	0.00324	2.0825	0.02735
0.4175	0.00478	0.4175	0.002	2.0875	0.02617
0.4185	0.00524	0.4185	0.00253	2.0925	0.02894
0.4195	0.00687	0.4195	0.00466	2.0975	0.02913
0.4205	0.00778	0.4205	0.0041	2.1025	0.0134
0.4215	0.00531	0.4215	0.00385	2.1075	0.00658
0.4225	0.00484	0.4225	0.00265	2.1125	0.00614
0.4235	0.00609	0.4235	0.00257	2.1175	0.00595
0.4245	0.00967	0.4245	0.00431	2.1225	0.00542
0.4255	0.00645	0.4255	0.000285698	2.1275	0.00626
0.4265	0.00475	0.4265	0.00328	2.1325	0.0055
0.4275	0.00635	0.4275	0.00311	2.1375	0.00555
0.4285	0.00954	0.4285	0.000780565	2.1425	0.00595
0.4295	0.00461	0.4295	0.00615	2.1475	0.00478
0.4305	0.00225	0.4305	0.000727637	2.1525	0.00484
0.4315	0.00883	0.4315	0.00674	2.1575	0.0058
0.4325	0.00663	0.4325	0.00237	2.1625	0.0048
0.4335	0.00569	0.4335	0.000731461	2.1675	0.00496
0.4345	0.00801	0.4345	0.00676	2.1725	0.00464
0.4355	0.00501	0.4355	0.000257639	2.1775	0.00589
0.4365	0.00714	0.4365	0.00111	2.1825	0.0054
0.4375	0.00507	0.4375	0.00766	2.1875	0.00493
0.4385	0.00462	0.4385	0.00344	2.1925	0.00555
0.4395	0.01029	0.4395	0.00211	2.1975	0.00523
0.4405	0.00513	0.4405	0.00268	2.2025	0.01217
0.4415	0.00488	0.4415	0.00278	2.2075	0.02261
0.4425	0.00644	0.4425	0.00455	2.2125	0.02482
0.4435	0.00443	0.4435	0.00396	2.2175	0.02504
0.4445	0.00604	0.4445	0.00242	2.2225	0.02661
0.4455	0.00725	0.4455	0.00449	2.2275	0.02706
0.4465	0.00555	0.4465	0.00354	2.2325	0.02904
0.4475	0.00472	0.4475	0.00291	2.2375	0.02901
0.4485	0.00647	0.4485	0.00495	2.2425	0.032
0.4495	0.00745	0.4495	0.00511	2.2475	0.03228
0.4505	0.00966	0.4505	0.00423	2.2525	0.03173
0.4515	0.00307	0.4515	0.00345	2.2575	0.0325
0.4525	0.00535	0.4525	0.00206	2.2625	0.03444
0.4535	0.00727	0.4535	0.00453	2.2675	0.03686
0.4545	0.0071	0.4545	0.000345642	2.2725	0.03587
0.4555	0.00221	0.4555	0.00396	2.2775	0.03769
0.4565	0.00905	0.4565	0.000222564	2.2825	0.03834
0.4575	0.00153	0.4575	0.00923	2.2875	0.04019
0.4585	0.00845	0.4585	0.00101	2.2925	0.04137
0.4595	0.00592	0.4595	0.00585	2.2975	0.04166
0.4605	0.00913	0.4605	0.00412	2.3025	0.01836
0.4615	0.00836	0.4615	0.00432	2.3075	0.0089
0.4625	0.00871	0.4625	0.00698	2.3125	0.00782
0.4635	0.00646	0.4635	0.00284	2.3175	0.00825
0.4645	0.00585	0.4645	0.00552	2.3225	0.00844
0.4655	0.00761	0.4655	0.00112	2.3275	0.00796
0.4665	0.00868	0.4665	0.00368	2.3325	0.00749
0.4675	0.00256	0.4675	0.00651	2.3375	0.00764
0.4685	0.00841	0.4685	0.00446	2.3425	0.00795
0.4695	0.00899	0.4695	0.00493	2.3475	0.00723
0.4705	0.00539	0.4705	0.0046	2.3525	0.00724
0.4715	0.00343	0.4715	0.00639	2.3575	0.00708
0.4725	0.00616	0.4725	0.00402	2.3625	0.0083
0.4735	0.00679	0.4735	0.00549	2.3675	0.00708
0.4745	0.00455	0.4745	0.00316	2.3725	0.00657
0.4755	0.00821	0.4755	0.00861	2.3775	0.00724
0.4765	0.00771	0.4765	0.00667	2.3825	0.00789
0.4775	0.01244	0.4775	0.00496	2.3875	0.00673
0.4785	0.00846	0.4785	0.00627	2.3925	0.00675
0.4795	0.00336	0.4795	0.00511	2.3975	0.0071
0.4805	0.00813	0.4805	0.00498	2.4025	0.01833
0.4815	0.00709	0.4815	0.01076	2.4075	0.03301
0.4825	0.00247	0.4825	0.00728	2.4125	0.03718
0.4835	0.0125	0.4835	0.00556	2.4175	0.03627
0.4845	0.000754858	0.4845	0.0079	2.4225	0.03802
0.4855	0.00981	0.4855	0.00375	2.4275	0.03969
0.4865	0.00898	0.4865	0.015	2.4325	0.03927
0.4875	0.00327	0.4875	0.00455	2.4375	0.04272
0.4885	0.01157	0.4885	0.00998	2.4425	0.04294
0.4895	0.00723	0.4895	0.0069	2.4475	0.0444
0.4905	0.00498	0.4905	0.01147	2.4525	0.04654
0.4915	0.00855	0.4915	0.00812	2.4575	0.04728
0.4925	0.00778	0.4925	0.01003	2.4625	0.05019
0.4935	0.00727	0.4935	0.00682	2.4675	0.04981
0.4945	0.00928	0.4945	0.00867	2.4725	0.05119
0.4955	0.00718	0.4955	0.012	2.4775	0.0515
0.4965	0.00412	0.4965	0.00829	2.4825	0.05521
0.4975	0.00882	0.4975	0.01025	2.4875	0.05715
0.4985	0.00739	0.4985	0.0072	2.4925	0.05836
0.4995	0.00893	0.4995	0.01004	2.4975	0.05778
0.5005	0.00459	0.5005	0.0116	2.5025	0.02553
0.5015	0.00498	0.5015	0.00178	2.5075	0.01272
0.5025	0.00357	0.5025	0.000808625	2.5125	0.01166
0.5035	0.01051	0.5035	0.00531	2.5175	0.01113
0.5045	0.00492	0.5045	0.000591163	2.5225	0.01133
0.5055	0.00141	0.5055	0.00404	2.5275	0.01056
0.5065	0.00746	0.5065	0.00152	2.5325	0.00992
0.5075	0.00702	0.5075	0.000373702	2.5375	0.01143
0.5085	0.00544	0.5085	0.00467	2.5425	0.01033
0.5095	0.00794	0.5095	0.00681	2.5475	0.01043
0.5105	0.00933	0.5105	0.000121165	2.5525	0.00986
0.5115	0.00111	0.5115	0.00107	2.5575	0.00983
0.5125	0.00932	0.5125	0.00158	2.5625	0.00878
0.5135	0.0066	0.5135	0.00477	2.5675	0.01004
0.5145	0.00935	0.5145	0.00277	2.5725	0.00868
0.5155	0.00273	0.5155	0.00462	2.5775	0.01059
0.5165	0.00338	0.5165	0.000282508	2.5825	0.00858
0.5175	0.01119	0.5175	0.00407	2.5875	0.00943
0.5185	0.00432	0.5185	0.00409	2.5925	0.00844
0.5195	0.00677	0.5195	0.000236594	2.5975	0.00989
0.5205	0.00597	0.5205	0.0013	2.6025	0.0242
0.5215	0.00502	0.5215	0.00695	2.6075	0.04489
0.5225	0.00746	0.5225	7.2061e-05	2.6125	0.04769
0.5235	0.00486	0.5235	0.00219	2.6175	0.05114
0.5245	0.00919	0.5245	0.00384	2.6225	0.05231
0.5255	0.0048	0.5255	0.00152	2.6275	0.05446
0.5265	0.00747	0.5265	0.0023	2.6325	0.05517
0.5275	0.01157	0.5275	0.00647	2.6375	0.05825
0.5285	0.00342	0.5285	0.00222	2.6425	0.06155
0.5295	0.0096	0.5295	0.000717431	2.6475	0.05858
0.5305	0.000593547	0.5305	0.000661312	2.6525	0.06372
0.5315	0.00673	0.5315	0.00382	2.6575	0.06451
0.5325	0.0094	0.5325	0.00331	2.6625	0.06687
0.5335	0.00481	0.5335	0.00274	2.6675	0.06475
0.5345	0.01001	0.5345	0.00298	2.6725	0.07073
0.5355	0.00299	0.5355	0.00243	2.6775	0.06912
0.5365	0.00732	0.5365	0.00543	2.6825	0.07424
0.5375	0.00397	0.5375	0.00262	2.6875	0.074
0.5385	0.00462	0.5385	0.0013	2.6925	0.07573
0.5395	0.01124	0.5395	0.000461071	2.6975	0.07804
0.5405	0.00529	0.5405	0.00587	2.7025	0.03772
0.5415	0.0082	0.5415	3.3162e-05	2.7075	0.01584
0.5425	0.00541	0.5425	0.00153	2.7125	0.01541
0.5435	0.00526	0.5435	0.00461	2.7175	0.01415
0.5445	0.00322	0.5445	0.00164	2.7225	0.01452
0.5455	0.00935	0.5455	0.00181	2.7275	0.01273
0.5465	0.00578	0.5465	0.00685	2.7325	0.01362
0.5475	0.00457	0.5475	0.00347	2.7375	0.01333
0.5485	0.00489	0.5485	0.000261463	2.7425	0.01276
0.5495	0.00326	0.5495	0.00216	2.7475	0.01442
0.5505	0.00744	0.5505	0.00291	2.7525	0.01408
0.5515	0.00538	0.5515	0.005	2.7575	0.012
0.5525	0.00754	0.5525	0.00104	2.7625	0.01259
0.5535	0.00639	0.5535	0.00164	2.7675	0.01297
0.5545	0.00513	0.5545	0.00394	2.7725	0.01276
0.5555	0.00313	0.5555	0.000881964	2.7775	0.01184
0.5565	0.0058	0.5565	0.00404	2.7825	0.01199
0.5575	0.00808	0.5575	0.000924054	2.7875	0.01249
0.5585	0.00406	0.5585	0.00342	2.7925	0.0134
0.5595	0.0032	0.5595	0.00556	2.7975	0.01042
0.5605	0.00918	0.5605	0.00146	2.8025	0.03394
0.5615	0.00467	0.5615	0.00366	2.8075	0.05694
0.5625	0.00841	0.5625	0.00251	2.8125	0.06447
0.5635	0.00352	0.5635	0.002	2.8175	0.06552
0.5645	0.00601	0.5645	0.00452	2.8225	0.06954
0.5655	0.00515	0.5655	0.00296	2.8275	0.07152
0.5665	0.00886	0.5665	0.000369877	2.8325	0.07307
0.5675	0.00448	0.5675	0.00275	2.8375	0.07548
0.5685	0.00578	0.5685	0.00195	2.8425	0.07659
0.5695	0.00327	0.5695	0.00159	2.8475	0.08126
0.5705	0.00447	0.5705	0.00446	2.8525	0.08253
0.5715	0.00917	0.5715	0.00489	2.8575	0.08566
0.5725	0.0029	0.5725	0.00045788	2.8625	0.08807
0.5735	0.00801	0.5735	0.00185	2.8675	0.08491
0.5745	0.00519	0.5745	0.000135195	2.8725	0.09053
0.5755	0.00803	0.5755	0.000107136	2.8775	0.09024
0.5765	0.00491	0.5765	0.00425	2.8825	0.09837
0.5775	0.00421	0.5775	0.00262	2.8875	0.09703
0.5785	0.01257	0.5785	0.000556089	2.8925	0.09836
0.5795	0.00394	0.5795	0.00763	2.8975	0.10134
0.5805	0.0059	0.5805	0.00194	2.9025	0.04651
0.5815	0.00354	0.5815	0.00185	2.9075	0.02239
0.5825	0.01203	0.5825	0.00331	2.9125	0.018
0.5835	0.00752	0.5835	0.000626238	2.9175	0.0188
0.5845	0.00435	0.5845	0.00286	2.9225	0.01822
0.5855	0.00651	0.5855	0.00176	2.9275	0.01758
0.5865	0.00524	0.5865	0.00427	2.9325	0.01945
0.5875	0.00667	0.5875	0.00122	2.9375	0.01657
0.5885	0.00507	0.5885	0.00048913	2.9425	0.01709
0.5895	0.00731	0.5895	0.00562	2.9475	0.01624
0.5905	0.0057	0.5905	0.000264654	2.9525	0.01451
0.5915	0.00644	0.5915	0.00279	2.9575	0.01488
0.5925	0.00881	0.5925	0.000303553	2.9625	0.01654
0.5935	0.0037	0.5935	0.00676	2.9675	0.01574
0.5945	0.00616	0.5945	3.6987e-05	2.9725	0.01474
0.5955	0.00513	0.5955	0.00206	2.9775	0.01363
0.5965	0.00553	0.5965	0.00427	2.9825	0.01437
0.5975	0.01324	0.5975	0.000324597	2.9875	0.01496
0.5985	0.00705	0.5985	0.00312	2.9925	0.01438
0.5995	0.00112	0.5995	0.00458	2.9975	0.01312
0.6005	0.00874	0.6005	0.00156	3.0025	0.04036
0.6015	0.00731	0.6015	0.00955	3.0075	0.06963
0.6025	0.00371	0.6025	0.00595	3.0125	0.07569
0.6035	0.00727	0.6035	0.00469	3.0175	0.0783
0.6045	0.0076	0.6045	0.00991	3.0225	0.0813
0.6055	0.00942	0.6055	0.00693	3.0275	0.08641
0.6065	0.00261	0.6065	0.01096	3.0325	0.08817
0.6075	0.0099	0.6075	0.00975	3.0375	0.09275
0.6085	0.01083	0.6085	0.01142	3.0425	0.09248
0.6095	0.00564	0.6095	0.01033	3.0475	0.09464
0.6105	0.01388	0.6105	0.00707	3.0525	0.0972
0.6115	0.00512	0.6115	0.01214	3.0575	0.10012
0.6125	0.0093	0.6125	0.01367	3.0625	0.10194
0.6135	0.00522	0.6135	0.01181	3.0675	0.10452
0.6145	0.01141	0.6145	0.0108	3.0725	0.1113
0.6155	0.01141	0.6155	0.01211	3.0775	0.11068
0.6165	0.0071	0.6165	0.01264	3.0825	0.11488
0.6175	0.00628	0.6175	0.0168	3.0875	0.11268
0.6185	0.00654	0.6185	0.01158	3.0925	0.12022
0.6195	0.01031	0.6195	0.01237	3.0975	0.12122
0.6205	0.00429	0.6205	0.01891	3.1025	0.05906
0.6215	0.00829	0.6215	0.01362	3.1075	0.02542
0.6225	0.00981	0.6225	0.01295	3.1125	0.02297
0.6235	0.00555	0.6235	0.01627	3.1175	0.02135
0.6245	0.008	0.6245	0.01717	3.1225	0.02288
0.6255	0.01008	0.6255	0.01471	3.1275	0.02098
0.6265	0.00674	0.6265	0.01965	3.1325	0.02185
0.6275	0.00585	0.6275	0.01724	3.1375	0.02029
0.6285	0.0131	0.6285	0.01753	3.1425	0.02159
0.6295	0.00567	0.6295	0.01913	3.1475	0.01998
0.6305	0.01123	0.6305	0.01501	3.1525	0.01968
0.6315	0.00531	0.6315	0.02173	3.1575	0.01992
0.6325	0.01219	0.6325	0.02114	3.1625	0.0193
0.6335	0.00649	0.6335	0.01703	3.1675	0.01936
0.6345	0.01003	0.6345	0.0228	3.1725	0.01927
0.6355	0.00961	0.6355	0.02256	3.1775	0.01811
0.6365	0.00958	0.6365	0.02252	3.1825	0.01795
0.6375	0.00959	0.6375	0.02077	3.1875	0.01876
0.6385	0.00674	0.6385	0.02403	3.1925	0.01779
0.6395	0.0074	0.6395	0.02155	3.1975	0.01793
0.6405	0.01288	0.6405	0.02651	3.2025	0.05039
0.6415	0.0054	0.6415	0.02352	3.2075	0.08788
0.6425	0.01521	0.6425	0.02824	3.2125	0.0969
0.6435	0.00564	0.6435	0.02032	3.2175	0.09924
0.6445	0.00848	0.6445	0.03033	3.2225	0.10571
0.6455	0.01106	0.6455	0.02491	3.2275	0.10782
0.6465	0.00896	0.6465	0.03043	3.2325	0.11016
0.6475	0.01161	0.6475	0.03201	3.2375	0.1126
0.6485	0.01109	0.6485	0.03044	3.2425	0.1177
0.6495	0.0107	0.6495	0.02878	3.2475	0.1221
0.6505	0.01045	0.6505	0.03225	3.2525	0.12168
0.6515	0.00993	0.6515	0.03438	3.2575	0.12086
0.6525	0.01116	0.6525	0.03238	3.2625	0.12923
0.6535	0.01047	0.6535	0.03227	3.2675	0.13615
0.6545	0.00739	0.6545	0.03354	3.2725	0.13653
0.6555	0.01665	0.6555	0.03892	3.2775	0.13741
0.6565	0.00315	0.6565	0.03674	3.2825	0.14019
0.6575	0.01428	0.6575	0.03888	3.2875	0.14394
0.6585	0.01031	0.6585	0.03754	3.2925	0.1532
0.6595	0.01068	0.6595	0.03909	3.2975	0.14564
0.6605	0.01171	0.6605	0.03964	3.3025	0.06897
0.6615	0.01123	0.6615	0.04352	3.3075	0.0329
0.6625	0.01224	0.6625	0.04391	3.3125	0.02735
0.6635	0.01139	0.6635	0.0454	3.3175	0.02656
0.6645	0.01193	0.6645	0.04488	3.3225	0.02668
0.6655	0.01102	0.6655	0.04396	3.3275	0.02668
0.6665	0.00998	0.6665	0.04975	3.3325	0.02643
0.6675	0.01272	0.6675	0.04744	3.3375	0.02628
0.6685	0.01211	0.6685	0.05003	3.3425	0.02466
0.6695	0.01787	0.6695	0.05495	3.3475	0.02438
0.6705	0.01048	0.6705	0.05581	3.3525	0.02438
0.6715	0.01304	0.6715	0.05103	3.3575	0.02377
0.6725	0.00914	0.6725	0.05649	3.3625	0.02382
0.6735	0.01482	0.6735	0.0567	3.3675	0.02335
0.6745	0.01151	0.6745	0.05984	3.3725	0.02359
0.6755	0.01459	0.6755	0.06002	3.3775	0.02165
0.6765	0.00743	0.6765	0.06309	3.3825	0.02364
0.6775	0.01667	0.6775	0.05959	3.3875	0.02239
0.6785	0.01186	0.6785	0.06381	3.3925	0.02243
0.6795	0.01689	0.6795	0.06528	3.3975	0.02099
0.6805	0.01115	0.6805	0.06419	3.4025	0.06136
0.6815	0.01464	0.6815	0.06738	3.4075	0.10733
0.6825	0.01146	0.6825	0.07197	3.4125	0.11758
0.6835	0.01689	0.6835	0.0678	3.4175	0.12178
0.6845	0.01397	0.6845	0.07177	3.4225	0.12372
0.6855	0.01191	0.6855	0.07294	3.4275	0.1284
0.6865	0.01705	0.6865	0.07414	3.4325	0.13055
0.6875	0.013	0.6875	0.07985	3.4375	0.13461
0.6885	0.01522	0.6885	0.07856	3.4425	0.13674
0.6895	0.01149	0.6895	0.08174	3.4475	0.14224
0.6905	0.01525	0.6905	0.08473	3.4525	0.1411
0.6915	0.01876	0.6915	0.08718	3.4575	0.14686
0.6925	0.01148	0.6925	0.08379	3.4625	0.15763
0.6935	0.01867	0.6935	0.09209	3.4675	0.15863
0.6945	0.01388	0.6945	0.09128	3.4725	0.15623
0.6955	0.0157	0.6955	0.08887	3.4775	0.15888
0.6965	0.01841	0.6965	0.09408	3.4825	0.16817
0.6975	0.01628	0.6975	0.10031	3.4875	0.17454
0.6985	0.01928	0.6985	0.09952	3.4925	0.17786
0.6995	0.01314	0.6995	0.10083	3.4975	0.17428
0.7005	0.01121	0.7005	0.0945	3.5025	0.08321
0.7015	0.00653	0.7015	0.03353	3.5075	0.04053
0.7025	0.00698	0.7025	0.01295	3.5125	0.03436
0.7035	0.01033	0.7035	0.0149	3.5175	0.03437
0.7045	0.00546	0.7045	0.01046	3.5225	0.03275
0.7055	0.00609	0.7055	0.00744	3.5275	0.03304
0.7065	0.00653	0.7065	0.00937	3.5325	0.03109
0.7075	0.00804	0.7075	0.01198	3.5375	0.03016
0.7085	0.00887	0.7085	0.00762	3.5425	0.03031
0.7095	0.00775	0.7095	0.00841	3.5475	0.02971
0.7105	0.0066	0.7105	0.01491	3.5525	0.03054
0.7115	0.00895	0.7115	0.0078	3.5575	0.02843
0.7125	0.01012	0.7125	0.01133	3.5625	0.02823
0.7135	0.00258	0.7135	0.00782	3.5675	0.02844
0.7145	0.01086	0.7145	0.00554	3.5725	0.02684
0.7155	0.00468	0.7155	0.01237	3.5775	0.02716
0.7165	0.01052	0.7165	0.00725	3.5825	0.02757
0.7175	0.00681	0.7175	0.01209	3.5875	0.02608
0.7185	0.00898	0.7185	0.01005	3.5925	0.02579
0.7195	0.00848	0.7195	0.0077	3.5975	0.02606
0.7205	0.00841	0.7205	0.00973	3.6025	0.07096
0.7215	0.00566	0.7215	0.00642	3.6075	0.12617
0.7225	0.00842	0.7225	0.01005	3.6125	0.13939
0.7235	0.00698	0.7235	0.00934	3.6175	0.1445
0.7245	0.00507	0.7245	0.00814	3.6225	0.14657
0.7255	0.00994	0.7255	0.00989	3.6275	0.15113
0.7265	0.00555	0.7265	0.0055	3.6325	0.15725
0.7275	0.00243	0.7275	0.01068	3.6375	0.15652
0.7285	0.00955	0.7285	0.01019	3.6425	0.16136
0.7295	0.00672	0.7295	0.00595	3.6475	0.16427
0.7305	0.00888	0.7305	0.0083	3.6525	0.16726
0.7315	0.00956	0.7315	0.01051	3.6575	0.17273
0.7325	0.00599	0.7325	0.00826	3.6625	0.18019
0.7335	0.00602	0.7335	0.00903	3.6675	0.18135
0.7345	0.01091	0.7345	0.00823	3.6725	0.18285
0.7355	0.00951	0.7355	0.00911	3.6775	0.18813
0.7365	0.00483	0.7365	0.00875	3.6825	0.18906
0.7375	0.00776	0.7375	0.01028	3.6875	0.19481
0.7385	0.00531	0.7385	0.00652	3.6925	0.19813
0.7395	0.00648	0.7395	0.0089	3.6975	0.20441
0.7405	0.00808	0.7405	0.01328	3.7025	0.09567
0.7415	0.01192	0.7415	0.00262	3.7075	0.04437
0.7425	0.00108	0.7425	0.00951	3.7125	0.03973
0.7435	0.01023	0.7435	0.01189	3.7175	0.03998
0.7445	0.00611	0.7445	0.00533	3.7225	0.03929
0.7455	0.00569	0.7455	0.00761	3.7275	0.03913
0.7465	0.00855	0.7465	0.00887	3.7325	0.03772
0.7475	0.00916	0.7475	0.00941	3.7375	0.03646
0.7485	0.00873	0.7485	0.01174	3.7425	0.03729
0.7495	0.00629	0.7495	0.00508	3.7475	0.0363
0.7505	0.00892	0.7505	0.01001	3.7525	0.03634
0.7515	0.00519	0.7515	0.01202	3.7575	0.03346
0.7525	0.00655	0.7525	0.00256	3.7625	0.03281
0.7535	0.0068	0.7535	0.00806	3.7675	0.03363
0.7545	0.00798	0.7545	0.01388	3.7725	0.03413
0.7555	0.00351	0.7555	0.00533	3.7775	0.03191
0.7565	0.0102	0.7565	0.01116	3.7825	0.03096
0.7575	0.00764	0.7575	0.00951	3.7875	0.03248
0.7585	0.00571	0.7585	0.00498	3.7925	0.03178
0.7595	0.00559	0.7595	0.00916	3.7975	0.03004
0.7605	0.00442	0.7605	0.00559	3.8025	0.08298
0.7615	0.01018	0.7615	0.01153	3.8075	0.14439
0.7625	0.00388	0.7625	0.00623	3.8125	0.16063
0.7635	0.00989	0.7635	0.00967	3.8175	0.1629
0.7645	0.00599	0.7645	0.01111	3.8225	0.17226
0.7655	0.00428	0.7655	0.0059	3.8275	0.17223
0.7665	0.01121	0.7665	0.00891	3.8325	0.18072
0.7675	0.00803	0.7675	0.00493	3.8375	0.18196
0.7685	0.00747	0.7685	0.00654	3.8425	0.18342
0.7695	0.00476	0.7695	0.0135	3.8475	0.19167
0.7705	0.00891	0.7705	0.01248	3.8525	0.19701
0.7715	0.00363	0.7715	0.00455	3.8575	0.19489
0.7725	0.0064	0.7725	0.00977	3.8625	0.19991
0.7735	0.00869	0.7735	0.00797	3.8675	0.20336
0.7745	0.00713	0.7745	0.01052	3.8725	0.2062
0.7755	0.00967	0.7755	0.007	3.8775	0.2158
0.7765	0.00131	0.7765	0.00822	3.8825	0.21761
0.7775	0.00963	0.7775	0.00792	3.8875	0.22551
0.7785	0.00719	0.7785	0.01142	3.8925	0.22847
0.7795	0.00902	0.7795	0.00743	3.8975	0.23229
0.7805	0.00794	0.7805	0.00971	3.9025	0.11146
0.7815	0.00357	0.7815	0.00222	3.9075	0.05251
0.7825	0.0116	0.7825	0.00801	3.9125	0.04656
0.7835	0.00334	0.7835	0.00842	3.9175	0.04619
0.7845	0.00982	0.7845	0.00715	3.9225	0.04557
0.7855	0.00926	0.7855	0.00986	3.9275	0.04349
0.7865	0.000542644	0.7865	0.0066	3.9325	0.04229
0.7875	0.00671	0.7875	0.00822	3.9375	0.04167
0.7885	0.008	0.7885	0.00961	3.9425	0.04234
0.7895	0.00721	0.7895	0.00727	3.9475	0.03805
0.7905	0.00945	0.7905	0.00853	3.9525	0.03718
0.7915	0.00323	0.7915	0.00888	3.9575	0.03701
0.7925	0.00545	0.7925	0.00904	3.9625	0.03793
0.7935	0.00874	0.7935	0.00871	3.9675	0.03714
0.7945	0.00856	0.7945	0.0089	3.9725	0.03494
0.7955	0.00839	0.7955	0.00804	3.9775	0.03334
0.7965	0.0039	0.7965	0.0082	3.9825	0.03574
0.7975	0.00911	0.7975	0.00796	3.9875	0.03518
0.7985	0.00451	0.7985	0.00686	3.9925	0.03289
0.7995	0.00747	0.7995	0.00907	3.9975	0.03178
0.8005	0.01126	0.8005	0.00892	4.0025	0.08903
0.8015	0.01024	0.8015	0.02494	4.0075	0.16097
0.8025	0.01362	0.8025	0.05372	4.0125	0.17604
0.8035	0.01706	0.8035	0.06346	4.0175	0.177
0.8045	0.01441	0.8045	0.07138	4.0225	0.17905
0.8055	0.01304	0.8055	0.07874	4.0275	0.18384
0.8065	0.01865	0.8065	0.08341	4.0325	0.18718
0.8075	0.01639	0.8075	0.08719	4.0375	0.19247
0.8085	0.01438	0.8085	0.09342	4.0425	0.19496
0.8095	0.01715	0.8095	0.09198	4.0475	0.20026
0.8105	0.01802	0.8105	0.0979	4.0525	0.20436
0.8115	0.01402	0.8115	0.10212	4.0575	0.2086
0.8125	0.01804	0.8125	0.11162	4.0625	0.2112
0.8135	0.01716	0.8135	0.10355	4.0675	0.21684
0.8145	0.01839	0.8145	0.11045	4.0725	0.22078
0.8155	0.01855	0.8155	0.11212	4.0775	0.22447
0.8165	0.0175	0.8165	0.12285	4.0825	0.2296
0.8175	0.01701	0.8175	0.12006	4.0875	0.23421
0.8185	0.01778	0.8185	0.12289	4.0925	0.23954
0.8195	0.01934	0.8195	0.12675	4.0975	0.24391
0.8205	0.02149	0.8205	0.1295	4.1025	0.1168
0.8215	0.02182	0.8215	0.12632	4.1075	0.05291
0.8225	0.01633	0.8225	0.13209	4.1125	0.04805
0.8235	0.01884	0.8235	0.13267	4.1175	0.04722
0.8245	0.01992	0.8245	0.13412	4.1225	0.04653
0.8255	0.02572	0.8255	0.13319	4.1275	0.04394
0.8265	0.02274	0.8265	0.13737	4.1325	0.04429
0.8275	0.01847	0.8275	0.13754	4.1375	0.04317
0.8285	0.02112	0.8285	0.13591	4.1425	0.0426
0.8295	0.02347	0.8295	0.14722	4.1475	0.04168
0.8305	0.02399	0.8305	0.14945	4.1525	0.04094
0.8315	0.01644	0.8315	0.14506	4.1575	0.04107
0.8325	0.02583	0.8325	0.1539	4.1625	0.03975
0.8335	0.02064	0.8335	0.15763	4.1675	0.0397
0.8345	0.02176	0.8345	0.15648	4.1725	0.0391
0.8355	0.02545	0.8355	0.16036	4.1775	0.0381
0.8365	0.02439	0.8365	0.1672	4.1825	0.03749
0.8375	0.02429	0.8375	0.16331	4.1875	0.03681
0.8385	0.02266	0.8385	0.17748	4.1925	0.03641
0.8395	0.02454	0.8395	0.17725	4.1975	0.0344
0.8405	0.02597	0.8405	0.17638	4.2025	0.09892
0.8415	0.0248	0.8415	0.18377	4.2075	0.17059
0.8425	0.02566	0.8425	0.18498	4.2125	0.18692
0.8435	0.02855	0.8435	0.18425	4.2175	0.19392
0.8445	0.02198	0.8445	0.1925	4.2225	0.19948
0.8455	0.02847	0.8455	0.193	4.2275	0.2035
0.8465	0.02353	0.8465	0.19723	4.2325	0.20833
0.8475	0.02829	0.8475	0.20479	4.2375	0.21568
0.8485	0.02743	0.8485	0.20789	4.2425	0.22595
0.8495	0.02578	0.8495	0.21591	4.2475	0.22962
0.8505	0.02732	0.8505	0.21488	4.2525	0.22889
0.8515	0.03431	0.8515	0.21801	4.2575	0.23095
0.8525	0.03281	0.8525	0.22644	4.2625	0.24326
0.8535	0.03279	0.8535	0.22594	4.2675	0.24853
0.8545	0.02541	0.8545	0.22813	4.2725	0.25125
0.8555	0.02845	0.8555	0.23374	4.2775	0.25048
0.8565	0.03348	0.8565	0.23398	4.2825	0.25784
0.8575	0.02902	0.8575	0.23791	4.2875	0.26874
0.8585	0.02856	0.8585	0.24792	4.2925	0.27493
0.8595	0.03255	0.8595	0.25245	4.2975	0.27349
0.8605	0.03222	0.8605	0.25353	4.3025	0.1302
0.8615	0.03302	0.8615	0.25777	4.3075	0.06058
0.8625	0.03325	0.8625	0.26437	4.3125	0.05544
0.8635	0.03214	0.8635	0.26858	4.3175	0.05226
0.8645	0.03803	0.8645	0.27329	4.3225	0.05191
0.8655	0.03532	0.8655	0.28004	4.3275	0.05016
0.8665	0.03101	0.8665	0.28192	4.3325	0.04963
0.8675	0.03549	0.8675	0.28378	4.3375	0.04929
0.8685	0.0376	0.8685	0.29133	4.3425	0.04846
0.8695	0.03422	0.8695	0.3012	4.3475	0.0467
0.8705	0.0347	0.8705	0.29935	4.3525	0.04759
0.8715	0.03476	0.8715	0.3135	4.3575	0.04589
0.8725	0.0408	0.8725	0.31196	4.3625	0.04524
0.8735	0.03314	0.8735	0.31647	4.3675	0.04427
0.8745	0.04295	0.8745	0.32106	4.3725	0.04294
0.8755	0.03955	0.8755	0.32827	4.3775	0.04264
0.8765	0.04066	0.8765	0.33768	4.3825	0.04322
0.8775	0.04149	0.8775	0.3353	4.3875	0.042
0.8785	0.04147	0.8785	0.34295	4.3925	0.04007
0.8795	0.043	0.8795	0.35203	4.3975	0.04016
0.8805	0.05194	0.8805	0.35672	4.4025	0.11066
0.8815	0.04482	0.8815	0.36621	4.4075	0.18902
0.8825	0.04371	0.8825	0.37373	4.4125	0.20759
0.8835	0.04702	0.8835	0.37368	4.4175	0.21631
0.8845	0.0439	0.8845	0.38148	4.4225	0.22103
0.8855	0.04263	0.8855	0.37952	4.4275	0.22354
0.8865	0.05077	0.8865	0.39046	4.4325	0.22954
0.8875	0.04326	0.8875	0.38999	4.4375	0.23378
0.8885	0.04434	0.8885	0.40443	4.4425	0.24086
0.8895	0.04685	0.8895	0.40999	4.4475	0.2483
0.8905	0.04745	0.8905	0.41505	4.4525	0.2512
0.8915	0.04966	0.8915	0.42006	4.4575	0.25611
0.8925	0.04648	0.8925	0.42473	4.4625	0.26992
0.8935	0.04325	0.8935	0.43326	4.4675	0.27588
0.8945	0.04739	0.8945	0.43824	4.4725	0.2712
0.8955	0.05296	0.8955	0.44214	4.4775	0.27455
0.8965	0.05054	0.8965	0.45428	4.4825	0.28566
0.8975	0.05287	0.8975	0.46563	4.4875	0.29586
0.8985	0.05034	0.8985	0.46381	4.4925	0.29576
0.8995	0.05474	0.8995	0.4695	4.4975	0.29448
0.9005	0.03669	0.9005	0.44066	4.5025	0.14618
0.9015	0.01243	0.9015	0.18118	4.5075	0.06957
0.9025	0.01269	0.9025	0.09277	4.5125	0.06363
0.9035	0.00857	0.9035	0.07381	4.5175	0.05935
0.9045	0.01426	0.9045	0.06709	4.5225	0.05651
0.9055	0.00768	0.9055	0.06215	4.5275	0.0565
0.9065	0.01571	0.9065	0.058	4.5325	0.05523
0.9075	0.00857	0.9075	0.06065	4.5375	0.05435
0.9085	0.01335	0.9085	0.05341	4.5425	0.05301
0.9095	0.00901	0.9095	0.05834	4.5475	0.05229
0.9105	0.01084	0.9105	0.05751	4.5525	0.05266
0.9115	0.01296	0.9115	0.05308	4.5575	0.05152
0.9125	0.01149	0.9125	0.05798	4.5625	0.04957
0.9135	0.00641	0.9135	0.04938	4.5675	0.04908
0.9145	0.00977	0.9145	0.0565	4.5725	0.04819
0.9155	0.01135	0.9155	0.05131	4.5775	0.04765
0.9165	0.00825	0.9165	0.05672	4.5825	0.04636
0.9175	0.0123	0.9175	0.05006	4.5875	0.04547
0.9185	0.00972	0.9185	0.05181	4.5925	0.04605
0.9195	0.01116	0.9195	0.05326	4.5975	0.0442
0.9205	0.01261	0.9205	0.04909	4.6025	0.12217
0.9215	0.0062	0.9215	0.05556	4.6075	0.20865
0.9225	0.01503	0.9225	0.04937	4.6125	0.2278
0.9235	0.00778	0.9235	0.05192	4.6175	0.23747
0.9245	0.01175	0.9245	0.05192	4.6225	0.24205
0.9255	0.0129	0.9255	0.04938	4.6275	0.24923
0.9265	0.00846	0.9265	0.04932	4.6325	0.25044
0.9275	0.01119	0.9275	0.05448	4.6375	0.25449
0.9285	0.01072	0.9285	0.04866	4.6425	0.26126
0.9295	0.01077	0.9295	0.04878	4.6475	0.2662
0.9305	0.01161	0.9305	0.04857	4.6525	0.27017
0.9315	0.00902	0.9315	0.05085	4.6575	0.27536
0.9325	0.01066	0.9325	0.05363	4.6625	0.28063
0.9335	0.00739	0.9335	0.04867	4.6675	0.28582
0.9345	0.01418	0.9345	0.04834	4.6725	0.29055
0.9355	0.00913	0.9355	0.05136	4.6775	0.29695
0.9365	0.0075	0.9365	0.04878	4.6825	0.3008
0.9375	0.00993	0.9375	0.04838	4.6875	0.30706
0.9385	0.00984	0.9385	0.04822	4.6925	0.31268
0.9395	0.01122	0.9395	0.04878	4.6975	0.31766
0.9405	0.0073	0.9405	0.04955	4.7025	0.15519
0.9415	0.01161	0.9415	0.04946	4.7075	0.07296
0.9425	0.00911	0.9425	0.04495	4.7125	0.06588
0.9435	0.00784	0.9435	0.05092	4.7175	0.0633
0.9445	0.01045	0.9445	0.04804	4.7225	0.0619
0.9455	0.00693	0.9455	0.05061	4.7275	0.06167
0.9465	0.00738	0.9465	0.04423	4.7325	0.05983
0.9475	0.01023	0.9475	0.0461	4.7375	0.06072
0.9485	0.01034	0.9485	0.04704	4.7425	0.06088
0.9495	0.00892	0.9495	0.0485	4.7475	0.0596
0.9505	0.01265	0.9505	0.04536	4.7525	0.05767
0.9515	0.00757	0.9515	0.05053	4.7575	0.05556
0.9525	0.01102	0.9525	0.04192	4.7625	0.05798
0.9535	0.00916	0.9535	0.0449	4.7675	0.05661
0.9545	0.00947	0.9545	0.04772	4.7725	0.05452
0.9555	0.01102	0.9555	0.04656	4.7775	0.05193
0.9565	0.00766	0.9565	0.04496	4.7825	0.05266
0.9575	0.00662	0.9575	0.04486	4.7875	0.05227
0.9585	0.01253	0.9585	0.04406	4.7925	0.05192
0.9595	0.00899	0.9595	0.04799	4.7975	0.05017
0.9605	0.00913	0.9605	0.04394	4.8025	0.12979
0.9615	0.01228	0.9615	0.04211	4.8075	0.22363
0.9625	0.00667	0.9625	0.0475	4.8125	0.24469
0.9635	0.01337	0.9635	0.04128	4.8175	0.25303
0.9645	0.00684	0.9645	0.04467	4.8225	0.25836
0.9655	0.01285	0.9655	0.04647	4.8275	0.26362
0.9665	0.00903	0.9665	0.03997	4.8325	0.26852
0.9675	0.00718	0.9675	0.04593	4.8375	0.27299
0.9685	0.00984	0.9685	0.04396	4.8425	0.27806
0.9695	0.00862	0.9695	0.04533	4.8475	0.28514
0.9705	0.01135	0.9705	0.04716	4.8525	0.28987
0.9715	0.01002	0.9715	0.03813	4.8575	0.29585
0.9725	0.00879	0.9725	0.04433	4.8625	0.30009
0.9735	0.00827	0.9735	0.03968	4.8675	0.30675
0.9745	0.00647	0.9745	0.04744	4.8725	0.31133
0.9755	0.01012	0.9755	0.03654	4.8775	0.31761
0.9765	0.01025	0.9765	0.04586	4.8825	0.32432
0.9775	0.00862	0.9775	0.03911	4.8875	0.32708
0.9785	0.00897	0.9785	0.04467	4.8925	0.33237
0.9795	0.01208	0.9795	0.04272	4.8975	0.33926
0.9805	0.01213	0.9805	0.04391	4.9025	0.16682
0.9815	0.00639	0.9815	0.03991	4.9075	0.0784
0.9825	0.00848	0.9825	0.04128	4.9125	0.0707
0.9835	0.00601	0.9835	0.04481	4.9175	0.06892
0.9845	0.01125	0.9845	0.04044	4.9225	0.06636
0.9855	0.00998	0.9855	0.04165	4.9275	0.06497
0.9865	0.01003	0.9865	0.03848	4.9325	0.06519
0.9875	0.01113	0.9875	0.04434	4.9375	0.0624
0.9885	0.00795	0.9885	0.03932	4.9425	0.06218
0.9895	0.00736	0.9895	0.03914	4.9475	0.06389
0.9905	0.01179	0.9905	0.03784	4.9525	0.06146
0.9915	0.00961	0.9915	0.04708	4.9575	0.06006
0.9925	0.00951	0.9925	0.03392	4.9625	0.06207
0.9935	0.00867	0.9935	0.03762	4.9675	0.06015
0.9945	0.00851	0.9945	0.04468	4.9725	0.05707
0.9955	0.01376	0.9955	0.0413	4.9775	0.05582
0.9965	0.00769	0.9965	0.04072	4.9825	0.05743
0.9975	0.0113	0.9975	0.03856	4.9875	0.05786
0.9985	0.00994	0.9985	0.03969	4.9925	0.05487
0.9995	0.00838	0.9995	0.03676	4.9975	0.0508
1.0005	0.01466	1.0005	0.04832	5.0025	0.14263
1.0015	0.03554	1.0015	0.12999	5.0075	0.24745
1.0025	0.04406	1.0025	0.22977	5.0125	0.26831
1.0035	0.03861	1.0035	0.28849	5.0175	0.27008
1.0045	0.04739	1.0045	0.33278	5.0225	0.27412
1.0055	0.04105	1.0055	0.3496	5.0275	0.2795
1.0065	0.04752	1.0065	0.36392	5.0325	0.28506
1.0075	0.04028	1.0075	0.3758	5.0375	0.29085
1.0085	0.04312	1.0085	0.38682	5.0425	0.29683
1.0095	0.05135	1.0095	0.39803	5.0475	0.30148
1.0105	0.04634	1.0105	0.40525	5.0525	0.30729
1.0115	0.04424	1.0115	0.41408	5.0575	0.31412
1.0125	0.04809	1.0125	0.41829	5.0625	0.31785
1.0135	0.04762	1.0135	0.42522	5.0675	0.32476
1.0145	0.04931	1.0145	0.42585	5.0725	0.33
1.0155	0.05024	1.0155	0.43	5.0775	0.33766
1.0165	0.0537	1.0165	0.44005	5.0825	0.34256
1.0175	0.05249	1.0175	0.44942	5.0875	0.34817
1.0185	0.04843	1.0185	0.45715	5.0925	0.35545
1.0195	0.04977	1.0195	0.46443	5.0975	0.36023
1.0205	0.05198	1.0205	0.4682	5.1025	0.17887
1.0215	0.05742	1.0215	0.4792	5.1075	0.08416
1.0225	0.05521	1.0225	0.47344	5.1125	0.07652
1.0235	0.05954	1.0235	0.48178	5.1175	0.07488
1.0245	0.05811	1.0245	0.48869	5.1225	0.07195
1.0255	0.05392	1.0255	0.49483	5.1275	0.07136
1.0265	0.05458	1.0265	0.50803	5.1325	0.0695
1.0275	0.06446	1.0275	0.5146	5.1375	0.0695
1.0285	0.06134	1.0285	0.51496	5.1425	0.06628
1.0295	0.06417	1.0295	0.52396	5.1475	0.06626
1.0305	0.05569	1.0305	0.52823	5.1525	0.06478
1.0315	0.06047	1.0315	0.53837	5.1575	0.06353
1.0325	0.06703	1.0325	0.5418	5.1625	0.06203
1.0335	0.06313	1.0335	0.55141	5.1675	0.06263
1.0345	0.0667	1.0345	0.55587	5.1725	0.06149
1.0355	0.07095	1.0355	0.56411	5.1775	0.05974
1.0365	0.06323	1.0365	0.57227	5.1825	0.05917
1.0375	0.06846	1.0375	0.57889	5.1875	0.05788
1.0385	0.06804	1.0385	0.58619	5.1925	0.05608
1.0395	0.06765	1.0395	0.59277	5.1975	0.05667
1.0405	0.07293	1.0405	0.60403	5.2025	0.14908
1.0415	0.06629	1.0415	0.60751	5.2075	0.25134
1.0425	0.07701	1.0425	0.61134	5.2125	0.27605
1.0435	0.07095	1.0435	0.62497	5.2175	0.28556
1.0445	0.07246	1.0445	0.62797	5.2225	0.28994
1.0455	0.08072	1.0455	0.63436	5.2275	0.29751
1.0465	0.0712	1.0465	0.65357	5.2325	0.30428
1.0475	0.07266	1.0475	0.65737	5.2375	0.31246
1.0485	0.07889	1.0485	0.66805	5.2425	0.32438
1.0495	0.07513	1.0495	0.67386	5.2475	0.33251
1.0505	0.07467	1.0505	0.68595	5.2525	0.32865
1.0515	0.07603	1.0515	0.69439	5.2575	0.33154
1.0525	0.07731	1.0525	0.70886	5.2625	0.34347
1.0535	0.07958	1.0535	0.70372	5.2675	0.3555
1.0545	0.07994	1.0545	0.71704	5.2725	0.35552
1.0555	0.0855	1.0555	0.72542	5.2775	0.35536
1.0565	0.07957	1.0565	0.73092	5.2825	0.36419
1.0575	0.08487	1.0575	0.73561	5.2875	0.37919
1.0585	0.09055	1.0585	0.73506	5.2925	0.38722
1.0595	0.08833	1.0595	0.73873	5.2975	0.38079
1.0605	0.08803	1.0605	0.74711	5.3025	0.18882
1.0615	0.07956	1.0615	0.75736	5.3075	0.09283
1.0625	0.08751	1.0625	0.75986	5.3125	0.08387
1.0635	0.08036	1.0635	0.76559	5.3175	0.08013
1.0645	0.09186	1.0645	0.77499	5.3225	0.07813
1.0655	0.09016	1.0655	0.78129	5.3275	0.0773
1.0665	0.09385	1.0665	0.78968	5.3325	0.07418
1.0675	0.09607	1.0675	0.80256	5.3375	0.07369
1.0685	0.0904	1.0685	0.81687	5.3425	0.07191
1.0695	0.09303	1.0695	0.83029	5.3475	0.07151
1.0705	0.09614	1.0705	0.83151	5.3525	0.07048
1.0715	0.0914	1.0715	0.8517	5.3575	0.06998
1.0725	0.09875	1.0725	0.85848	5.3625	0.06882
1.0735	0.09924	1.0735	0.87647	5.3675	0.06862
1.0745	0.10096	1.0745	0.87517	5.3725	0.06696
1.0755	0.10052	1.0755	0.88319	5.3775	0.06603
1.0765	0.10105	1.0765	0.9075	5.3825	0.06358
1.0775	0.10543	1.0775	0.90502	5.3875	0.06245
1.0785	0.10721	1.0785	0.91671	5.3925	0.0628
1.0795	0.10758	1.0795	0.92066	5.3975	0.0606
1.0805	0.10714	1.0805	0.92269	5.4025	0.15966
1.0815	0.11047	1.0815	0.93182	5.4075	0.27165
1.0825	0.11257	1.0825	0.93117	5.4125	0.29518
1.0835	0.11413	1.0835	0.93868	5.4175	0.3052
1.0845	0.10256	1.0845	0.95288	5.4225	0.31256
1.0855	0.10677	1.0855	0.95561	5.4275	0.31687
1.0865	0.10474	1.0865	0.96599	5.4325	0.32302
1.0875	0.10852	1.0875	0.97255	5.4375	0.32745
1.0885	0.10263	1.0885	0.99345	5.4425	0.33497
1.0895	0.11178	1.0895	1.00095	5.4475	0.34257
1.0905	0.10784	1.0905	1.01877	5.4525	0.34186
1.0915	0.10615	1.0915	1.01944	5.4575	0.35133
1.0925	0.11019	1.0925	1.03634	5.4625	0.3656
1.0935	0.11017	1.0935	1.05041	5.4675	0.36853
1.0945	0.11069	1.0945	1.0679	5.4725	0.36893
1.0955	0.11482	1.0955	1.07305	5.4775	0.37131
1.0965	0.1116	1.0965	1.08229	5.4825	0.38708
1.0975	0.11625	1.0975	1.09017	5.4875	0.39531
1.0985	0.12184	1.0985	1.10685	5.4925	0.39965
1.0995	0.1195	1.0995	1.1128	5.4975	0.39586
1.1005	0.08663	1.1005	1.03579	5.5025	0.1987
1.1015	0.02841	1.1015	0.48734	5.5075	0.09677
1.1025	0.02	1.1025	0.27659	5.5125	0.09025
1.1035	0.01912	1.1035	0.2208	5.5175	0.08397
1.1045	0.02149	1.1045	0.19897	5.5225	0.08042
1.1055	0.01664	1.1055	0.18761	5.5275	0.08013
1.1065	0.02159	1.1065	0.18092	5.5325	0.07653
1.1075	0.02616	1.1075	0.17199	5.5375	0.07666
1.1085	0.0186	1.1085	0.1715	5.5425	0.07477
1.1095	0.01716	1.1095	0.16865	5.5475	0.07379
1.1105	0.01928	1.1105	0.16624	5.5525	0.0733
1.1115	0.01686	1.1115	0.16228	5.5575	0.07177
1.1125	0.0186	1.1125	0.16116	5.5625	0.06936
1.1135	0.02196	1.1135	0.16263	5.5675	0.06849
1.1145	0.01538	1.1145	0.16002	5.5725	0.06812
1.1155	0.02053	1.1155	0.1605	5.5775	0.06771
1.1165	0.01692	1.1165	0.15896	5.5825	0.06492
1.1175	0.02273	1.1175	0.15842	5.5875	0.06424
1.1185	0.01529	1.1185	0.15758	5.5925	0.0624
1.1195	0.01663	1.1195	0.15742	5.5975	0.06266
1.1205	0.02129	1.1205	0.15718	5.6025	0.16511
1.1215	0.01985	1.1215	0.15286	5.6075	0.27857
1.1225	0.01957	1.1225	0.1577	5.6125	0.30503
1.1235	0.01762	1.1235	0.15103	5.6175	0.31616
1.1245	0.02215	1.1245	0.15487	5.6225	0.32242
1.1255	0.0173	1.1255	0.15262	5.6275	0.32762
1.1265	0.02121	1.1265	0.15483	5.6325	0.3328
1.1275	0.02001	1.1275	0.15194	5.6375	0.34006
1.1285	0.01839	1.1285	0.1537	5.6425	0.3443
1.1295	0.01816	1.1295	0.14771	5.6475	0.35081
1.1305	0.01521	1.1305	0.15011	5.6525	0.35562
1.1315	0.02062	1.1315	0.1469	5.6575	0.36064
1.1325	0.01751	1.1325	0.15025	5.6625	0.365
1.1335	0.01978	1.1335	0.15099	5.6675	0.37207
1.1345	0.01776	1.1345	0.14639	5.6725	0.37863
1.1355	0.01827	1.1355	0.14711	5.6775	0.38436
1.1365	0.01666	1.1365	0.14681	5.6825	0.3933
1.1375	0.01581	1.1375	0.14438	5.6875	0.39868
1.1385	0.0175	1.1385	0.1427	5.6925	0.40487
1.1395	0.0152	1.1395	0.14651	5.6975	0.41098
1.1405	0.01787	1.1405	0.14684	5.7025	0.2043
1.1415	0.01696	1.1415	0.14476	5.7075	0.09753
1.1425	0.01683	1.1425	0.14246	5.7125	0.08961
1.1435	0.01701	1.1435	0.14134	5.7175	0.08777
1.1445	0.02201	1.1445	0.1428	5.7225	0.08333
1.1455	0.01856	1.1455	0.14149	5.7275	0.0841
1.1465	0.01405	1.1465	0.13843	5.7325	0.08129
1.1475	0.0198	1.1475	0.13843	5.7375	0.08113
1.1485	0.02161	1.1485	0.14241	5.7425	0.08414
1.1495	0.01797	1.1495	0.13675	5.7475	0.08305
1.1505	0.01802	1.1505	0.1443	5.7525	0.07854
1.1515	0.01818	1.1515	0.13117	5.7575	0.07595
1.1525	0.01362	1.1525	0.1366	5.7625	0.0768
1.1535	0.02042	1.1535	0.13561	5.7675	0.07774
1.1545	0.01613	1.1545	0.13904	5.7725	0.07392
1.1555	0.02034	1.1555	0.13783	5.7775	0.07157
1.1565	0.01413	1.1565	0.13481	5.7825	0.06944
1.1575	0.01695	1.1575	0.13909	5.7875	0.07258
1.1585	0.02332	1.1585	0.13479	5.7925	0.07101
1.1595	0.01771	1.1595	0.13968	5.7975	0.06644
1.1605	0.01256	1.1605	0.13216	5.8025	0.17196
1.1615	0.02013	1.1615	0.13588	5.8075	0.29089
1.1625	0.01766	1.1625	0.13461	5.8125	0.31691
1.1635	0.01702	1.1635	0.13275	5.8175	0.32884
1.1645	0.02362	1.1645	0.12906	5.8225	0.33487
1.1655	0.015	1.1655	0.12901	5.8275	0.34038
1.1665	0.02234	1.1665	0.12821	5.8325	0.34496
1.1675	0.017	1.1675	0.12874	5.8375	0.35191
1.1685	0.01615	1.1685	0.12917	5.8425	0.35863
1.1695	0.02241	1.1695	0.12861	5.8475	0.36486
1.1705	0.01078	1.1705	0.1295	5.8525	0.3697
1.1715	0.02138	1.1715	0.12513	5.8575	0.37557
1.1725	0.01797	1.1725	0.13176	5.8625	0.38244
1.1735	0.02238	1.1735	0.12608	5.8675	0.39047
1.1745	0.01978	1.1745	0.12317	5.8725	0.39638
1.1755	0.01394	1.1755	0.13065	5.8775	0.40079
1.1765	0.02563	1.1765	0.1244	5.8825	0.40759
1.1775	0.01844	1.1775	0.12111	5.8875	0.4149
1.1785	0.01619	1.1785	0.12961	5.8925	0.41948
1.1795	0.02078	1.1795	0.12613	5.8975	0.42751
1.1805	0.01564	1.1805	0.12834	5.9025	0.21424
1.1815	0.02168	1.1815	0.12506	5.9075	0.10347
1.1825	0.01253	1.1825	0.12266	5.9125	0.09556
1.1835	0.02035	1.1835	0.11944	5.9175	0.08927
1.1845	0.0194	1.1845	0.11993	5.9225	0.08893
1.1855	0.01324	1.1855	0.12252	5.9275	0.08683
1.1865	0.01802	1.1865	0.1208	5.9325	0.08497
1.1875	0.02025	1.1875	0.11681	5.9375	0.08402
1.1885	0.02015	1.1885	0.12233	5.9425	0.08229
1.1895	0.01508	1.1895	0.11723	5.9475	0.08412
1.1905	0.02239	1.1905	0.11813	5.9525	0.08039
1.1915	0.01283	1.1915	0.12221	5.9575	0.07883
1.1925	0.02045	1.1925	0.11936	5.9625	0.0805
1.1935	0.01647	1.1935	0.11823	5.9675	0.0798
1.1945	0.01343	1.1945	0.11965	5.9725	0.07521
1.1955	0.0186	1.1955	0.11523	5.9775	0.07269
1.1965	0.01997	1.1965	0.11719	5.9825	0.07551
1.1975	0.01527	1.1975	0.11666	5.9875	0.07536
1.1985	0.01679	1.1985	0.11457	5.9925	0.07152
1.1995	0.01862	1.1995	0.11489	5.9975	0.06882
1.2005	0.03225	1.2005	0.11131	6.0025	0.18167
1.2015	0.08767	1.2015	0.11329	6.0075	0.31631
1.2025	0.10278	1.2025	0.11636	6.0125	0.341
1.2035	0.09512	1.2035	0.11079	6.0175	0.34113
1.2045	0.09659	1.2045	0.11291	6.0225	0.34389
1.2055	0.10318	1.2055	0.11026	6.0275	0.35168
1.2065	0.10489	1.2065	0.11013	6.0325	0.35872
1.2075	0.10123	1.2075	0.11249	6.0375	0.364
1.2085	0.10277	1.2085	0.11307	6.0425	0.36839
1.2095	0.10711	1.2095	0.10639	6.0475	0.3781
1.2105	0.10701	1.2105	0.10966	6.0525	0.38225
1.2115	0.106	1.2115	0.11084	6.0575	0.38849
1.2125	0.11096	1.2125	0.1073	6.0625	0.39553
1.2135	0.10771	1.2135	0.11159	6.0675	0.40409
1.2145	0.11656	1.2145	0.108	6.0725	0.40767
1.2155	0.11465	1.2155	0.10571	6.0775	0.41332
1.2165	0.11285	1.2165	0.11561	6.0825	0.42034
1.2175	0.11832	1.2175	0.10405	6.0875	0.42738
1.2185	0.12476	1.2185	0.10642	6.0925	0.43532
1.2195	0.1162	1.2195	0.10659	6.0975	0.44455
1.2205	0.12317	1.2205	0.10238	6.1025	0.22464
1.2215	0.1244	1.2215	0.10816	6.1075	0.10638
1.2225	0.13109	1.2225	0.10713	6.1125	0.09844
1.2235	0.12611	1.2235	0.1036	6.1175	0.09403
1.2245	0.12765	1.2245	0.10527	6.1225	0.09217
1.2255	0.13314	1.2255	0.10258	6.1275	0.09059
1.2265	0.11897	1.2265	0.10611	6.1325	0.08958
1.2275	0.13372	1.2275	0.09824	6.1375	0.08694
1.2285	0.13843	1.2285	0.10266	6.1425	0.08534
1.2295	0.13444	1.2295	0.10534	6.1475	0.08754
1.2305	0.12773	1.2305	0.09932	6.1525	0.08294
1.2315	0.13957	1.2315	0.09747	6.1575	0.08028
1.2325	0.13841	1.2325	0.10443	6.1625	0.08004
1.2335	0.13647	1.2335	0.10142	6.1675	0.07877
1.2345	0.14027	1.2345	0.0971	6.1725	0.07613
1.2355	0.14311	1.2355	0.10069	6.1775	0.07548
1.2365	0.1443	1.2365	0.10229	6.1825	0.07406
1.2375	0.15037	1.2375	0.09886	6.1875	0.07274
1.2385	0.14921	1.2385	0.09984	6.1925	0.07237
1.2395	0.15001	1.2395	0.10085	6.1975	0.0705
1.2405	0.14781	1.2405	0.09721	6.2025	0.1844
1.2415	0.14835	1.2415	0.09463	6.2075	0.30907
1.2425	0.15094	1.2425	0.10052	6.2125	0.33817
1.2435	0.15737	1.2435	0.09334	6.2175	0.3472
1.2445	0.15995	1.2445	0.09931	6.2225	0.35431
1.2455	0.16125	1.2455	0.0939	6.2275	0.36496
1.2465	0.15272	1.2465	0.09472	6.2325	0.36717
1.2475	0.15875	1.2475	0.10116	6.2375	0.37996
1.2485	0.16202	1.2485	0.09697	6.2425	0.39482
1.2495	0.15817	1.2495	0.09817	6.2475	0.40133
1.2505	0.16728	1.2505	0.0978	6.2525	0.39774
1.2515	0.17106	1.2515	0.0942	6.2575	0.40049
1.2525	0.17139	1.2525	0.0977	6.2625	0.41652
1.2535	0.16652	1.2535	0.09503	6.2675	0.42749
1.2545	0.17298	1.2545	0.10156	6.2725	0.4303
1.2555	0.16712	1.2555	0.0914	6.2775	0.42786
1.2565	0.18205	1.2565	0.09833	6.2825	0.43819
1.2575	0.16978	1.2575	0.0943	6.2875	0.4516
1.2585	0.18078	1.2585	0.09531	6.2925	0.46273
1.2595	0.18487	1.2595	0.08969	6.2975	0.45674
1.2605	0.18208	1.2605	0.09106	6.3025	0.22825
1.2615	0.17934	1.2615	0.08868	6.3075	0.11229
1.2625	0.18394	1.2625	0.09665	6.3125	0.10198
1.2635	0.18393	1.2635	0.08648	6.3175	0.10037
1.2645	0.18961	1.2645	0.08823	6.3225	0.09639
1.2655	0.1879	1.2655	0.09081	6.3275	0.09432
1.2665	0.18913	1.2665	0.09288	6.3325	0.0921
1.2675	0.1895	1.2675	0.08578	6.3375	0.09096
1.2685	0.19517	1.2685	0.09378	6.3425	0.08861
1.2695	0.18924	1.2695	0.09284	6.3475	0.08732
1.2705	0.19903	1.2705	0.09346	6.3525	0.08749
1.2715	0.19515	1.2715	0.09362	6.3575	0.08541
1.2725	0.20416	1.2725	0.09459	6.3625	0.08118
1.2735	0.20263	1.2735	0.09745	6.3675	0.08307
1.2745	0.20774	1.2745	0.09197	6.3725	0.08195
1.2755	0.19861	1.2755	0.09157	6.3775	0.07768
1.2765	0.20404	1.2765	0.09145	6.3825	0.07593
1.2775	0.2039	1.2775	0.08979	6.3875	0.07626
1.2785	0.2085	1.2785	0.09262	6.3925	0.07363
1.2795	0.20877	1.2795	0.0848	6.3975	0.07373
1.2805	0.2102	1.2805	0.08499	6.4025	0.1901
1.2815	0.21585	1.2815	0.08278	6.4075	0.31814
1.2825	0.21405	1.2825	0.09331	6.4125	0.34623
1.2835	0.22657	1.2835	0.08391	6.4175	0.35662
1.2845	0.2204	1.2845	0.08196	6.4225	0.36358
1.2855	0.21701	1.2855	0.08372	6.4275	0.37244
1.2865	0.22856	1.2865	0.08732	6.4325	0.37812
1.2875	0.22333	1.2875	0.08333	6.4375	0.38288
1.2885	0.22855	1.2885	0.08373	6.4425	0.39085
1.2895	0.2428	1.2895	0.08452	6.4475	0.40153
1.2905	0.23818	1.2905	0.08631	6.4525	0.40506
1.2915	0.23273	1.2915	0.08654	6.4575	0.41215
1.2925	0.23069	1.2925	0.08666	6.4625	0.4334
1.2935	0.23769	1.2935	0.08711	6.4675	0.44073
1.2945	0.24326	1.2945	0.08704	6.4725	0.43448
1.2955	0.24908	1.2955	0.08408	6.4775	0.43911
1.2965	0.23938	1.2965	0.08248	6.4825	0.45122
1.2975	0.24976	1.2975	0.08547	6.4875	0.46509
1.2985	0.2494	1.2985	0.08751	6.4925	0.46586
1.2995	0.24896	1.2995	0.083	6.4975	0.46372
1.3005	0.17687	1.3005	0.08267	6.5025	0.23537
1.3015	0.05749	1.3015	0.0795	6.5075	0.11987
1.3025	0.04775	1.3025	0.08504	6.5125	0.10871
1.3035	0.04533	1.3035	0.08385	6.5175	0.10063
1.3045	0.04535	1.3045	0.07752	6.5225	0.09788
1.3055	0.04338	1.3055	0.07975	6.5275	0.09663
1.3065	0.04678	1.3065	0.07796	6.5325	0.09508
1.3075	0.04542	1.3075	0.07928	6.5375	0.09388
1.3085	0.05136	1.3085	0.0797	6.5425	0.09101
1.3095	0.04193	1.3095	0.07973	6.5475	0.09079
1.3105	0.04603	1.3105	0.07874	6.5525	0.08821
1.3115	0.0515	1.3115	0.07722	6.5575	0.08647
1.3125	0.04268	1.3125	0.08394	6.5625	0.08487
1.3135	0.04242	1.3135	0.07656	6.5675	0.084
1.3145	0.04286	1.3145	0.08053	6.5725	0.08271
1.3155	0.04692	1.3155	0.07953	6.5775	0.08177
1.3165	0.03998	1.3165	0.08019	6.5825	0.07887
1.3175	0.04209	1.3175	0.08411	6.5875	0.07893
1.3185	0.04238	1.3185	0.07404	6.5925	0.07707
1.3195	0.04493	1.3195	0.07746	6.5975	0.07476
1.3205	0.0439	1.3205	0.0799	6.6025	0.19552
1.3215	0.04203	1.3215	0.07564	6.6075	0.32905
1.3225	0.04631	1.3225	0.07637	6.6125	0.35997
1.3235	0.04423	1.3235	0.07876	6.6175	0.37249
1.3245	0.04345	1.3245	0.07517	6.6225	0.37742
1.3255	0.03907	1.3255	0.07169	6.6275	0.38184
1.3265	0.04737	1.3265	0.07314	6.6325	0.38786
1.3275	0.04147	1.3275	0.07357	6.6375	0.3965
1.3285	0.05139	1.3285	0.07209	6.6425	0.40208
1.3295	0.04155	1.3295	0.07179	6.6475	0.40964
1.3305	0.03776	1.3305	0.07284	6.6525	0.41446
1.3315	0.04169	1.3315	0.06952	6.6575	0.41961
1.3325	0.04098	1.3325	0.07444	6.6625	0.42696
1.3335	0.04381	1.3335	0.066	6.6675	0.43356
1.3345	0.03601	1.3345	0.07767	6.6725	0.44046
1.3355	0.04023	1.3355	0.06802	6.6775	0.44538
1.3365	0.04131	1.3365	0.068	6.6825	0.45241
1.3375	0.04105	1.3375	0.07433	6.6875	0.46469
1.3385	0.03983	1.3385	0.06936	6.6925	0.46891
1.3395	0.04164	1.3395	0.06736	6.6975	0.47602
1.3405	0.03629	1.3405	0.06753	6.7025	0.23921
1.3415	0.0418	1.3415	0.06695	6.7075	0.11725
1.3425	0.04051	1.3425	0.07044	6.7125	0.10715
1.3435	0.04077	1.3435	0.07052	6.7175	0.10335
1.3445	0.04377	1.3445	0.06748	6.7225	0.10207
1.3455	0.03847	1.3455	0.06931	6.7275	0.09919
1.3465	0.04319	1.3465	0.07163	6.7325	0.09853
1.3475	0.03785	1.3475	0.06577	6.7375	0.09688
1.3485	0.03799	1.3485	0.06945	6.7425	0.09917
1.3495	0.03864	1.3495	0.0701	6.7475	0.09732
1.3505	0.03725	1.3505	0.06438	6.7525	0.09207
1.3515	0.0343	1.3515	0.06958	6.7575	0.08962
1.3525	0.03631	1.3525	0.0671	6.7625	0.08913
1.3535	0.03868	1.3535	0.06732	6.7675	0.0915
1.3545	0.03355	1.3545	0.06488	6.7725	0.08653
1.3555	0.0442	1.3555	0.06873	6.7775	0.08309
1.3565	0.03639	1.3565	0.06188	6.7825	0.08247
1.3575	0.03851	1.3575	0.06754	6.7875	0.08477
1.3585	0.03567	1.3585	0.06864	6.7925	0.08214
1.3595	0.03528	1.3595	0.06363	6.7975	0.07798
1.3605	0.03872	1.3605	0.0637	6.8025	0.19941
1.3615	0.03636	1.3615	0.06554	6.8075	0.33511
1.3625	0.03653	1.3625	0.061	6.8125	0.36115
1.3635	0.03934	1.3635	0.06474	6.8175	0.37258
1.3645	0.03244	1.3645	0.06408	6.8225	0.3809
1.3655	0.0359	1.3655	0.06628	6.8275	0.38816
1.3665	0.03691	1.3665	0.05895	6.8325	0.39603
1.3675	0.03262	1.3675	0.06436	6.8375	0.39981
1.3685	0.03818	1.3685	0.06307	6.8425	0.40578
1.3695	0.03661	1.3695	0.06411	6.8475	0.41502
1.3705	0.03551	1.3705	0.05964	6.8525	0.41959
1.3715	0.03762	1.3715	0.06403	6.8575	0.42733
1.3725	0.0355	1.3725	0.06254	6.8625	0.43505
1.3735	0.03147	1.3735	0.06048	6.8675	0.4424
1.3745	0.03551	1.3745	0.06473	6.8725	0.45211
1.3755	0.03703	1.3755	0.06232	6.8775	0.45546
1.3765	0.03344	1.3765	0.06225	6.8825	0.46152
1.3775	0.04003	1.3775	0.06219	6.8875	0.468
1.3785	0.03425	1.3785	0.06488	6.8925	0.4772
1.3795	0.03492	1.3795	0.06099	6.8975	0.48261
1.3805	0.03781	1.3805	0.05543	6.9025	0.24517
1.3815	0.04014	1.3815	0.06606	6.9075	0.11956
1.3825	0.04012	1.3825	0.06163	6.9125	0.10982
1.3835	0.03827	1.3835	0.06027	6.9175	0.10476
1.3845	0.03509	1.3845	0.05762	6.9225	0.10252
1.3855	0.0349	1.3855	0.06234	6.9275	0.09984
1.3865	0.03324	1.3865	0.05609	6.9325	0.09942
1.3875	0.0376	1.3875	0.0614	6.9375	0.09777
1.3885	0.03858	1.3885	0.05965	6.9425	0.09677
1.3895	0.02601	1.3895	0.05894	6.9475	0.09858
1.3905	0.03303	1.3905	0.05668	6.9525	0.09265
1.3915	0.033	1.3915	0.06046	6.9575	0.09345
1.3925	0.03558	1.3925	0.05977	6.9625	0.09372
1.3935	0.03306	1.3935	0.05704	6.9675	0.0917
1.3945	0.03131	1.3945	0.05482	6.9725	0.08854
1.3955	0.03368	1.3955	0.05733	6.9775	0.0851
1.3965	0.03279	1.3965	0.0577	6.9825	0.08519
1.3975	0.0329	1.3975	0.05736	6.9875	0.08589
1.3985	0.03483	1.3985	0.05664	6.9925	0.08276
1.3995	0.03041	1.3995	0.0551	6.9975	0.0788
1.4005	0.06184	1.4005	0.05825	7.0025	0.20658
1.4015	0.17289	1.4015	0.05986	7.0075	0.35103
1.4025	0.19184	1.4025	0.0543	7.0125	0.38366
1.4035	0.19023	1.4035	0.06391	7.0175	0.38535
1.4045	0.19971	1.4045	0.05228	7.0225	0.39355
1.4055	0.20401	1.4055	0.05579	7.0275	0.39758
1.4065	0.19677	1.4065	0.05845	7.0325	0.40527
1.4075	0.19605	1.4075	0.05202	7.0375	0.41216
1.4085	0.19657	1.4085	0.05977	7.0425	0.41852
1.4095	0.21268	1.4095	0.05841	7.0475	0.42471
1.4105	0.20356	1.4105	0.05488	7.0525	0.42976
1.4115	0.20127	1.4115	0.05538	7.0575	0.43847
1.4125	0.20086	1.4125	0.05643	7.0625	0.4439
1.4135	0.20886	1.4135	0.05389	7.0675	0.44984
1.4145	0.20653	1.4145	0.0523	7.0725	0.45435
1.4155	0.21075	1.4155	0.05444	7.0775	0.46478
1.4165	0.21361	1.4165	0.05496	7.0825	0.47239
1.4175	0.21404	1.4175	0.05304	7.0875	0.48132
1.4185	0.20357	1.4185	0.05551	7.0925	0.4873
1.4195	0.22591	1.4195	0.05338	7.0975	0.49335
1.4205	0.22782	1.4205	0.05392	7.1025	0.25232
1.4215	0.23664	1.4215	0.05191	7.1075	0.12375
1.4225	0.23656	1.4225	0.0535	7.1125	0.11356
1.4235	0.23369	1.4235	0.05531	7.1175	0.10922
1.4245	0.22322	1.4245	0.05172	7.1225	0.10631
1.4255	0.22874	1.4255	0.05339	7.1275	0.10535
1.4265	0.24734	1.4265	0.04748	7.1325	0.1023
1.4275	0.26342	1.4275	0.05235	7.1375	0.1004
1.4285	0.24966	1.4285	0.05564	7.1425	0.09814
1.4295	0.24107	1.4295	0.05388	7.1475	0.09573
1.4305	0.24537	1.4305	0.04983	7.1525	0.09523
1.4315	0.25689	1.4315	0.05035	7.1575	0.09335
1.4325	0.25734	1.4325	0.05361	7.1625	0.09086
1.4335	0.2487	1.4335	0.0524	7.1675	0.08838
1.4345	0.25279	1.4345	0.05004	7.1725	0.08811
1.4355	0.25927	1.4355	0.05057	7.1775	0.08555
1.4365	0.25314	1.4365	0.047	7.1825	0.08577
1.4375	0.24785	1.4375	0.0507	7.1875	0.08409
1.4385	0.25913	1.4385	0.04947	7.1925	0.08089
1.4395	0.25147	1.4395	0.05183	7.1975	0.08042
1.4405	0.26689	1.4405	0.05137	7.2025	0.20832
1.4415	0.26246	1.4415	0.0473	7.2075	0.34627
1.4425	0.27287	1.4425	0.04547	7.2125	0.37692
1.4435	0.27648	1.4435	0.04593	7.2175	0.38964
1.4445	0.26501	1.4445	0.05585	7.2225	0.39815
1.4455	0.26081	1.4455	0.04585	7.2275	0.40136
1.4465	0.27542	1.4465	0.04775	7.2325	0.40994
1.4475	0.27256	1.4475	0.05157	7.2375	0.42047
1.4485	0.28895	1.4485	0.04502	7.2425	0.43447
1.4495	0.27552	1.4495	0.0494	7.2475	0.44319
1.4505	0.27461	1.4505	0.04585	7.2525	0.44042
1.4515	0.28294	1.4515	0.04878	7.2575	0.44278
1.4525	0.29001	1.4525	0.05103	7.2625	0.45672
1.4535	0.29048	1.4535	0.04674	7.2675	0.47051
1.4545	0.27787	1.4545	0.04373	7.2725	0.47242
1.4555	0.2925	1.4555	0.05012	7.2775	0.47283
1.4565	0.30179	1.4565	0.04829	7.2825	0.48813
1.4575	0.30208	1.4575	0.04356	7.2875	0.49993
1.4585	0.29288	1.4585	0.047	7.2925	0.50704
1.4595	0.30183	1.4595	0.04627	7.2975	0.50557
1.4605	0.29761	1.4605	0.0476	7.3025	0.25612
1.4615	0.30185	1.4615	0.04484	7.3075	0.12534
1.4625	0.30722	1.4625	0.04871	7.3125	0.11451
1.4635	0.30324	1.4635	0.04462	7.3175	0.11011
1.4645	0.31469	1.4645	0.04768	7.3225	0.10847
1.4655	0.31161	1.4655	0.04768	7.3275	0.10575
1.4665	0.32282	1.4665	0.04158	7.3325	0.10452
1.4675	0.32387	1.4675	0.04582	7.3375	0.10305
1.4685	0.33463	1.4685	0.04561	7.3425	0.10214
1.4695	0.32863	1.4695	0.04637	7.3475	0.09886
1.4705	0.33043	1.4705	0.04378	7.3525	0.09644
1.4715	0.32561	1.4715	0.04631	7.3575	0.09577
1.4725	0.32986	1.4725	0.04709	7.3625	0.09331
1.4735	0.3366	1.4735	0.04277	7.3675	0.09072
1.4745	0.33729	1.4745	0.0448	7.3725	0.08997
1.4755	0.34637	1.4755	0.04426	7.3775	0.08811
1.4765	0.34973	1.4765	0.04409	7.3825	0.08535
1.4775	0.34454	1.4775	0.0442	7.3875	0.08624
1.4785	0.35246	1.4785	0.04368	7.3925	0.08502
1.4795	0.35963	1.4795	0.04227	7.3975	0.08285
1.4805	0.34318	1.4805	0.04381	7.4025	0.21133
1.4815	0.35872	1.4815	0.04192	7.4075	0.35395
1.4825	0.36234	1.4825	0.04353	7.4125	0.38357
1.4835	0.37129	1.4835	0.04161	7.4175	0.39299
1.4845	0.36485	1.4845	0.05002	7.4225	0.40316
1.4855	0.37159	1.4855	0.04113	7.4275	0.4085
1.4865	0.36463	1.4865	0.04582	7.4325	0.41436
1.4875	0.37282	1.4875	0.04407	7.4375	0.42235
1.4885	0.3628	1.4885	0.03785	7.4425	0.42773
1.4895	0.36307	1.4895	0.04519	7.4475	0.44115
1.4905	0.39188	1.4905	0.04036	7.4525	0.44168
1.4915	0.3895	1.4915	0.04276	7.4575	0.45258
1.4925	0.39124	1.4925	0.04396	7.4625	0.46535
1.4935	0.39821	1.4935	0.04019	7.4675	0.47673
1.4945	0.40323	1.4945	0.0443	7.4725	0.47464
1.4955	0.39871	1.4955	0.04158	7.4775	0.47763
1.4965	0.39151	1.4965	0.04012	7.4825	0.49217
1.4975	0.38966	1.4975	0.04194	7.4875	0.50711
1.4985	0.39412	1.4985	0.03619	7.4925	0.50813
1.4995	0.41715	1.4995	0.0434	7.4975	0.50734
1.5005	0.29828	1.5005	0.04284	7.5025	0.25969
1.5015	0.1034	1.5015	0.03693	7.5075	0.13222
1.5025	0.081	1.5025	0.04063	7.5125	0.11966
1.5035	0.08092	1.5035	0.04232	7.5175	0.11339
1.5045	0.08324	1.5045	0.03768	7.5225	0.10846
1.5055	0.08514	1.5055	0.04236	7.5275	0.1069
1.5065	0.08531	1.5065	0.04577	7.5325	0.10676
1.5075	0.08001	1.5075	0.03514	7.5375	0.10294
1.5085	0.07987	1.5085	0.03934	7.5425	0.10217
1.5095	0.08715	1.5095	0.04049	7.5475	0.09835
1.5105	0.08297	1.5105	0.04047	7.5525	0.0992
1.5115	0.07985	1.5115	0.03582	7.5575	0.09546
1.5125	0.06995	1.5125	0.04139	7.5625	0.09515
1.5135	0.07957	1.5135	0.03626	7.5675	0.09209
1.5145	0.07302	1.5145	0.04144	7.5725	0.09166
1.5155	0.07738	1.5155	0.03543	7.5775	0.08895
1.5165	0.08072	1.5165	0.03654	7.5825	0.08793
1.5175	0.08093	1.5175	0.04081	7.5875	0.08556
1.5185	0.07372	1.5185	0.03689	7.5925	0.08633
1.5195	0.07602	1.5195	0.03942	7.5975	0.08296
1.5205	0.07487	1.5205	0.03802	7.6025	0.21465
1.5215	0.07518	1.5215	0.03722	7.6075	0.35573
1.5225	0.07719	1.5225	0.03578	7.6125	0.38702
1.5235	0.07237	1.5235	0.041	7.6175	0.39915
1.5245	0.07507	1.5245	0.03515	7.6225	0.40771
1.5255	0.07072	1.5255	0.03547	7.6275	0.41374
1.5265	0.0753	1.5265	0.04107	7.6325	0.42023
1.5275	0.07346	1.5275	0.0317	7.6375	0.42902
1.5285	0.07324	1.5285	0.03928	7.6425	0.43349
1.5295	0.07338	1.5295	0.03839	7.6475	0.43764
1.5305	0.07388	1.5305	0.03717	7.6525	0.44646
1.5315	0.0767	1.5315	0.03757	7.6575	0.45496
1.5325	0.07728	1.5325	0.03599	7.6625	0.46119
1.5335	0.06576	1.5335	0.04052	7.6675	0.47097
1.5345	0.07475	1.5345	0.03459	7.6725	0.47472
1.5355	0.07774	1.5355	0.03849	7.6775	0.48379
1.5365	0.07273	1.5365	0.03392	7.6825	0.49144
1.5375	0.07113	1.5375	0.03937	7.6875	0.49513
1.5385	0.06966	1.5385	0.03478	7.6925	0.50804
1.5395	0.0689	1.5395	0.03356	7.6975	0.51498
1.5405	0.0691	1.5405	0.03375	7.7025	0.26097
1.5415	0.07064	1.5415	0.04114	7.7075	0.1294
1.5425	0.06646	1.5425	0.03386	7.7125	0.11793
1.5435	0.06895	1.5435	0.0355	7.7175	0.11286
1.5445	0.06951	1.5445	0.03072	7.7225	0.11083
1.5455	0.06642	1.5455	0.0366	7.7275	0.10792
1.5465	0.07277	1.5465	0.03571	7.7325	0.10701
1.5475	0.06825	1.5475	0.03393	7.7375	0.10569
1.5485	0.07057	1.5485	0.03851	7.7425	0.10836
1.5495	0.07125	1.5495	0.0359	7.7475	0.1067
1.5505	0.06694	1.5505	0.03537	7.7525	0.09993
1.5515	0.07303	1.5515	0.03719	7.7575	0.09788
1.5525	0.06635	1.5525	0.03487	7.7625	0.09926
1.5535	0.07057	1.5535	0.0321	7.7675	0.09858
1.5545	0.07003	1.5545	0.04053	7.7725	0.09452
1.5555	0.06927	1.5555	0.03204	7.7775	0.09096
1.5565	0.06167	1.5565	0.03294	7.7825	0.09079
1.5575	0.06671	1.5575	0.03602	7.7875	0.09193
1.5585	0.06886	1.5585	0.03681	7.7925	0.09107
1.5595	0.06341	1.5595	0.03412	7.7975	0.08459
1.5605	0.06264	1.5605	0.03289	7.8025	0.21578
1.5615	0.06339	1.5615	0.03134	7.8075	0.36075
1.5625	0.06574	1.5625	0.03514	7.8125	0.39074
1.5635	0.06827	1.5635	0.03251	7.8175	0.40223
1.5645	0.05966	1.5645	0.03293	7.8225	0.41369
1.5655	0.0651	1.5655	0.03383	7.8275	0.41862
1.5665	0.07342	1.5665	0.03202	7.8325	0.42662
1.5675	0.06294	1.5675	0.03471	7.8375	0.43276
1.5685	0.06335	1.5685	0.03744	7.8425	0.43865
1.5695	0.06118	1.5695	0.02979	7.8475	0.44651
1.5705	0.0648	1.5705	0.03739	7.8525	0.45399
1.5715	0.0617	1.5715	0.0355	7.8575	0.46121
1.5725	0.06405	1.5725	0.03092	7.8625	0.4665
1.5735	0.06275	1.5735	0.03943	7.8675	0.47066
1.5745	0.05935	1.5745	0.02791	7.8725	0.48098
1.5755	0.06209	1.5755	0.0359	7.8775	0.48779
1.5765	0.06299	1.5765	0.03336	7.8825	0.497
1.5775	0.06192	1.5775	0.03224	7.8875	0.50271
1.5785	0.05803	1.5785	0.03338	7.8925	0.50989
1.5795	0.06282	1.5795	0.03301	7.8975	0.51601
1.5805	0.05649	1.5805	0.03041	7.9025	0.26556
1.5815	0.05904	1.5815	0.03207	7.9075	0.13198
1.5825	0.05894	1.5825	0.03152	7.9125	0.11953
1.5835	0.06516	1.5835	0.03038	7.9175	0.11499
1.5845	0.06177	1.5845	0.03217	7.9225	0.1119
1.5855	0.06536	1.5855	0.02994	7.9275	0.11006
1.5865	0.05951	1.5865	0.02866	7.9325	0.1083
1.5875	0.05843	1.5875	0.0323	7.9375	0.10647
1.5885	0.05667	1.5885	0.03568	7.9425	0.10367
1.5895	0.05817	1.5895	0.02576	7.9475	0.10395
1.5905	0.05668	1.5905	0.03085	7.9525	0.10096
1.5915	0.0589	1.5915	0.03259	7.9575	0.09929
1.5925	0.05293	1.5925	0.03221	7.9625	0.10235
1.5935	0.05157	1.5935	0.03209	7.9675	0.10167
1.5945	0.06177	1.5945	0.03275	7.9725	0.09479
1.5955	0.05664	1.5955	0.03459	7.9775	0.09187
1.5965	0.05461	1.5965	0.02906	7.9825	0.09407
1.5975	0.05813	1.5975	0.03353	7.9875	0.09413
1.5985	0.05694	1.5985	0.03094	7.9925	0.09049
1.5995	0.06119	1.5995	0.03458	7.9975	0.08628
1.6005	0.09956	1.6005	0.03354	8.0025	0.22134
1.6015	0.27125	1.6015	0.03059	8.0075	0.37691
1.6025	0.30495	1.6025	0.03174	8.0125	0.40671
1.6035	0.29646	1.6035	0.03058	8.0175	0.40897
1.6045	0.30739	1.6045	0.02814	8.0225	0.41477
1.6055	0.30401	1.6055	0.03118	8.0275	0.41931
1.6065	0.32451	1.6065	0.02672	8.0325	0.42873
1.6075	0.31651	1.6075	0.03273	8.0375	0.43502
1.6085	0.30936	1.6085	0.02326	8.0425	0.4419
1.6095	0.33374	1.6095	0.02916	8.0475	0.44666
1.6105	0.3196	1.6105	0.03205	8.0525	0.45474
1.6115	0.32437	1.6115	0.02798	8.0575	0.46326
1.6125	0.32209	1.6125	0.03076	8.0625	0.47029
1.6135	0.33303	1.6135	0.02718	8.0675	0.47676
1.6145	0.32643	1.6145	0.0291	8.0725	0.48433
1.6155	0.32753	1.6155	0.02525	8.0775	0.4917
1.6165	0.33405	1.6165	0.03203	8.0825	0.49818
1.6175	0.32955	1.6175	0.02413	8.0875	0.504
1.6185	0.332	1.6185	0.02778	8.0925	0.51257
1.6195	0.34382	1.6195	0.02689	8.0975	0.52198
1.6205	0.34682	1.6205	0.02587	8.1025	0.26682
1.6215	0.35507	1.6215	0.02895	8.1075	0.13199
1.6225	0.34894	1.6225	0.02822	8.1125	0.11972
1.6235	0.35918	1.6235	0.02903	8.1175	0.11623
1.6245	0.37563	1.6245	0.02447	8.1225	0.11308
1.6255	0.37563	1.6255	0.02929	8.1275	0.10996
1.6265	0.37925	1.6265	0.0248	8.1325	0.10815
1.6275	0.37825	1.6275	0.02845	8.1375	0.10633
1.6285	0.37754	1.6285	0.02711	8.1425	0.10362
1.6295	0.37214	1.6295	0.02389	8.1475	0.10111
1.6305	0.3731	1.6305	0.02557	8.1525	0.09929
1.6315	0.37913	1.6315	0.02613	8.1575	0.09889
1.6325	0.38383	1.6325	0.02523	8.1625	0.09575
1.6335	0.38366	1.6335	0.02887	8.1675	0.09388
1.6345	0.38972	1.6345	0.02368	8.1725	0.09388
1.6355	0.40182	1.6355	0.02674	8.1775	0.0912
1.6365	0.39686	1.6365	0.02668	8.1825	0.09021
1.6375	0.38388	1.6375	0.02587	8.1875	0.0882
1.6385	0.38726	1.6385	0.02863	8.1925	0.08684
1.6395	0.3917	1.6395	0.02636	8.1975	0.08449
1.6405	0.39668	1.6405	0.02431	8.2025	0.21907
1.6415	0.41424	1.6415	0.02318	8.2075	0.36478
1.6425	0.40353	1.6425	0.02575	8.2125	0.39711
1.6435	0.41846	1.6435	0.02932	8.2175	0.40771
1.6445	0.43253	1.6445	0.02158	8.2225	0.41852
1.6455	0.42284	1.6455	0.02765	8.2275	0.42352
1.6465	0.43617	1.6465	0.02521	8.2325	0.43154
1.6475	0.43672	1.6475	0.02387	8.2375	0.44119
1.6485	0.41975	1.6485	0.0274	8.2425	0.45794
1.6495	0.42809	1.6495	0.02751	8.2475	0.46744
1.6505	0.43293	1.6505	0.02485	8.2525	0.46201
1.6515	0.44249	1.6515	0.02584	8.2575	0.46713
1.6525	0.44586	1.6525	0.02533	8.2625	0.47938
1.6535	0.43147	1.6535	0.02145	8.2675	0.49445
1.6545	0.43498	1.6545	0.0295	8.2725	0.49542
1.6555	0.43258	1.6555	0.02339	8.2775	0.4938
1.6565	0.44402	1.6565	0.02426	8.2825	0.50655
1.6575	0.43994	1.6575	0.02481	8.2875	0.52734
1.6585	0.45278	1.6585	0.02476	8.2925	0.53288
1.6595	0.46788	1.6595	0.02605	8.2975	0.52971
1.6605	0.44693	1.6605	0.02423	8.3025	0.26876
1.6615	0.45039	1.6615	0.02335	8.3075	0.13249
1.6625	0.45959	1.6625	0.02473	8.3125	0.11984
1.6635	0.46088	1.6635	0.0247	8.3175	0.11803
1.6645	0.47826	1.6645	0.02298	8.3225	0.11471
1.6655	0.48279	1.6655	0.02537	8.3275	0.11153
1.6665	0.47602	1.6665	0.02599	8.3325	0.10933
1.6675	0.48392	1.6675	0.01959	8.3375	0.10732
1.6685	0.48105	1.6685	0.02552	8.3425	0.10704
1.6695	0.48998	1.6695	0.02559	8.3475	0.10454
1.6705	0.49692	1.6705	0.0203	8.3525	0.10128
1.6715	0.49702	1.6715	0.02646	8.3575	0.10116
1.6725	0.48339	1.6725	0.02034	8.3625	0.09848
1.6735	0.49513	1.6735	0.02617	8.3675	0.09712
1.6745	0.50414	1.6745	0.0215	8.3725	0.09621
1.6755	0.50563	1.6755	0.02835	8.3775	0.0933
1.6765	0.50784	1.6765	0.02074	8.3825	0.09156
1.6775	0.50585	1.6775	0.02175	8.3875	0.08931
1.6785	0.50269	1.6785	0.02453	8.3925	0.09064
1.6795	0.52081	1.6795	0.02284	8.3975	0.08749
1.6805	0.52822	1.6805	0.02231	8.4025	0.22272
1.6815	0.53686	1.6815	0.02112	8.4075	0.37064
1.6825	0.51926	1.6825	0.02896	8.4125	0.40307
1.6835	0.54437	1.6835	0.01998	8.4175	0.41286
1.6845	0.52007	1.6845	0.02422	8.4225	0.42137
1.6855	0.54452	1.6855	0.02234	8.4275	0.42905
1.6865	0.533	1.6865	0.0241	8.4325	0.4352
1.6875	0.53368	1.6875	0.01858	8.4375	0.44111
1.6885	0.5289	1.6885	0.02591	8.4425	0.45134
1.6895	0.55578	1.6895	0.02183	8.4475	0.46142
1.6905	0.53719	1.6905	0.02118	8.4525	0.46679
1.6915	0.56089	1.6915	0.0215	8.4575	0.47386
1.6925	0.54303	1.6925	0.02462	8.4625	0.49564
1.6935	0.55455	1.6935	0.0215	8.4675	0.49656
1.6945	0.56929	1.6945	0.01857	8.4725	0.49552
1.6955	0.57514	1.6955	0.02582	8.4775	0.49922
1.6965	0.58239	1.6965	0.02143	8.4825	0.51632
1.6975	0.57687	1.6975	0.02282	8.4875	0.52859
1.6985	0.57282	1.6985	0.01938	8.4925	0.53072
1.6995	0.57054	1.6995	0.02438	8.4975	0.52953
1.7005	0.43975	1.7005	0.01995	8.5025	0.27257
1.7015	0.15526	1.7015	0.02037	8.5075	0.14019
1.7025	0.1369	1.7025	0.02339	8.5125	0.12615
1.7035	0.12516	1.7035	0.01906	8.5175	0.11868
1.7045	0.13593	1.7045	0.02391	8.5225	0.11588
1.7055	0.13716	1.7055	0.01988	8.5275	0.11374
1.7065	0.13135	1.7065	0.02267	8.5325	0.11034
1.7075	0.13011	1.7075	0.01854	8.5375	0.1091
1.7085	0.12823	1.7085	0.02595	8.5425	0.10694
1.7095	0.13271	1.7095	0.0223	8.5475	0.10477
1.7105	0.1307	1.7105	0.01993	8.5525	0.10301
1.7115	0.12394	1.7115	0.02048	8.5575	0.10194
1.7125	0.12771	1.7125	0.02448	8.5625	0.09998
1.7135	0.12856	1.7135	0.01797	8.5675	0.09824
1.7145	0.133	1.7145	0.02745	8.5725	0.09605
1.7155	0.12206	1.7155	0.02138	8.5775	0.09543
1.7165	0.12466	1.7165	0.01814	8.5825	0.09274
1.7175	0.12793	1.7175	0.01936	8.5875	0.09028
1.7185	0.11922	1.7185	0.02333	8.5925	0.09031
1.7195	0.119	1.7195	0.0191	8.5975	0.08782
1.7205	0.12124	1.7205	0.02171	8.6025	0.22398
1.7215	0.12395	1.7215	0.0214	8.6075	0.37132
1.7225	0.12486	1.7225	0.02136	8.6125	0.4011
1.7235	0.11909	1.7235	0.01926	8.6175	0.41359
1.7245	0.11618	1.7245	0.02072	8.6225	0.42302
1.7255	0.12613	1.7255	0.02396	8.6275	0.42834
1.7265	0.12138	1.7265	0.01623	8.6325	0.43623
1.7275	0.11322	1.7275	0.01677	8.6375	0.44346
1.7285	0.11664	1.7285	0.02104	8.6425	0.45068
1.7295	0.12085	1.7295	0.02201	8.6475	0.45767
1.7305	0.12055	1.7305	0.01774	8.6525	0.46602
1.7315	0.11191	1.7315	0.02114	8.6575	0.47392
1.7325	0.11592	1.7325	0.01913	8.6625	0.47716
1.7335	0.11732	1.7335	0.02112	8.6675	0.48672
1.7345	0.11287	1.7345	0.01969	8.6725	0.49708
1.7355	0.11349	1.7355	0.01983	8.6775	0.50018
1.7365	0.10789	1.7365	0.0183	8.6825	0.50825
1.7375	0.10912	1.7375	0.01971	8.6875	0.51682
1.7385	0.11121	1.7385	0.02009	8.6925	0.52441
1.7395	0.11222	1.7395	0.01875	8.6975	0.52982
1.7405	0.11704	1.7405	0.019	8.7025	0.27137
1.7415	0.10766	1.7415	0.01637	8.7075	0.13456
1.7425	0.12041	1.7425	0.02433	8.7125	0.12289
1.7435	0.11025	1.7435	0.01797	8.7175	0.11894
1.7445	0.10319	1.7445	0.01734	8.7225	0.116
1.7455	0.11408	1.7455	0.01882	8.7275	0.11477
1.7465	0.10758	1.7465	0.0198	8.7325	0.11147
1.7475	0.10688	1.7475	0.01941	8.7375	0.11117
1.7485	0.11521	1.7485	0.01907	8.7425	0.11202
1.7495	0.10318	1.7495	0.02077	8.7475	0.11092
1.7505	0.10059	1.7505	0.01538	8.7525	0.1058
1.7515	0.10678	1.7515	0.01713	8.7575	0.103
1.7525	0.10112	1.7525	0.02111	8.7625	0.10332
1.7535	0.10798	1.7535	0.01508	8.7675	0.10375
1.7545	0.105	1.7545	0.02125	8.7725	0.10007
1.7555	0.10136	1.7555	0.01837	8.7775	0.09584
1.7565	0.10232	1.7565	0.01775	8.7825	0.09451
1.7575	0.10647	1.7575	0.01656	8.7875	0.09537
1.7585	0.10634	1.7585	0.01908	8.7925	0.09495
1.7595	0.10521	1.7595	0.02211	8.7975	0.08878
1.7605	0.10892	1.7605	0.01371	8.8025	0.2243
1.7615	0.09714	1.7615	0.01952	8.8075	0.37465
1.7625	0.10209	1.7625	0.0188	8.8125	0.40679
1.7635	0.10364	1.7635	0.01889	8.8175	0.41775
1.7645	0.10553	1.7645	0.01521	8.8225	0.42652
1.7655	0.09701	1.7655	0.01891	8.8275	0.43293
1.7665	0.10075	1.7665	0.01661	8.8325	0.44115
1.7675	0.10137	1.7675	0.0211	8.8375	0.44516
1.7685	0.09213	1.7685	0.01741	8.8425	0.45325
1.7695	0.09829	1.7695	0.01824	8.8475	0.46125
1.7705	0.09807	1.7705	0.01827	8.8525	0.47211
1.7715	0.09546	1.7715	0.02107	8.8575	0.47793
1.7725	0.10042	1.7725	0.01732	8.8625	0.48399
1.7735	0.10001	1.7735	0.01871	8.8675	0.49178
1.7745	0.09154	1.7745	0.0176	8.8725	0.4965
1.7755	0.09386	1.7755	0.02016	8.8775	0.50523
1.7765	0.09535	1.7765	0.01501	8.8825	0.51525
1.7775	0.0891	1.7775	0.01696	8.8875	0.52042
1.7785	0.09758	1.7785	0.02049	8.8925	0.52896
1.7795	0.09667	1.7795	0.01885	8.8975	0.53511
1.7805	0.09216	1.7805	0.01619	8.9025	0.27216
1.7815	0.09897	1.7815	0.01818	8.9075	0.137
1.7825	0.0924	1.7825	0.01565	8.9125	0.12513
1.7835	0.09132	1.7835	0.01515	8.9175	0.11961
1.7845	0.08976	1.7845	0.02188	8.9225	0.117
1.7855	0.09201	1.7855	0.01071	8.9275	0.11727
1.7865	0.09576	1.7865	0.01448	8.9325	0.11179
1.7875	0.08339	1.7875	0.01971	8.9375	0.11103
1.7885	0.0973	1.7885	0.01334	8.9425	0.10849
1.7895	0.09016	1.7895	0.01745	8.9475	0.11237
1.7905	0.08514	1.7905	0.01679	8.9525	0.10831
1.7915	0.09097	1.7915	0.01785	8.9575	0.10837
1.7925	0.09221	1.7925	0.01319	8.9625	0.11002
1.7935	0.08852	1.7935	0.02039	8.9675	0.10635
1.7945	0.08545	1.7945	0.01546	8.9725	0.10261
1.7955	0.08867	1.7955	0.01727	8.9775	0.09898
1.7965	0.09248	1.7965	0.01709	8.9825	0.09939
1.7975	0.08722	1.7975	0.01956	8.9875	0.09929
1.7985	0.08937	1.7985	0.01785	8.9925	0.09594
1.7995	0.08596	1.7995	0.01284	8.9975	0.09236
1.8005	0.15308	1.8005	0.01566	9.0025	0.23418
1.8015	0.3866	1.8015	0.02233	9.0075	0.39811
1.8025	0.42555	1.8025	0.01211	9.0125	0.42763
1.8035	0.42659	1.8035	0.01804	9.0175	0.42965
1.8045	0.43538	1.8045	0.01267	9.0225	0.42982
1.8055	0.4235	1.8055	0.01819	9.0275	0.4381
1.8065	0.42845	1.8065	0.01191	9.0325	0.44274
1.8075	0.43797	1.8075	0.0199	9.0375	0.45134
1.8085	0.44653	1.8085	0.01371	9.0425	0.45698
1.8095	0.46471	1.8095	0.01475	9.0475	0.46467
1.8105	0.46036	1.8105	0.01832	9.0525	0.47205
1.8115	0.45672	1.8115	0.01486	9.0575	0.48192
1.8125	0.46508	1.8125	0.01521	9.0625	0.4878
1.8135	0.45795	1.8135	0.01738	9.0675	0.4981
1.8145	0.46231	1.8145	0.01711	9.0725	0.50342
1.8155	0.46175	1.8155	0.01902	9.0775	0.51079
1.8165	0.46223	1.8165	0.01648	9.0825	0.51703
1.8175	0.47081	1.8175	0.01449	9.0875	0.52767
1.8185	0.47329	1.8185	0.01562	9.0925	0.53678
1.8195	0.47566	1.8195	0.02192	9.0975	0.53962
1.8205	0.48066	1.8205	0.0156	9.1025	0.27669
1.8215	0.48076	1.8215	0.01348	9.1075	0.1388
1.8225	0.49235	1.8225	0.01937	9.1125	0.12688
1.8235	0.49648	1.8235	0.01581	9.1175	0.12215
1.8245	0.48461	1.8245	0.01576	9.1225	0.11894
1.8255	0.48723	1.8255	0.01825	9.1275	0.11615
1.8265	0.50636	1.8265	0.01734	9.1325	0.11386
1.8275	0.51456	1.8275	0.01096	9.1375	0.11287
1.8285	0.50458	1.8285	0.01501	9.1425	0.10954
1.8295	0.51431	1.8295	0.0142	9.1475	0.1068
1.8305	0.52371	1.8305	0.0107	9.1525	0.10655
1.8315	0.51353	1.8315	0.02011	9.1575	0.10538
1.8325	0.51731	1.8325	0.01246	9.1625	0.10238
1.8335	0.52188	1.8335	0.01144	9.1675	0.10056
1.8345	0.54481	1.8345	0.01801	9.1725	0.09801
1.8355	0.53577	1.8355	0.0131	9.1775	0.0972
1.8365	0.51861	1.8365	0.01603	9.1825	0.0954
1.8375	0.52995	1.8375	0.01357	9.1875	0.09272
1.8385	0.53526	1.8385	0.01877	9.1925	0.09122
1.8395	0.53159	1.8395	0.01265	9.1975	0.09004
1.8405	0.53406	1.8405	0.01517	9.2025	0.22844
1.8415	0.54865	1.8415	0.01427	9.2075	0.3787
1.8425	0.578	1.8425	0.01501	9.2125	0.4119
1.8435	0.55277	1.8435	0.01805	9.2175	0.42437
1.8445	0.5632	1.8445	0.00919	9.2225	0.43154
1.8455	0.57802	1.8455	0.01277	9.2275	0.43827
1.8465	0.55541	1.8465	0.01648	9.2325	0.44757
1.8475	0.56075	1.8475	0.0141	9.2375	0.4534
1.8485	0.56112	1.8485	0.01532	9.2425	0.47601
1.8495	0.57152	1.8495	0.01583	9.2475	0.48164
1.8505	0.57084	1.8505	0.01567	9.2525	0.4752
1.8515	0.57189	1.8515	0.01126	9.2575	0.48171
1.8525	0.58359	1.8525	0.01661	9.2625	0.49606
1.8535	0.59852	1.8535	0.01189	9.2675	0.51039
1.8545	0.58446	1.8545	0.01589	9.2725	0.51033
1.8555	0.58377	1.8555	0.01244	9.2775	0.51458
1.8565	0.5907	1.8565	0.01689	9.2825	0.52184
1.8575	0.59755	1.8575	0.00956	9.2875	0.54181
1.8585	0.61095	1.8585	0.01495	9.2925	0.54625
1.8595	0.60411	1.8595	0.01476	9.2975	0.54787
1.8605	0.59864	1.8605	0.00931	9.3025	0.27746
1.8615	0.61116	1.8615	0.01572	9.3075	0.13864
1.8625	0.62738	1.8625	0.01609	9.3125	0.12753
1.8635	0.63095	1.8635	0.01435	9.3175	0.12116
1.8645	0.6218	1.8645	0.01024	9.3225	0.11926
1.8655	0.64096	1.8655	0.01583	9.3275	0.11673
1.8665	0.6332	1.8665	0.01453	9.3325	0.1152
1.8675	0.64493	1.8675	0.01597	9.3375	0.11186
1.8685	0.6408	1.8685	0.01181	9.3425	0.1113
1.8695	0.64015	1.8695	0.01446	9.3475	0.11009
1.8705	0.63042	1.8705	0.01358	9.3525	0.106
1.8715	0.64391	1.8715	0.01321	9.3575	0.10445
1.8725	0.65188	1.8725	0.01484	9.3625	0.1025
1.8735	0.65883	1.8735	0.01401	9.3675	0.10019
1.8745	0.6582	1.8745	0.01118	9.3725	0.09982
1.8755	0.67175	1.8755	0.01255	9.3775	0.09536
1.8765	0.67011	1.8765	0.01468	9.3825	0.09451
1.8775	0.6648	1.8775	0.01209	9.3875	0.09395
1.8785	0.67203	1.8785	0.0137	9.3925	0.09288
1.8795	0.67088	1.8795	0.01315	9.3975	0.09035
1.8805	0.69094	1.8805	0.01024	9.4025	0.22716
1.8815	0.68919	1.8815	0.01412	9.4075	0.38066
1.8825	0.72925	1.8825	0.01156	9.4125	0.41548
1.8835	0.7143	1.8835	0.01733	9.4175	0.42715
1.8845	0.70189	1.8845	0.00978	9.4225	0.43137
1.8855	0.70425	1.8855	0.01095	9.4275	0.44099
1.8865	0.70602	1.8865	0.01334	9.4325	0.44446
1.8875	0.72139	1.8875	0.01435	9.4375	0.45357
1.8885	0.72234	1.8885	0.01468	9.4425	0.45775
1.8895	0.70451	1.8895	0.01001	9.4475	0.47427
1.8905	0.70413	1.8905	0.01506	9.4525	0.47716
1.8915	0.70263	1.8915	0.01138	9.4575	0.48741
1.8925	0.7153	1.8925	0.0105	9.4625	0.5015
1.8935	0.72711	1.8935	0.01629	9.4675	0.51224
1.8945	0.72945	1.8945	0.01308	9.4725	0.50937
1.8955	0.731	1.8955	0.01394	9.4775	0.51526
1.8965	0.7446	1.8965	0.01041	9.4825	0.53027
1.8975	0.75418	1.8975	0.01013	9.4875	0.54098
1.8985	0.75216	1.8985	0.01638	9.4925	0.54351
1.8995	0.74472	1.8995	0.00994	9.4975	0.5419
1.9005	0.58154	1.9005	0.01584	9.5025	0.28188
1.9015	0.23088	1.9015	0.01123	9.5075	0.14309
1.9025	0.19886	1.9025	0.01142	9.5125	0.13199
1.9035	0.19339	1.9035	0.01611	9.5175	0.12408
1.9045	0.18999	1.9045	0.01073	9.5225	0.12081
1.9055	0.19769	1.9055	0.01244	9.5275	0.11741
1.9065	0.20301	1.9065	0.00756	9.5325	0.1141
1.9075	0.19049	1.9075	0.01659	9.5375	0.11375
1.9085	0.19417	1.9085	0.01199	9.5425	0.10977
1.9095	0.18552	1.9095	0.01158	9.5475	0.10763
1.9105	0.18487	1.9105	0.01214	9.5525	0.10817
1.9115	0.17386	1.9115	0.01236	9.5575	0.10465
1.9125	0.18424	1.9125	0.01392	9.5625	0.10302
1.9135	0.17429	1.9135	0.01212	9.5675	0.10131
1.9145	0.1749	1.9145	0.01216	9.5725	0.09882
1.9155	0.17235	1.9155	0.01391	9.5775	0.09742
1.9165	0.1783	1.9165	0.01073	9.5825	0.09596
1.9175	0.17564	1.9175	0.01027	9.5875	0.09457
1.9185	0.17223	1.9185	0.01552	9.5925	0.0919
1.9195	0.17179	1.9195	0.01412	9.5975	0.09071
1.9205	0.17438	1.9205	0.00619	9.6025	0.2296
1.9215	0.18443	1.9215	0.01376	9.6075	0.38412
1.9225	0.17043	1.9225	0.01257	9.6125	0.41397
1.9235	0.17648	1.9235	0.01024	9.6175	0.42741
1.9245	0.17367	1.9245	0.01476	9.6225	0.43698
1.9255	0.17273	1.9255	0.0095	9.6275	0.44239
1.9265	0.18149	1.9265	0.01492	9.6325	0.4511
1.9275	0.1806	1.9275	0.00805	9.6375	0.45453
1.9285	0.17855	1.9285	0.01304	9.6425	0.46332
1.9295	0.17191	1.9295	0.0128	9.6475	0.46905
1.9305	0.17218	1.9305	0.01539	9.6525	0.47963
1.9315	0.16306	1.9315	0.0044	9.6575	0.48318
1.9325	0.16385	1.9325	0.01377	9.6625	0.49026
1.9335	0.16875	1.9335	0.0149	9.6675	0.50098
1.9345	0.16244	1.9345	0.01003	9.6725	0.50848
1.9355	0.16267	1.9355	0.01233	9.6775	0.51462
1.9365	0.15714	1.9365	0.00987	9.6825	0.52156
1.9375	0.15391	1.9375	0.01282	9.6875	0.52718
1.9385	0.15964	1.9385	0.01093	9.6925	0.53864
1.9395	0.16337	1.9395	0.01288	9.6975	0.54285
1.9405	0.16146	1.9405	0.00705	9.7025	0.27901
1.9415	0.14943	1.9415	0.00908	9.7075	0.13823
1.9425	0.15137	1.9425	0.01486	9.7125	0.1272
1.9435	0.1734	1.9435	0.01123	9.7175	0.12261
1.9445	0.15553	1.9445	0.01005	9.7225	0.11925
1.9455	0.14679	1.9455	0.01186	9.7275	0.11699
1.9465	0.15603	1.9465	0.01419	9.7325	0.11503
1.9475	0.15821	1.9475	0.00775	9.7375	0.11418
1.9485	0.14943	1.9485	0.01231	9.7425	0.11476
1.9495	0.15913	1.9495	0.00969	9.7475	0.1138
1.9505	0.1457	1.9505	0.01001	9.7525	0.10802
1.9515	0.15097	1.9515	0.0128	9.7575	0.10563
1.9525	0.16231	1.9525	0.01214	9.7625	0.1059
1.9535	0.15011	1.9535	0.0117	9.7675	0.10817
1.9545	0.14553	1.9545	0.00907	9.7725	0.10215
1.9555	0.15765	1.9555	0.00983	9.7775	0.09801
1.9565	0.1513	1.9565	0.01287	9.7825	0.09934
1.9575	0.14523	1.9575	0.01325	9.7875	0.09815
1.9585	0.14947	1.9585	0.0108	9.7925	0.09874
1.9595	0.14668	1.9595	0.01011	9.7975	0.09277
1.9605	0.15615	1.9605	0.01037	9.8025	0.23188
1.9615	0.13848	1.9615	0.01341	9.8075	0.38373
1.9625	0.14818	1.9625	0.00942	9.8125	0.41436
1.9635	0.13666	1.9635	0.0048	9.8175	0.42673
1.9645	0.14497	1.9645	0.01624	9.8225	0.43444
1.9655	0.13968	1.9655	0.00749	9.8275	0.4413
1.9665	0.14779	1.9665	0.01167	9.8325	0.44846
1.9675	0.15504	1.9675	0.01092	9.8375	0.4583
1.9685	0.14343	1.9685	0.01188	9.8425	0.46174
1.9695	0.14147	1.9695	0.01205	9.8475	0.47171
1.9705	0.14561	1.9705	0.00868	9.8525	0.47896
1.9715	0.14014	1.9715	0.01097	9.8575	0.48793
1.9725	0.13199	1.9725	0.01256	9.8625	0.49274
1.9735	0.14272	1.9735	0.00708	9.8675	0.50209
1.9745	0.14116	1.9745	0.01132	9.8725	0.51031
1.9755	0.1468	1.9755	0.01259	9.8775	0.51696
1.9765	0.14507	1.9765	0.01086	9.8825	0.52668
1.9775	0.13297	1.9775	0.00675	9.8875	0.52975
1.9785	0.13715	1.9785	0.01424	9.8925	0.53896
1.9795	0.14113	1.9795	0.01	9.8975	0.54543
1.9805	0.13546	1.9805	0.0074	9.9025	0.27991
1.9815	0.1307	1.9815	0.01268	9.9075	0.13847
1.9825	0.13237	1.9825	0.00909	9.9125	0.12863
1.9835	0.13588	1.9835	0.00622	9.9175	0.12366
1.9845	0.12746	1.9845	0.01271	9.9225	0.12216
1.9855	0.13671	1.9855	0.00947	9.9275	0.11926
1.9865	0.12971	1.9865	0.01035	9.9325	0.11647
1.9875	0.13887	1.9875	0.01642	9.9375	0.11312
1.9885	0.13464	1.9885	0.00529	9.9425	0.11239
1.9895	0.13098	1.9895	0.01284	9.9475	0.11248
1.9905	0.13262	1.9905	0.00866	9.9525	0.10765
1.9915	0.13436	1.9915	0.01006	9.9575	0.10777
1.9925	0.12651	1.9925	0.01104	9.9625	0.10838
1.9935	0.12877	1.9935	0.01085	9.9675	0.10699
1.9945	0.13006	1.9945	0.00571	9.9725	0.10136
1.9955	0.12931	1.9955	0.01337	9.9775	0.09863
1.9965	0.12095	1.9965	0.01047	9.9825	0.09939
1.9975	0.13753	1.9975	0.01015	9.9875	0.10054
[truncated: 10,739 more rows]

## Sheet: Fig3b
10μs	10μs	50μs	50μs	150μs	150μs
Time	current	Time	current	Time	current
0.0005	0.00477	0.0005	0.0057	0.0005	0.00675
0.0015	0.0051	0.0015	0.00573	0.0015	0.0042
0.0025	0.00342	0.0025	0.00625	0.0025	0.00564
0.0035	0.00664	0.0035	0.00444	0.0035	0.00447
0.0045	0.00728	0.0045	0.00425	0.0045	0.00222
0.0055	0.00168	0.0055	0.00858	0.0055	0.00542
0.0065	0.00606	0.0065	0.0011	0.0065	0.00284
0.0075	0.00974	0.0075	0.00641	0.0075	0.00485
0.0085	0.00090224	0.0085	0.00721	0.0085	0.00527
0.0095	0.00415	0.0095	0.00572	0.0095	0.00428
0.0105	0.00599	0.0105	0.00067641	0.0105	0.00442
0.0115	0.00767	0.0115	0.00703	0.0115	0.00689
0.0125	0.000669393	0.0125	0.00616	0.0125	0.00722
0.0135	0.00548	0.0135	0.00741	0.0135	0.000402777
0.0145	0.00425	0.0145	0.00241	0.0145	0.00432
0.0155	0.00877	0.0155	0.00679	0.0155	0.00588
0.0165	0.00429	0.0165	0.000318582	0.0165	0.00315
0.0175	0.00529	0.0175	0.00676	0.0175	0.00395
0.0185	0.00631	0.0185	0.00797	0.0185	0.0074
0.0195	0.00682	0.0195	0.00326	0.0195	0.00474
0.0205	0.00433	0.0205	0.00699	0.0205	0.00454
0.0215	0.00327	0.0215	0.00658	0.0215	0.00155
0.0225	0.00515	0.0225	0.00858	0.0225	0.00873
0.0235	0.00588	0.0235	0.000157209	0.0235	0.00265
0.0245	0.00736	0.0245	0.00632	0.0245	0.00615
0.0255	0.00145	0.0255	0.00526	0.0255	0.00611
0.0265	0.00716	0.0265	0.00604	0.0265	0.000628607
0.0275	0.00187	0.0275	0.005	0.0275	0.00562
0.0285	0.00591	0.0285	0.00498	0.0285	0.00698
0.0295	0.00696	0.0295	0.00423	0.0295	0.00331
0.0305	0.00196	0.0305	0.00581	0.0305	0.00383
0.0315	0.00405	0.0315	0.00694	0.0315	0.00376
0.0325	0.00538	0.0325	0.000704474	0.0325	0.00745
0.0335	0.00362	0.0335	0.00684	0.0335	0.00473
0.0345	0.00564	0.0345	0.00775	0.0345	0.00301
0.0355	0.00478	0.0355	0.00494	0.0355	0.00396
0.0365	0.00491	0.0365	0.00459	0.0365	0.00474
0.0375	0.00413	0.0375	0.00592	0.0375	0.0058
0.0385	0.00456	0.0385	0.00614	0.0385	0.00349
0.0395	0.00423	0.0395	0.00392	0.0395	0.0039
0.0405	0.00458	0.0405	0.00612	0.0405	0.00431
0.0415	0.00716	0.0415	0.00562	0.0415	0.00635
0.0425	0.00347	0.0425	0.00483	0.0425	0.00529
0.0435	0.00512	0.0435	0.0047	0.0435	0.00235
0.0445	0.00753	0.0445	0.00663	0.0445	0.00686
0.0455	0.00289	0.0455	0.00833	0.0455	0.00336
0.0465	0.00518	0.0465	0.00534	0.0465	0.00357
0.0475	0.00691	0.0475	0.00367	0.0475	0.00944
0.0485	0.00316	0.0485	0.00457	0.0485	0.00642
0.0495	0.00834	0.0495	0.00471	0.0495	0.00243
0.0505	0.00331	0.0505	0.00614	0.0505	0.00462
0.0515	0.00503	0.0515	0.00365	0.0515	0.00229
0.0525	0.00583	0.0525	0.00324	0.0525	0.00723
0.0535	0.00611	0.0535	0.0082	0.0535	0.00722
0.0545	0.00392	0.0545	0.00329	0.0545	0.00144
0.0555	0.00591	0.0555	0.00231	0.0555	0.0045
0.0565	0.00664	0.0565	0.00783	0.0565	0.00699
0.0575	0.00282	0.0575	0.0036	0.0575	0.00402
0.0585	0.00835	0.0585	0.00476	0.0585	0.00308
0.0595	0.00416	0.0595	0.00632	0.0595	0.01002
0.0605	0.00387	0.0605	0.01039	0.0605	0.002
0.0615	0.00451	0.0615	0.00377	0.0615	0.00473
0.0625	0.00691	0.0625	0.000430842	0.0625	0.00643
0.0635	0.00463	0.0635	0.00654	0.0635	0.0039
0.0645	0.00644	0.0645	0.005	0.0645	0.00441
0.0655	0.00458	0.0655	0.00624	0.0655	0.00479
0.0665	0.00369	0.0665	0.00364	0.0665	0.00256
0.0675	0.00537	0.0675	0.00629	0.0675	0.00444
0.0685	0.00809	0.0685	0.0011	0.0685	0.00668
0.0695	0.00532	0.0695	0.00504	0.0695	0.00523
0.0705	0.00454	0.0705	0.00442	0.0705	0.00839
0.0715	0.0047	0.0715	0.00783	0.0715	0.0018
0.0725	0.0056	0.0725	0.00279	0.0725	0.00635
0.0735	0.003	0.0735	0.00652	0.0735	0.00517
0.0745	0.00505	0.0745	0.00535	0.0745	0.00519
0.0755	0.00896	0.0755	0.00308	0.0755	0.00581
0.0765	0.00532	0.0765	0.00401	0.0765	0.00256
0.0775	0.00398	0.0775	0.00581	0.0775	0.0035
0.0785	0.00708	0.0785	0.00236	0.0785	0.00708
0.0795	0.0023	0.0795	0.00377	0.0795	0.00376
0.0805	0.00565	0.0805	0.00458	0.0805	0.00587
0.0815	0.00285	0.0815	0.00588	0.0815	0.00435
0.0825	0.00533	0.0825	0.00616	0.0825	0.0028
0.0835	0.00685	0.0835	0.00593	0.0835	0.00489
0.0845	0.00529	0.0845	0.00321	0.0845	0.00627
0.0855	0.00515	0.0855	0.00459	0.0855	0.00705
0.0865	0.00452	0.0865	0.00819	0.0865	0.00126
0.0875	0.00685	0.0875	0.00205	0.0875	0.00907
0.0885	0.00854	0.0885	0.00614	0.0885	7.3015e-05
0.0895	0.0024	0.0895	0.00564	0.0895	0.00819
0.0905	0.00661	0.0905	0.00376	0.0905	0.000711491
0.0915	0.0079	0.0915	0.00508	0.0915	0.00568
0.0925	0.00214	0.0925	0.00677	0.0925	0.00501
0.0935	0.00534	0.0935	0.0031	0.0935	0.00709
0.0945	0.00787	0.0945	0.00482	0.0945	0.00216
0.0955	0.00652	0.0955	0.00329	0.0955	0.000585199
0.0965	0.0032	0.0965	0.0061	0.0965	0.00844
0.0975	0.00511	0.0975	0.00292	0.0975	0.00183
0.0985	0.00632	0.0985	0.00531	0.0985	0.0086
0.0995	0.00588	0.0995	0.00334	0.0995	0.00287
0.1005	0.00512	0.1005	0.00618	0.1005	0.00606
0.1015	0.00564	0.1015	0.00122	0.1015	0.00731
0.1025	0.00477	0.1025	0.00609	0.1025	0.000256747
0.1035	0.00436	0.1035	0.00387	0.1035	0.00461
0.1045	0.00362	0.1045	0.00633	0.1045	0.00616
0.1055	0.00569	0.1055	0.00775	0.1055	0.00439
0.1065	0.00541	0.1065	0.00532	0.1065	0.00618
0.1075	0.00598	0.1075	0.00215	0.1075	0.00665
0.1085	0.0067	0.1085	0.00503	0.1085	0.00597
0.1095	8.0031e-05	0.1095	0.00188	0.1095	0.00101
0.1105	0.00537	0.1105	0.00714	0.1105	0.00798
0.1115	0.00802	0.1115	0.00661	0.1115	0.0047
0.1125	0.00771	0.1125	0.00345	0.1125	0.00496
0.1135	0.00139	0.1135	0.00412	0.1135	0.00128
0.1145	0.00461	0.1145	0.00273	0.1145	0.00745
0.1155	0.00526	0.1155	0.00635	0.1155	0.00463
0.1165	0.00312	0.1165	0.000907945	0.1165	0.00291
0.1175	0.00625	0.1175	0.00901	0.1175	0.00657
0.1185	0.0058	0.1185	0.00537	0.1185	0.00543
0.1195	0.00633	0.1195	0.00228	0.1195	0.00235
0.1205	0.00348	0.1205	0.00995	0.1205	0.007
0.1215	0.00703	0.1215	0.0032	0.1215	0.0049
0.1225	0.000522053	0.1225	0.00414	0.1225	0.00341
0.1235	0.00436	0.1235	0.00397	0.1235	0.00507
0.1245	0.00512	0.1245	0.00355	0.1245	0.00451
0.1255	0.0062	0.1255	0.00692	0.1255	0.00328
0.1265	0.00402	0.1265	0.00487	0.1265	0.0039
0.1275	0.00472	0.1275	0.00432	0.1275	0.0079
0.1285	0.00138	0.1285	0.000144488	0.1285	0.00593
0.1295	0.00766	0.1295	0.00771	0.1295	0.000579494
0.1305	0.00759	0.1305	0.00558	0.1305	0.00622
0.1315	0.00233	0.1315	0.00504	0.1315	0.00347
0.1325	0.00235	0.1325	0.00435	0.1325	0.00407
0.1335	0.00726	0.1335	0.00334	0.1335	0.00667
0.1345	0.00666	0.1345	0.00487	0.1345	0.00183
0.1355	0.00243	0.1355	0.00811	0.1355	0.00506
0.1365	0.00625	0.1365	0.00301	0.1365	0.0065
0.1375	0.0035	0.1375	0.00381	0.1375	0.00726
0.1385	0.0043	0.1385	0.00656	0.1385	0.00472
0.1395	0.00719	0.1395	0.00355	0.1395	0.00439
0.1405	0.00148	0.1405	0.00239	0.1405	0.00494
0.1415	0.00375	0.1415	0.00485	0.1415	0.00381
0.1425	0.00644	0.1425	0.00288	0.1425	0.00617
0.1435	0.002	0.1435	0.00965	0.1435	0.0039
0.1445	0.00686	0.1445	0.00474	0.1445	0.00365
0.1455	0.00352	0.1455	0.00281	0.1455	0.00407
0.1465	0.00538	0.1465	0.00519	0.1465	0.00614
0.1475	0.0039	0.1475	0.00557	0.1475	0.00427
0.1485	0.00646	0.1485	0.00609	0.1485	0.00543
0.1495	0.00454	0.1495	0.00473	0.1495	0.00706
0.1505	0.00985	0.1505	0.00524	0.1505	0.000416809
0.1515	0.000900928	0.1515	0.00218	0.1515	0.00669
0.1525	0.00608	0.1525	0.00527	0.1525	0.00444
0.1535	0.00644	0.1535	0.00737	0.1535	0.00582
0.1545	0.00594	0.1545	0.00395	0.1545	0.00378
0.1555	0.00255	0.1555	0.00506	0.1555	0.00427
0.1565	0.00284	0.1565	0.00719	0.1565	0.00267
0.1575	0.00628	0.1575	0.00206	0.1575	0.00713
0.1585	0.0076	0.1585	0.00587	0.1585	0.0013
0.1595	0.00318	0.1595	0.00475	0.1595	0.00213
0.1605	0.00648	0.1605	0.00623	0.1605	0.00954
0.1615	0.00319	0.1615	0.00227	0.1615	0.00293
0.1625	0.00544	0.1625	0.00681	0.1625	0.00632
0.1635	0.00308	0.1635	0.00267	0.1635	0.00554
0.1645	0.00324	0.1645	0.00613	0.1645	0.00243
0.1655	0.00693	0.1655	0.00528	0.1655	0.00208
0.1665	0.00574	0.1665	0.00538	0.1665	0.00878
0.1675	0.0039	0.1675	0.00305	0.1675	0.00827
0.1685	0.00609	0.1685	0.00772	0.1685	0.000886896
0.1695	0.00276	0.1695	0.00161	0.1695	0.00564
0.1705	0.0062	0.1705	0.00737	0.1705	0.0041
0.1715	0.00555	0.1715	0.00626	0.1715	0.00778
0.1725	0.00447	0.1725	0.00408	0.1725	0.00195
0.1735	0.00298	0.1735	0.00757	0.1735	0.0083
0.1745	0.00672	0.1745	0.000739556	0.1745	0.004
0.1755	0.00275	0.1755	0.00942	0.1755	0.00632
0.1765	0.00455	0.1765	0.00626	0.1765	0.00476
0.1775	0.00412	0.1775	0.00298	0.1775	0.0032
0.1785	0.00375	0.1785	0.00719	0.1785	0.00766
0.1795	0.00634	0.1795	0.00197	0.1795	0.00198
0.1805	0.00527	0.1805	0.00371	0.1805	0.00908
0.1815	0.000837783	0.1815	0.00823	0.1815	0.000367696
0.1825	0.00703	0.1825	0.00689	0.1825	0.00423
0.1835	0.00317	0.1835	0.00389	0.1835	0.005
0.1845	0.00701	0.1845	0.00572	0.1845	0.00776
0.1855	0.00432	0.1855	0.00407	0.1855	0.00294
0.1865	0.00743	0.1865	0.00395	0.1865	0.00313
0.1875	0.00233	0.1875	0.00981	0.1875	0.00496
0.1885	0.00766	0.1885	0.00171	0.1885	0.00395
0.1895	0.00482	0.1895	0.00555	0.1895	0.00443
0.1905	0.000430842	0.1905	0.00374	0.1905	0.00221
0.1915	0.000886896	0.1915	0.00623	0.1915	0.00943
0.1925	0.00533	0.1925	0.00329	0.1925	0.00256
0.1935	0.00649	0.1935	0.00714	0.1935	0.00644
0.1945	0.00611	0.1945	0.0066	0.1945	0.00386
0.1955	0.00324	0.1955	0.00545	0.1955	0.00415
0.1965	0.00606	0.1965	0.00405	0.1965	0.00628
0.1975	0.00458	0.1975	0.00578	0.1975	0.00294
0.1985	0.00285	0.1985	0.00551	0.1985	0.00604
0.1995	0.00478	0.1995	0.00919	0.1995	0.00504
0.2005	0.00625	0.2005	0.00233	0.2005	0.00429
0.2015	0.00653	0.2015	0.00716	0.2015	0.00733
0.2025	0.0043	0.2025	0.00465	0.2025	0.000557134
0.2035	0.003	0.2035	0.00694	0.2035	0.00954
0.2045	0.00657	0.2045	0.00334	0.2045	0.00275
0.2055	0.00489	0.2055	0.00433	0.2055	0.00278
0.2065	0.00637	0.2065	0.00619	0.2065	0.00342
0.2075	0.00242	0.2075	0.00679	0.2075	0.00541
0.2085	0.00334	0.2085	0.00531	0.2085	0.00261
0.2095	0.00575	0.2095	0.00526	0.2095	0.00502
0.2105	0.00616	0.2105	0.00299	0.2105	0.00534
0.2115	0.00355	0.2115	0.00727	0.2115	0.00653
0.2125	0.00639	0.2125	0.00708	0.2125	0.0036
0.2135	0.00275	0.2135	0.002	0.2135	0.00688
0.2145	0.01175	0.2145	0.00809	0.2145	0.00552
0.2155	0.00239	0.2155	0.00365	0.2155	0.00116
0.2165	0.00543	0.2165	0.00397	0.2165	0.00802
0.2175	0.00752	0.2175	0.00509	0.2175	0.00171
0.2185	0.00348	0.2185	0.00359	0.2185	0.00486
0.2195	0.00465	0.2195	0.00864	0.2195	0.000907945
0.2205	0.00694	0.2205	0.00384	0.2205	0.00399
0.2215	0.00394	0.2215	0.00474	0.2215	0.00746
0.2225	0.00336	0.2225	0.00337	0.2225	0.00341
0.2235	0.00609	0.2235	0.0016	0.2235	0.00415
0.2245	0.00334	0.2245	0.00852	0.2245	0.00199
0.2255	0.0072	0.2255	0.0045	0.2255	0.00829
0.2265	0.00305	0.2265	0.00394	0.2265	0.00477
0.2275	0.00454	0.2275	0.00273	0.2275	0.0058
0.2285	0.0103	0.2285	0.01163	0.2285	0.00192
0.2295	0.00352	0.2295	0.000585199	0.2295	0.00691
0.2305	0.00724	0.2305	0.00598	0.2305	0.003
0.2315	0.00639	0.2315	0.00635	0.2315	0.00303
0.2325	0.00076762	0.2325	0.0021	0.2325	0.00729
0.2335	0.00386	0.2335	0.00695	0.2335	0.00353
0.2345	0.00301	0.2345	0.00451	0.2345	0.00536
0.2355	0.00558	0.2355	0.00608	0.2355	0.00445
0.2365	0.00462	0.2365	0.00623	0.2365	0.0012
0.2375	0.00588	0.2375	0.00178	0.2375	0.00922
0.2385	0.00619	0.2385	0.00577	0.2385	0.00328
0.2395	0.00398	0.2395	0.00268	0.2395	0.00599
0.2405	0.00534	0.2405	0.00536	0.2405	0.00624
0.2415	0.00431	0.2415	0.00724	0.2415	0.00343
0.2425	0.00546	0.2425	0.00512	0.2425	0.00718
0.2435	0.0047	0.2435	0.00924	0.2435	0.00431
0.2445	0.00569	0.2445	0.00144	0.2445	0.00176
0.2455	0.00745	0.2455	0.00393	0.2455	0.002
0.2465	0.000718507	0.2465	0.0059	0.2465	0.00653
0.2475	0.00722	0.2475	0.00245	0.2475	0.00148
0.2485	0.00425	0.2485	0.011	0.2485	0.00629
0.2495	0.00429	0.2495	0.00241	0.2495	0.0091
0.2505	0.0051	0.2505	0.00767	0.2505	0.00385
0.2515	0.00505	0.2515	0.000390056	0.2515	0.00442
0.2525	0.00853	0.2525	0.00571	0.2525	0.00273
0.2535	0.00269	0.2535	0.00673	0.2535	0.00857
0.2545	0.00163	0.2545	0.00508	0.2545	0.00139
0.2555	0.00912	0.2555	0.00396	0.2555	0.00586
0.2565	0.00233	0.2565	0.00376	0.2565	0.00492
0.2575	0.00675	0.2575	0.0047	0.2575	0.00372
0.2585	0.00378	0.2585	0.00349	0.2585	0.00505
0.2595	0.00563	0.2595	0.00933	0.2595	0.00285
0.2605	0.00465	0.2605	0.0058	0.2605	0.00536
0.2615	0.00663	0.2615	0.0079	0.2615	0.00691
0.2625	0.00294	0.2625	0.00415	0.2625	0.00021465
0.2635	0.01004	0.2635	0.00345	0.2635	0.00819
0.2645	0.000446185	0.2645	0.00361	0.2645	0.00531
0.2655	0.00453	0.2655	0.00661	0.2655	0.0056
0.2665	0.00782	0.2665	0.0063	0.2665	0.00313
0.2675	0.00646	0.2675	0.00461	0.2675	0.00409
0.2685	0.00252	0.2685	0.00314	0.2685	0.00215
0.2695	0.00697	0.2695	0.00588	0.2695	0.00936
0.2705	0.0039	0.2705	0.00476	0.2705	0.0045
0.2715	0.00886	0.2715	0.00383	0.2715	0.00461
0.2725	0.00286	0.2725	0.00468	0.2725	0.00113
0.2735	0.00303	0.2735	0.00295	0.2735	0.00776
0.2745	0.00496	0.2745	0.00557	0.2745	0.00516
0.2755	0.00588	0.2755	0.00566	0.2755	0.00188
0.2765	0.00433	0.2765	0.00567	0.2765	0.00748
0.2775	0.00635	0.2775	0.0019	0.2775	0.00369
0.2785	0.00284	0.2785	0.00871	0.2785	0.00734
0.2795	0.01009	0.2795	0.00404	0.2795	0.00228
0.2805	0.00137	0.2805	0.00303	0.2805	0.00573
0.2815	0.00659	0.2815	0.00635	0.2815	0.00381
0.2825	0.00313	0.2825	0.00876	0.2825	0.00308
0.2835	0.00453	0.2835	0.00413	0.2835	0.00609
0.2845	0.00209	0.2845	0.0043	0.2845	0.00794
0.2855	0.00662	0.2855	0.00666	0.2855	0.00198
0.2865	0.00504	0.2865	0.00224	0.2865	0.0048
0.2875	0.000220355	0.2875	0.00418	0.2875	0.0067
0.2885	0.0082	0.2885	0.00522	0.2885	0.00243
0.2895	0.005	0.2895	0.00768	0.2895	0.00526
0.2905	0.00424	0.2905	0.00444	0.2905	0.00681
0.2915	0.000423826	0.2915	0.00296	0.2915	0.00435
0.2925	0.00966	0.2925	0.00545	0.2925	0.00482
0.2935	0.00256	0.2935	0.00468	0.2935	0.00724
0.2945	0.00918	0.2945	0.00747	0.2945	0.00358
0.2955	0.000893912	0.2955	0.00207	0.2955	0.00576
0.2965	0.00859	0.2965	0.00489	0.2965	0.00397
0.2975	0.00511	0.2975	0.00905	0.2975	0.00228
0.2985	0.0014	0.2985	0.00285	0.2985	0.00909
0.2995	0.0032	0.2995	0.00463	0.2995	0.00635
0.3005	0.00381	0.3005	0.0059	0.3005	0.00329
0.3015	0.00715	0.3015	0.00631	0.3015	0.00216
0.3025	0.0032	0.3025	0.00606	0.3025	0.00864
0.3035	0.00336	0.3035	0.00651	0.3035	0.00692
0.3045	0.00592	0.3045	0.00665	0.3045	0.0032
0.3055	0.0082	0.3055	0.00268	0.3055	0.00156
0.3065	0.00216	0.3065	0.0066	0.3065	0.00571
0.3075	0.00606	0.3075	0.003	0.3075	0.00411
0.3085	0.00271	0.3085	0.00681	0.3085	0.00768
0.3095	0.00809	0.3095	0.00378	0.3095	0.0041
0.3105	0.00517	0.3105	0.00557	0.3105	0.00209
0.3115	0.00588	0.3115	0.00165	0.3115	0.00752
0.3125	0.00703	0.3125	0.00772	0.3125	0.00301
0.3135	0.00137	0.3135	0.00402	0.3135	0.00606
0.3145	0.00564	0.3145	0.00637	0.3145	0.00409
0.3155	0.00363	0.3155	0.00254	0.3155	0.00873
0.3165	0.00326	0.3165	0.00527	0.3165	0.0027
0.3175	0.00663	0.3175	0.00604	0.3175	0.0052
0.3185	0.00383	0.3185	0.00484	0.3185	0.00346
0.3195	0.00344	0.3195	0.00346	0.3195	0.00944
0.3205	0.00856	0.3205	0.01011	0.3205	0.00338
0.3215	0.0019	0.3215	0.00402	0.3215	0.0046
0.3225	0.00183	0.3225	0.00143	0.3225	0.00494
0.3235	0.00284	0.3235	0.00496	0.3235	0.00301
0.3245	0.00539	0.3245	0.00905	0.3245	0.00802
0.3255	0.00727	0.3255	0.00374	0.3255	0.00099345
0.3265	0.00562	0.3265	0.00688	0.3265	0.0105
0.3275	0.00164	0.3275	0.0047	0.3275	0.000971091
0.3285	0.00588	0.3285	0.00153	0.3285	0.00426
0.3295	0.00541	0.3295	0.00675	0.3295	0.00609
0.3305	0.00456	0.3305	0.00578	0.3305	0.00451
0.3315	0.0089	0.3315	0.00527	0.3315	0.00345
0.3325	0.00201	0.3325	0.0029	0.3325	0.00534
0.3335	0.00379	0.3335	0.00438	0.3335	0.00682
0.3345	0.0053	0.3345	0.00453	0.3345	0.00459
0.3355	0.00171	0.3355	0.007	0.3355	0.00402
0.3365	0.00609	0.3365	0.0039	0.3365	0.00355
0.3375	0.00541	0.3375	0.00556	0.3375	0.0082
0.3385	0.00538	0.3385	0.00313	0.3385	0.00118
0.3395	0.00808	0.3395	0.00196	0.3395	0.00937
0.3405	0.00019229	0.3405	0.00848	0.3405	0.00779
0.3415	0.00282	0.3415	0.00509	0.3415	0.00015852
0.3425	0.00421	0.3425	0.00966	0.3425	0.00903
0.3435	0.00813	0.3435	0.00162	0.3435	0.00418
0.3445	0.00275	0.3445	0.00456	0.3445	0.0051
0.3455	0.00513	0.3455	0.00782	0.3455	0.00542
0.3465	0.00592	0.3465	0.00186	0.3465	0.00307
0.3475	0.0039	0.3475	0.00605	0.3475	0.00457
0.3485	0.00541	0.3485	0.00495	0.3485	0.00528
0.3495	0.000964074	0.3495	0.00513	0.3495	0.00307
0.3505	0.00703	0.3505	0.00762	0.3505	0.01069
0.3515	0.00437	0.3515	0.00632	0.3515	0.0024
0.3525	0.00305	0.3525	0.00228	0.3525	0.00486
0.3535	0.00555	0.3535	0.00566	0.3535	0.00449
0.3545	0.00467	0.3545	0.00504	0.3545	0.00451
0.3555	0.00303	0.3555	0.00485	0.3555	0.00611
0.3565	0.0075	0.3565	0.00661	0.3565	0.00618
0.3575	0.00527	0.3575	0.00361	0.3575	0.00491
0.3585	0.00719	0.3585	0.0074	0.3585	0.00408
0.3595	0.00249	0.3595	0.00496	0.3595	0.00559
0.3605	0.00398	0.3605	0.00602	0.3605	0.0056
0.3615	0.00769	0.3615	0.00331	0.3615	0.00565
0.3625	0.00279	0.3625	0.00324	0.3625	0.00528
0.3635	0.00473	0.3635	0.00752	0.3635	0.00507
0.3645	0.00435	0.3645	0.00599	0.3645	0.0027
0.3655	0.00739	0.3655	0.00379	0.3655	0.00917
0.3665	0.00127	0.3665	0.00368	0.3665	0.00385
0.3675	0.00416	0.3675	0.00614	0.3675	0.00552
0.3685	0.00533	0.3685	0.00487	0.3685	0.00186
0.3695	0.00669	0.3695	0.0045	0.3695	0.00291
0.3705	0.00164	0.3705	0.00602	0.3705	0.00786
0.3715	0.00538	0.3715	0.00155	0.3715	0.00522
0.3725	0.00364	0.3725	0.00849	0.3725	0.00546
0.3735	0.00391	0.3735	0.00334	0.3735	0.00195
0.3745	0.00566	0.3745	0.00422	0.3745	0.00447
0.3755	0.00288	0.3755	0.00411	0.3755	0.00689
0.3765	0.00505	0.3765	0.0076	0.3765	0.00417
0.3775	0.00541	0.3775	0.00621	0.3775	0.00338
0.3785	0.00632	0.3785	0.00759	0.3785	0.0066
0.3795	0.00404	0.3795	0.00189	0.3795	0.0055
0.3805	0.00408	0.3805	0.00523	0.3805	0.00757
0.3815	0.00381	0.3815	0.00218	0.3815	0.00415
0.3825	0.00495	0.3825	0.01131	0.3825	0.00337
0.3835	0.00128	0.3835	0.00117	0.3835	0.00424
0.3845	0.00552	0.3845	0.00742	0.3845	0.00608
0.3855	0.00832	0.3855	0.00273	0.3855	0.0095
0.3865	0.00568	0.3865	0.00638	0.3865	0.00216
0.3875	0.000816734	0.3875	0.00345	0.3875	0.00711
0.3885	0.00424	0.3885	0.00893	0.3885	0.00601
0.3895	0.00387	0.3895	0.0031	0.3895	0.00277
0.3905	0.00238	0.3905	0.01082	0.3905	0.00311
0.3915	0.00904	0.3915	0.000923288	0.3915	0.00951
0.3925	0.00113	0.3925	0.00663	0.3925	0.00584
0.3935	0.00311	0.3935	0.00889	0.3935	0.00354
0.3945	0.00935	0.3945	0.00441	0.3945	0.00318
0.3955	0.00451	0.3955	0.0077	0.3955	0.00639
0.3965	0.00155	0.3965	0.00272	0.3965	0.00638
0.3975	0.00535	0.3975	0.00451	0.3975	0.00133
0.3985	0.00755	0.3985	0.00898	0.3985	0.01027
0.3995	0.00496	0.3995	0.00696	0.3995	0.00388
0.4005	0.00599	0.4005	0.000746572	0.4005	0.00468
0.4015	0.00184	0.4015	0.00211	0.4015	0.00407
0.4025	0.0043	0.4025	0.01045	0.4025	0.00354
0.4035	0.009	0.4035	0.00314	0.4035	0.00733
0.4045	0.00351	0.4045	0.00607	0.4045	0.00637
0.4055	0.005	0.4055	0.01009	0.4055	0.00641
0.4065	0.00322	0.4065	0.00393	0.4065	0.00375
0.4075	0.00919	0.4075	0.00501	0.4075	0.00448
0.4085	0.00121	0.4085	0.00501	0.4085	0.00311
0.4095	0.00665	0.4095	0.00928	0.4095	0.00402
0.4105	0.00289	0.4105	0.000165537	0.4105	0.0059
0.4115	0.00437	0.4115	0.00583	0.4115	0.0056
0.4125	0.00589	0.4125	0.01117	0.4125	0.00571
0.4135	0.00532	0.4135	0.00147	0.4135	0.00594
0.4145	0.00276	0.4145	0.00755	0.4145	0.00491
0.4155	0.00669	0.4155	0.005	0.4155	0.00334
0.4165	0.00468	0.4165	0.00758	0.4165	0.00442
0.4175	0.00473	0.4175	0.00404	0.4175	0.0082
0.4185	0.00543	0.4185	0.00462	0.4185	0.00394
0.4195	0.00418	0.4195	0.00554	0.4195	0.00578
0.4205	0.00715	0.4205	0.00856	0.4205	0.00718
0.4215	0.00285	0.4215	0.00881	0.4215	0.00188
0.4225	0.00352	0.4225	0.00184	0.4225	0.00466
0.4235	0.006	0.4235	0.00635	0.4235	0.00813
0.4245	0.01011	0.4245	0.00522	0.4245	0.00578
0.4255	0.00456	0.4255	0.00615	0.4255	0.00339
0.4265	0.00233	0.4265	0.00549	0.4265	0.00631
0.4275	0.00795	0.4275	0.00609	0.4275	0.0026
0.4285	0.00696	0.4285	0.00349	0.4285	0.00644
0.4295	0.00127	0.4295	0.00289	0.4295	0.00571
0.4305	0.0036	0.4305	0.00644	0.4305	0.00655
0.4315	0.00139	0.4315	0.00395	0.4315	0.00532
0.4325	0.00858	0.4325	0.00538	0.4325	0.00503
0.4335	0.00256	0.4335	0.00127	0.4335	0.00405
0.4345	0.0091	0.4345	0.00916	0.4345	0.00837
0.4355	0.0015	0.4355	0.00689	0.4355	0.00246
0.4365	0.0098	0.4365	0.00664	0.4365	0.00556
0.4375	0.00588	0.4375	0.00875	0.4375	0.00371
0.4385	0.00387	0.4385	6.0293e-05	0.4385	0.00644
0.4395	0.00378	0.4395	0.00585	0.4395	0.00257
0.4405	0.00552	0.4405	0.00456	0.4405	0.00685
0.4415	0.000130456	0.4415	0.00635	0.4415	0.00442
0.4425	0.00762	0.4425	0.00394	0.4425	0.0025
0.4435	0.00329	0.4435	0.00692	0.4435	0.0086
0.4445	0.00441	0.4445	0.00251	0.4445	0.00604
0.4455	0.00577	0.4455	0.0042	0.4455	0.00286
0.4465	0.00366	0.4465	0.00718	0.4465	0.00907
0.4475	0.00636	0.4475	0.00754	0.4475	0.00275
0.4485	0.00512	0.4485	0.0015	0.4485	0.00451
0.4495	0.0055	0.4495	0.00803	0.4495	0.00755
0.4505	0.0041	0.4505	0.00421	0.4505	0.000522053
0.4515	0.00396	0.4515	0.00454	0.4515	0.00915
0.4525	0.00513	0.4525	0.00901	0.4525	0.00574
0.4535	0.00445	0.4535	0.00153	0.4535	0.00772
0.4545	0.00945	0.4545	0.00629	0.4545	0.00222
0.4555	0.00245	0.4555	0.00882	0.4555	0.00647
0.4565	0.00846	0.4565	0.00294	0.4565	0.00265
0.4575	0.00347	0.4575	0.00618	0.4575	0.00849
0.4585	0.00662	0.4585	0.00229	0.4585	0.00576
0.4595	0.00256	0.4595	0.00677	0.4595	0.00653
0.4605	0.00491	0.4605	0.00663	0.4605	0.00265
0.4615	0.00548	0.4615	0.00479	0.4615	0.00651
0.4625	0.00366	0.4625	0.00625	0.4625	0.00585
0.4635	0.01091	0.4635	0.00279	0.4635	0.0065
0.4645	0.00142	0.4645	0.00729	0.4645	0.00672
0.4655	0.00307	0.4655	0.000269469	0.4655	0.00546
0.4665	0.00588	0.4665	0.00696	0.4665	0.00357
0.4675	0.00588	0.4675	0.00542	0.4675	0.00626
0.4685	0.00337	0.4685	0.00764	0.4685	0.0052
0.4695	0.00651	0.4695	0.00193	0.4695	0.00547
0.4705	0.00453	0.4705	0.00308	0.4705	0.00686
0.4715	0.00646	0.4715	0.00865	0.4715	0.00945
0.4725	0.00358	0.4725	0.00432	0.4725	0.0028
0.4735	0.0035	0.4735	0.00185	0.4735	0.00771
0.4745	0.003	0.4745	0.00776	0.4745	0.00325
0.4755	0.00574	0.4755	0.00466	0.4755	0.00474
0.4765	0.00844	0.4765	0.0074	0.4765	0.00788
0.4775	0.00362	0.4775	0.00338	0.4775	0.00668
0.4785	0.00337	0.4785	0.00601	0.4785	0.00741
0.4795	0.00366	0.4795	0.00569	0.4795	0.0063
0.4805	0.00221	0.4805	0.00349	0.4805	0.00373
0.4815	0.0074	0.4815	0.00909	0.4815	0.00522
0.4825	0.00291	0.4825	0.00138	0.4825	0.00663
0.4835	0.00553	0.4835	0.00632	0.4835	0.00736
0.4845	0.00708	0.4845	0.00523	0.4845	0.00397
0.4855	0.00341	0.4855	0.00226	0.4855	0.01143
0.4865	0.00157	0.4865	0.00389	0.4865	0.00102
0.4875	0.00771	0.4875	0.00659	0.4875	0.00931
0.4885	0.00271	0.4885	0.00702	0.4885	0.00591
0.4895	0.00204	0.4895	0.00543	0.4895	0.0099
0.4905	0.00667	0.4905	0.00359	0.4905	0.00262
0.4915	0.00459	0.4915	0.00584	0.4915	0.00586
0.4925	0.00512	0.4925	0.00701	0.4925	0.01155
0.4935	0.00354	0.4935	0.00397	0.4935	0.00216
0.4945	0.00263	0.4945	0.00618	0.4945	0.00909
0.4955	0.00352	0.4955	0.00441	0.4955	0.00374
0.4965	0.00778	0.4965	0.00771	0.4965	0.00783
0.4975	0.00651	0.4975	0.00433	0.4975	0.00735
0.4985	0.00622	0.4985	0.00596	0.4985	0.00512
0.4995	0.00428	0.4995	0.0041	0.4995	0.00689
0.5005	0.00443	0.5005	0.00528	0.5005	0.00766
0.5015	0.00317	0.5015	0.00655	0.5015	0.01131
0.5025	0.00675	0.5025	0.00605	0.5025	0.00186
0.5035	0.0051	0.5035	0.00282	0.5035	0.00947
0.5045	0.00635	0.5045	0.00452	0.5045	0.00806
0.5055	0.00764	0.5055	0.00571	0.5055	0.00447
0.5065	0.000522053	0.5065	0.00384	0.5065	0.00458
0.5075	0.00637	0.5075	0.00808	0.5075	0.00985
0.5085	0.00338	0.5085	0.00371	0.5085	0.00682
0.5095	0.00468	0.5095	0.00817	0.5095	0.00756
0.5105	0.00632	0.5105	0.00844	0.5105	0.00756
0.5115	9.4063e-05	0.5115	0.00118	0.5115	0.00844
0.5125	0.0093	0.5125	0.00757	0.5125	0.00618
0.5135	0.00609	0.5135	0.00514	0.5135	0.00799
0.5145	0.00265	0.5145	0.00628	0.5145	0.00781
0.5155	0.00981	0.5155	0.00499	0.5155	0.0066
0.5165	0.00561	0.5165	0.00646	0.5165	0.00925
0.5175	0.00342	0.5175	0.00412	0.5175	0.00896
0.5185	0.00679	0.5185	0.00619	0.5185	0.01018
0.5195	0.00592	0.5195	0.00615	0.5195	0.00383
0.5205	0.00288	0.5205	0.00883	0.5205	0.01455
0.5215	0.00423	0.5215	0.00457	0.5215	0.00397
0.5225	0.00513	0.5225	0.00809	0.5225	0.01112
0.5235	0.00415	0.5235	0.00289	0.5235	0.00945
0.5245	0.00629	0.5245	0.00374	0.5245	0.00651
0.5255	0.00316	0.5255	0.00623	0.5255	0.01121
0.5265	0.00715	0.5265	0.006	0.5265	0.00752
0.5275	0.00497	0.5275	0.00763	0.5275	0.01359
0.5285	0.00539	0.5285	0.00786	0.5285	0.00376
0.5295	0.00459	0.5295	0.00511	0.5295	0.01427
0.5305	0.003	0.5305	0.00437	0.5305	0.00327
0.5315	0.0086	0.5315	0.00518	0.5315	0.01146
0.5325	0.0031	0.5325	0.00558	0.5325	0.01003
0.5335	0.00546	0.5335	0.00594	0.5335	0.00583
0.5345	0.00504	0.5345	0.00325	0.5345	0.00872
0.5355	0.0052	0.5355	0.00661	0.5355	0.0131
0.5365	0.00415	0.5365	0.00849	0.5365	0.00676
0.5375	0.00701	0.5375	0.00557	0.5375	0.01063
0.5385	0.00308	0.5385	0.00678	0.5385	0.00838
0.5395	0.00791	0.5395	0.00467	0.5395	0.01336
0.5405	0.00343	0.5405	0.00628	0.5405	0.00531
0.5415	0.00543	0.5415	0.0056	0.5415	0.01409
0.5425	0.00698	0.5425	0.004	0.5425	0.00999
0.5435	0.00529	0.5435	0.00773	0.5435	0.00859
0.5445	0.00184	0.5445	0.0044	0.5445	0.01231
0.5455	0.00514	0.5455	0.01061	0.5455	0.00973
0.5465	0.00682	0.5465	0.00494	0.5465	0.0094
0.5475	0.0043	0.5475	0.00406	0.5475	0.01262
0.5485	0.00371	0.5485	0.00623	0.5485	0.01046
0.5495	0.00762	0.5495	0.0034	0.5495	0.0098
0.5505	0.00541	0.5505	0.0103	0.5505	0.0134
0.5515	0.00423	0.5515	0.00273	0.5515	0.00909
0.5525	0.00237	0.5525	0.00643	0.5525	0.01225
0.5535	0.0063	0.5535	0.00352	0.5535	0.01107
0.5545	0.0044	0.5545	0.00769	0.5545	0.01103
0.5555	0.00273	0.5555	0.00275	0.5555	0.01466
0.5565	0.00606	0.5565	0.00257	0.5565	0.01749
0.5575	0.00508	0.5575	0.00686	0.5575	0.00869
0.5585	0.00503	0.5585	0.00602	0.5585	0.013
0.5595	0.00708	0.5595	0.00599	0.5595	0.01517
0.5605	0.00271	0.5605	0.00715	0.5605	0.01256
0.5615	0.00388	0.5615	0.00731	0.5615	0.01298
0.5625	0.0039	0.5625	0.00553	0.5625	0.01399
0.5635	0.00565	0.5635	0.00434	0.5635	0.01589
0.5645	0.00483	0.5645	0.00591	0.5645	0.01116
0.5655	0.00717	0.5655	0.000529069	0.5655	0.01565
0.5665	0.00634	0.5665	0.00435	0.5665	0.0149
0.5675	0.00385	0.5675	0.00748	0.5675	0.01133
0.5685	0.0031	0.5685	0.00258	0.5685	0.01652
0.5695	0.0038	0.5695	0.00242	0.5695	0.01533
0.5705	0.00566	0.5705	0.00755	0.5705	0.01559
0.5715	0.0022	0.5715	0.00583	0.5715	0.01652
0.5725	0.00463	0.5725	0.00622	0.5725	0.01865
0.5735	0.00731	0.5735	0.00479	0.5735	0.00937
0.5745	0.00722	0.5745	0.00689	0.5745	0.01584
0.5755	0.00716	0.5755	0.000465923	0.5755	0.01493
0.5765	0.00212	0.5765	0.01049	0.5765	0.01921
0.5775	0.00577	0.5775	0.00365	0.5775	0.01487
0.5785	0.00544	0.5785	0.00245	0.5785	0.01647
0.5795	0.00244	0.5795	0.00809	0.5795	0.01935
0.5805	0.00992	0.5805	0.00456	0.5805	0.01603
0.5815	0.00212	0.5815	0.00447	0.5815	0.01789
0.5825	0.00431	0.5825	0.00679	0.5825	0.01746
0.5835	0.00673	0.5835	0.00864	0.5835	0.02364
0.5845	0.000739556	0.5845	0.00491	0.5845	0.01754
0.5855	0.00784	0.5855	0.00614	0.5855	0.01908
0.5865	0.00553	0.5865	0.00192	0.5865	0.01995
0.5875	0.00322	0.5875	0.00863	0.5875	0.02242
0.5885	0.00365	0.5885	0.00497	0.5885	0.02058
0.5895	0.00202	0.5895	0.00444	0.5895	0.01843
0.5905	0.00814	0.5905	0.00435	0.5905	0.02242
0.5915	0.00252	0.5915	0.00618	0.5915	0.02143
0.5925	0.0071	0.5925	0.00157	0.5925	0.02344
0.5935	0.00595	0.5935	0.01109	0.5935	0.02034
0.5945	0.00442	0.5945	0.00282	0.5945	0.02457
0.5955	0.00534	0.5955	0.00428	0.5955	0.01958
0.5965	0.00482	0.5965	0.0044	0.5965	0.02305
0.5975	0.0057	0.5975	0.00613	0.5975	0.02526
0.5985	0.0079	0.5985	0.00463	0.5985	0.02448
0.5995	0.0035	0.5995	0.00508	0.5995	0.0241
0.6005	0.00812	0.6005	0.00555	0.6005	0.02226
0.6015	5.8982e-05	0.6015	0.00509	0.6015	0.01525
0.6025	0.00531	0.6025	0.00326	0.6025	0.0135
0.6035	0.00626	0.6035	0.00329	0.6035	0.01151
0.6045	0.00868	0.6045	0.0103	0.6045	0.00822
0.6055	0.00455	0.6055	0.00343	0.6055	0.01439
0.6065	0.00633	0.6065	0.00786	0.6065	0.01502
0.6075	0.00152	0.6075	0.00162	0.6075	0.00864
0.6085	0.00666	0.6085	0.00345	0.6085	0.01484
0.6095	0.00355	0.6095	0.00935	0.6095	0.01262
0.6105	0.00583	0.6105	0.00494	0.6105	0.01227
0.6115	0.00564	0.6115	0.00207	0.6115	0.00804
0.6125	0.00625	0.6125	0.000137472	0.6125	0.0118
0.6135	0.00485	0.6135	0.00723	0.6135	0.01728
0.6145	0.00214	0.6145	0.00609	0.6145	0.00593
0.6155	0.00356	0.6155	0.00332	0.6155	0.01199
0.6165	0.00662	0.6165	0.00668	0.6165	0.01159
0.6175	0.00611	0.6175	0.0046	0.6175	0.01133
0.6185	0.00649	0.6185	0.00518	0.6185	0.01095
0.6195	0.00231	0.6195	0.00428	0.6195	0.01361
0.6205	0.00703	0.6205	0.00567	0.6205	0.01237
0.6215	0.0045	0.6215	0.00255	0.6215	0.00627
0.6225	0.00282	0.6225	0.00889	0.6225	0.01611
0.6235	0.00623	0.6235	0.0029	0.6235	0.01123
0.6245	0.00437	0.6245	0.0079	0.6245	0.01172
0.6255	0.00459	0.6255	0.00328	0.6255	0.00936
0.6265	0.00473	0.6265	0.00586	0.6265	0.01362
0.6275	0.0067	0.6275	0.00687	0.6275	0.0101
0.6285	0.00352	0.6285	0.00333	0.6285	0.01431
0.6295	0.00834	0.6295	0.00195	0.6295	0.01405
0.6305	0.00392	0.6305	0.01138	0.6305	0.0119
0.6315	0.00642	0.6315	0.00341	0.6315	0.01341
0.6325	0.00327	0.6325	0.00535	0.6325	0.01171
0.6335	0.00247	0.6335	0.0059	0.6335	0.00889
0.6345	0.00567	0.6345	0.00494	0.6345	0.01437
0.6355	0.00265	0.6355	0.00248	0.6355	0.01272
0.6365	0.00807	0.6365	0.00309	0.6365	0.00914
0.6375	0.00466	0.6375	0.00739	0.6375	0.01167
0.6385	0.00608	0.6385	0.00247	0.6385	0.01419
0.6395	0.0024	0.6395	0.00498	0.6395	0.01078
0.6405	0.00527	0.6405	0.00345	0.6405	0.00932
0.6415	0.00738	0.6415	0.00529	0.6415	0.00908
0.6425	0.0028	0.6425	0.00923	0.6425	0.01359
0.6435	0.00868	0.6435	0.00202	0.6435	0.00933
0.6445	0.00421	0.6445	0.00678	0.6445	0.01175
0.6455	0.00659	0.6455	0.00609	0.6455	0.01114
0.6465	0.00564	0.6465	0.00465	0.6465	0.01547
0.6475	0.00423	0.6475	0.00709	0.6475	0.00623
0.6485	0.00311	0.6485	0.00133	0.6485	0.0107
0.6495	0.00532	0.6495	0.00788	0.6495	0.01101
0.6505	0.00662	0.6505	0.00425	0.6505	0.01305
0.6515	0.00174	0.6515	0.00529	0.6515	0.00999
0.6525	0.00555	0.6525	0.00875	0.6525	0.0097
0.6535	0.00376	0.6535	0.00536	0.6535	0.01105
0.6545	0.00912	0.6545	0.00453	0.6545	0.01086
0.6555	0.00324	0.6555	0.007	0.6555	0.01243
0.6565	0.00728	0.6565	0.01292	0.6565	0.01018
0.6575	0.0056	0.6575	0.00117	0.6575	0.01457
0.6585	0.000655361	0.6585	0.00543	0.6585	0.01028
0.6595	0.0085	0.6595	0.00865	0.6595	0.01204
0.6605	0.00527	0.6605	0.00623	0.6605	0.01001
0.6615	0.0015	0.6615	0.00393	0.6615	0.01016
0.6625	0.00588	0.6625	0.01086	0.6625	0.01296
0.6635	0.00362	0.6635	0.00588	0.6635	0.01248
0.6645	0.00641	0.6645	0.00346	0.6645	0.00959
0.6655	0.00444	0.6655	0.00794	0.6655	0.01195
0.6665	0.00407	0.6665	0.00945	0.6665	0.01051
0.6675	0.00987	0.6675	0.00457	0.6675	0.01257
0.6685	0.0017	0.6685	0.00965	0.6685	0.01037
0.6695	0.00419	0.6695	0.00736	0.6695	0.01416
0.6705	0.00594	0.6705	0.00441	0.6705	0.01202
0.6715	0.00644	0.6715	0.00496	0.6715	0.00906
0.6725	0.00671	0.6725	0.008	0.6725	0.01362
0.6735	0.0026	0.6735	0.00893	0.6735	0.01266
0.6745	0.00623	0.6745	0.00714	0.6745	0.0087
0.6755	0.00205	0.6755	0.00895	0.6755	0.01192
0.6765	0.00853	0.6765	0.00609	0.6765	0.00795
0.6775	0.00381	0.6775	0.00929	0.6775	0.01337
0.6785	0.00724	0.6785	0.0064	0.6785	0.00922
0.6795	0.00229	0.6795	0.00841	0.6795	0.01184
0.6805	0.0063	0.6805	0.00865	0.6805	0.01447
0.6815	0.00327	0.6815	0.00675	0.6815	0.0063
0.6825	0.00448	0.6825	0.0055	0.6825	0.01155
0.6835	0.00522	0.6835	0.00859	0.6835	0.01314
0.6845	0.00645	0.6845	0.00894	0.6845	0.01011
0.6855	0.0042	0.6855	0.01048	0.6855	0.00827
0.6865	0.00444	0.6865	0.00652	0.6865	0.01028
0.6875	0.00611	0.6875	0.009	0.6875	0.00626
0.6885	0.00674	0.6885	0.00459	0.6885	0.01394
0.6895	0.00338	0.6895	0.00891	0.6895	0.01292
0.6905	0.00449	0.6905	0.01082	0.6905	0.01115
0.6915	0.00764	0.6915	0.00735	0.6915	0.00712
0.6925	0.00305	0.6925	0.00693	0.6925	0.0127
0.6935	0.00468	0.6935	0.00806	0.6935	0.01033
0.6945	0.0043	0.6945	0.0091	0.6945	0.01117
0.6955	0.0043	0.6955	0.00815	0.6955	0.0102
0.6965	0.00655	0.6965	0.00756	0.6965	0.01054
0.6975	0.00543	0.6975	0.00823	0.6975	0.0075
0.6985	0.00685	0.6985	0.00914	0.6985	0.01
0.6995	0.00021465	0.6995	0.01094	0.6995	0.01285
0.7005	0.00435	0.7005	0.00646	0.7005	0.01222
0.7015	0.00806	0.7015	0.00186	0.7015	0.01658
0.7025	0.00534	0.7025	0.00758	0.7025	0.02433
0.7035	0.00362	0.7035	0.00452	0.7035	0.02121
0.7045	0.00178	0.7045	0.00305	0.7045	0.02333
0.7055	0.0073	0.7055	0.00358	0.7055	0.02414
0.7065	0.0066	0.7065	0.01091	0.7065	0.01873
0.7075	0.00382	0.7075	0.00558	0.7075	0.02568
0.7085	0.00414	0.7085	0.00677	0.7085	0.02498
0.7095	0.00397	0.7095	0.0029	0.7095	0.02598
0.7105	0.00562	0.7105	0.00849	0.7105	0.02315
0.7115	0.00311	0.7115	0.00863	0.7115	0.0276
0.7125	0.00677	0.7125	0.00193	0.7125	0.02364
0.7135	0.000971091	0.7135	0.00906	0.7135	0.02587
0.7145	0.00594	0.7145	0.00331	0.7145	0.02525
0.7155	0.00809	0.7155	0.00847	0.7155	0.0286
0.7165	0.00664	0.7165	0.00576	0.7165	0.02751
0.7175	0.00303	0.7175	0.00315	0.7175	0.03019
0.7185	0.00719	0.7185	0.00611	0.7185	0.02563
0.7195	0.00389	0.7195	0.00931	0.7195	0.03043
0.7205	0.00583	0.7205	0.00558	0.7205	0.03079
0.7215	0.00501	0.7215	0.00522	0.7215	0.02926
0.7225	0.000115112	0.7225	0.00731	0.7225	0.03287
0.7235	0.00561	0.7235	0.00564	0.7235	0.033
0.7245	0.00394	0.7245	0.00656	0.7245	0.03215
0.7255	0.00827	0.7255	0.00565	0.7255	0.03318
0.7265	0.00325	0.7265	0.00419	0.7265	0.0297
0.7275	0.00719	0.7275	0.00954	0.7275	0.03418
0.7285	0.00407	0.7285	0.00401	0.7285	0.02927
0.7295	0.00355	0.7295	0.00943	0.7295	0.03541
0.7305	0.01028	0.7305	0.00503	0.7305	0.03365
0.7315	0.0028	0.7315	0.00642	0.7315	0.03534
0.7325	0.0072	0.7325	0.00924	0.7325	0.03645
0.7335	0.00574	0.7335	0.000683426	0.7335	0.03414
0.7345	0.00421	0.7345	0.00775	0.7345	0.03998
0.7355	0.00656	0.7355	0.00496	0.7355	0.03487
0.7365	0.00431	0.7365	0.00853	0.7365	0.04225
0.7375	0.00328	0.7375	0.0045	0.7375	0.0352
0.7385	0.00668	0.7385	0.0047	0.7385	0.03993
0.7395	0.0044	0.7395	0.01085	0.7395	0.03988
0.7405	0.00837	0.7405	0.00308	0.7405	0.04047
0.7415	0.00486	0.7415	0.00543	0.7415	0.04439
0.7425	0.00511	0.7425	0.00338	0.7425	0.04075
0.7435	0.00235	0.7435	0.00875	0.7435	0.039
0.7445	0.00366	0.7445	0.00418	0.7445	0.04571
0.7455	0.00578	0.7455	0.00728	0.7455	0.04566
0.7465	0.0021	0.7465	0.00275	0.7465	0.04353
0.7475	0.00335	0.7475	0.00545	0.7475	0.04662
0.7485	0.00518	0.7485	0.00914	0.7485	0.04492
0.7495	0.00653	0.7495	0.00454	0.7495	0.04613
0.7505	0.00679	0.7505	0.00642	0.7505	0.04675
0.7515	0.0039	0.7515	0.00444	0.7515	0.04769
0.7525	0.00637	0.7525	0.00662	0.7525	0.05267
0.7535	0.00694	0.7535	0.00555	0.7535	0.05159
0.7545	0.00273	0.7545	0.00571	0.7545	0.04914
0.7555	0.00843	0.7555	0.00528	0.7555	0.05335
0.7565	0.00391	0.7565	0.00722	0.7565	0.0495
0.7575	0.0081	0.7575	0.00581	0.7575	0.05126
0.7585	0.00585	0.7585	0.00674	0.7585	0.05315
0.7595	0.00432	0.7595	0.0082	0.7595	0.05469
0.7605	0.00406	0.7605	0.00608	0.7605	0.05754
0.7615	0.00642	0.7615	0.00846	0.7615	0.05774
0.7625	0.00632	0.7625	0.00318	0.7625	0.05686
0.7635	0.00409	0.7635	0.00505	0.7635	0.05911
0.7645	0.00368	0.7645	0.00712	0.7645	0.06384
0.7655	0.00483	0.7655	0.0055	0.7655	0.0576
0.7665	0.00498	0.7665	0.00697	0.7665	0.06316
0.7675	0.00391	0.7675	0.00481	0.7675	0.06533
0.7685	0.00554	0.7685	0.0043	0.7685	0.06142
0.7695	0.00421	0.7695	0.00284	0.7695	0.0672
0.7705	0.00416	0.7705	0.00705	0.7705	0.06504
0.7715	0.00818	0.7715	0.0054	0.7715	0.06654
0.7725	0.00402	0.7725	0.00962	0.7725	0.06701
0.7735	0.00598	0.7735	0.0031	0.7735	0.06558
0.7745	0.00637	0.7745	0.00369	0.7745	0.07015
0.7755	0.00526	0.7755	0.00912	0.7755	0.07294
0.7765	0.00303	0.7765	0.0036	0.7765	0.07143
0.7775	0.00424	0.7775	0.00646	0.7775	0.07608
0.7785	0.00598	0.7785	0.0084	0.7785	0.07167
0.7795	0.00456	0.7795	0.0047	0.7795	0.07668
0.7805	0.00345	0.7805	0.00447	0.7805	0.079
0.7815	0.00875	0.7815	0.0119	0.7815	0.07864
0.7825	0.00683	0.7825	0.00405	0.7825	0.08077
0.7835	0.00592	0.7835	0.00611	0.7835	0.08244
0.7845	0.00415	0.7845	0.00421	0.7845	0.07865
0.7855	0.00346	0.7855	0.00729	0.7855	0.08528
0.7865	0.00564	0.7865	0.00628	0.7865	0.08559
0.7875	0.00632	0.7875	0.00414	0.7875	0.08213
0.7885	0.00198	0.7885	0.00832	0.7885	0.08799
0.7895	0.00659	0.7895	0.00373	0.7895	0.08741
0.7905	0.0074	0.7905	0.00994	0.7905	0.08841
0.7915	0.00919	0.7915	0.00693	0.7915	0.0912
0.7925	0.00021465	0.7925	0.00773	0.7925	0.0938
0.7935	0.01147	0.7935	0.0055	0.7935	0.09404
0.7945	0.00134	0.7945	0.00244	0.7945	0.09425
0.7955	0.00559	0.7955	0.0078	0.7955	0.09996
0.7965	0.0063	0.7965	0.00155	0.7965	0.09711
0.7975	0.00103	0.7975	0.01125	0.7975	0.10496
0.7985	0.00592	0.7985	0.00174	0.7985	0.09903
0.7995	0.00694	0.7995	0.000830766	0.7995	0.10563
0.8005	0.00317	0.8005	0.00931	0.8005	0.10182
0.8015	0.00623	0.8015	0.00488	0.8015	0.10859
0.8025	0.0044	0.8025	0.01049	0.8025	0.10668
0.8035	0.00553	0.8035	0.00936	0.8035	0.10943
0.8045	0.00557	0.8045	0.01141	0.8045	0.1124
0.8055	0.000957058	0.8055	0.00565	0.8055	0.10971
0.8065	0.0049	0.8065	0.00914	0.8065	0.11955
0.8075	0.00831	0.8075	0.00682	0.8075	0.11635
0.8085	0.00528	0.8085	0.01324	0.8085	0.11597
0.8095	0.00499	0.8095	0.00844	0.8095	0.11928
0.8105	0.00593	0.8105	0.00825	0.8105	0.1212
0.8115	0.00442	0.8115	0.01101	0.8115	0.12262
0.8125	0.00369	0.8125	0.00775	0.8125	0.12539
0.8135	0.00191	0.8135	0.00646	0.8135	0.12428
0.8145	0.00808	0.8145	0.01448	0.8145	0.13131
0.8155	0.00531	0.8155	0.0106	0.8155	0.12788
0.8165	0.00104	0.8165	0.00891	0.8165	0.12874
0.8175	0.00612	0.8175	0.009	0.8175	0.13427
0.8185	0.00545	0.8185	0.01416	0.8185	0.13591
0.8195	0.00606	0.8195	0.01091	0.8195	0.13709
0.8205	0.00904	0.8205	0.00562	0.8205	0.13973
0.8215	0.000837783	0.8215	0.01535	0.8215	0.14334
0.8225	0.00635	0.8225	0.01244	0.8225	0.14342
0.8235	0.00637	0.8235	0.01419	0.8235	0.14304
0.8245	0.00269	0.8245	0.01045	0.8245	0.14625
0.8255	0.00627	0.8255	0.0098	0.8255	0.15091
0.8265	0.00646	0.8265	0.01448	0.8265	0.14804
0.8275	0.00576	0.8275	0.00789	0.8275	0.15341
0.8285	0.00504	0.8285	0.01299	0.8285	0.15404
0.8295	0.00015852	0.8295	0.01093	0.8295	0.15871
0.8305	0.01051	0.8305	0.0111	0.8305	0.15984
0.8315	0.00334	0.8315	0.01121	0.8315	0.16364
0.8325	0.00665	0.8325	0.01345	0.8325	0.16665
0.8335	0.00238	0.8335	0.01367	0.8335	0.16562
0.8345	0.01044	0.8345	0.01425	0.8345	0.17223
0.8355	0.00172	0.8355	0.01331	0.8355	0.16798
0.8365	0.00502	0.8365	0.01117	0.8365	0.17608
0.8375	0.00305	0.8375	0.01058	0.8375	0.17161
0.8385	0.00746	0.8385	0.01293	0.8385	0.18019
0.8395	0.00589	0.8395	0.01578	0.8395	0.17845
0.8405	0.00694	0.8405	0.01109	0.8405	0.18038
0.8415	0.00357	0.8415	0.01759	0.8415	0.18205
0.8425	0.00358	0.8425	0.01365	0.8425	0.19178
0.8435	0.00914	0.8435	0.01037	0.8435	0.18529
0.8445	0.00253	0.8445	0.01655	0.8445	0.19895
0.8455	0.0031	0.8455	0.01921	0.8455	0.19662
0.8465	0.00717	0.8465	0.00894	0.8465	0.19614
0.8475	0.00507	0.8475	0.01777	0.8475	0.1997
0.8485	0.00355	0.8485	0.01751	0.8485	0.20616
0.8495	0.00482	0.8495	0.01278	0.8495	0.20636
0.8505	0.00247	0.8505	0.01351	0.8505	0.18694
0.8515	0.00682	0.8515	0.00505	0.8515	0.11557
0.8525	0.00585	0.8525	0.00896	0.8525	0.09669
0.8535	0.00268	0.8535	0.00484	0.8535	0.09446
0.8545	0.00389	0.8545	0.01101	0.8545	0.08933
0.8555	0.0071	0.8555	0.00477	0.8555	0.09181
0.8565	0.00481	0.8565	0.00666	0.8565	0.09387
0.8575	0.00999	0.8575	0.00685	0.8575	0.086
0.8585	0.00434	0.8585	0.00477	0.8585	0.09251
0.8595	0.00457	0.8595	0.00824	0.8595	0.09024
0.8605	0.00692	0.8605	0.00717	0.8605	0.08696
0.8615	0.00327	0.8615	0.00687	0.8615	0.08981
0.8625	0.00821	0.8625	0.00796	0.8625	0.08885
0.8635	0.00401	0.8635	0.00733	0.8635	0.08703
0.8645	0.00548	0.8645	0.000151504	0.8645	0.08914
0.8655	0.01009	0.8655	0.01128	0.8655	0.09268
0.8665	0.00453	0.8665	0.006	0.8665	0.08879
0.8675	0.00289	0.8675	0.00635	0.8675	0.08805
0.8685	0.00813	0.8685	0.00501	0.8685	0.08351
0.8695	0.01067	0.8695	0.00875	0.8695	0.08303
0.8705	0.00216	0.8705	0.00475	0.8705	0.08584
0.8715	0.00213	0.8715	0.0074	0.8715	0.08681
0.8725	0.00797	0.8725	0.00726	0.8725	0.08452
0.8735	0.00687	0.8735	0.00571	0.8735	0.085
0.8745	0.0021	0.8745	0.00858	0.8745	0.09068
0.8755	0.007	0.8755	0.00568	0.8755	0.08477
0.8765	0.00489	0.8765	0.00685	0.8765	0.08707
0.8775	0.00643	0.8775	0.00397	0.8775	0.08481
0.8785	0.00516	0.8785	0.00745	0.8785	0.08572
0.8795	0.00181	0.8795	0.00815	0.8795	0.08916
0.8805	0.00592	0.8805	0.00675	0.8805	0.08363
0.8815	0.00724	0.8815	0.00633	0.8815	0.08628
0.8825	0.00558	0.8825	0.00702	0.8825	0.08522
0.8835	0.00104	0.8835	0.00795	0.8835	0.08554
0.8845	0.00778	0.8845	0.0042	0.8845	0.08442
0.8855	0.00715	0.8855	0.0051	0.8855	0.08003
0.8865	0.00227	0.8865	0.00773	0.8865	0.08472
0.8875	0.00526	0.8875	0.00989	0.8875	0.07947
0.8885	0.00661	0.8885	0.00576	0.8885	0.08166
0.8895	0.00264	0.8895	0.00663	0.8895	0.08073
0.8905	0.00598	0.8905	0.00791	0.8905	0.07989
0.8915	0.00471	0.8915	0.00476	0.8915	0.07934
0.8925	0.00411	0.8925	0.01095	0.8925	0.08192
0.8935	0.00438	0.8935	0.00345	0.8935	0.0756
0.8945	0.00744	0.8945	0.00799	0.8945	0.08138
0.8955	0.00409	0.8955	0.00656	0.8955	0.07959
0.8965	0.007	0.8965	0.00602	0.8965	0.08083
0.8975	0.00364	0.8975	0.00695	0.8975	0.08422
0.8985	0.00438	0.8985	0.00708	0.8985	0.07997
0.8995	0.00296	0.8995	0.00461	0.8995	0.07971
0.9005	0.0075	0.9005	0.00574	0.9005	0.08298
0.9015	0.00559	0.9015	0.00828	0.9015	0.07602
0.9025	0.00705	0.9025	0.00941	0.9025	0.07931
0.9035	0.00139	0.9035	0.00749	0.9035	0.08253
0.9045	0.00663	0.9045	0.0082	0.9045	0.07837
0.9055	0.00592	0.9055	0.00163	0.9055	0.07681
0.9065	0.00614	0.9065	0.00835	0.9065	0.07695
0.9075	0.00246	0.9075	0.00859	0.9075	0.07694
0.9085	0.00518	0.9085	0.00599	0.9085	0.07534
0.9095	0.01051	0.9095	0.00308	0.9095	0.07714
0.9105	0.00322	0.9105	0.01137	0.9105	0.07231
0.9115	0.00409	0.9115	0.000137472	0.9115	0.07935
0.9125	0.00894	0.9125	0.00986	0.9125	0.07378
0.9135	0.00235	0.9135	0.00973	0.9135	0.07205
0.9145	0.00369	0.9145	0.00364	0.9145	0.07706
0.9155	0.00376	0.9155	0.00947	0.9155	0.07713
0.9165	0.009	0.9165	0.00622	0.9165	0.07447
0.9175	0.00234	0.9175	0.00675	0.9175	0.07287
0.9185	0.0072	0.9185	0.00757	0.9185	0.08065
0.9195	0.00482	0.9195	0.00946	0.9195	0.07211
0.9205	0.00112	0.9205	0.00326	0.9205	0.07691
0.9215	0.00978	0.9215	0.00735	0.9215	0.07397
0.9225	0.00642	0.9225	0.0061	0.9225	0.07718
0.9235	0.00355	0.9235	0.00719	0.9235	0.07
0.9245	0.00898	0.9245	0.00769	0.9245	0.07434
0.9255	0.00312	0.9255	0.0055	0.9255	0.07519
0.9265	0.00327	0.9265	0.00764	0.9265	0.07472
0.9275	0.00666	0.9275	0.00491	0.9275	0.0699
0.9285	0.00212	0.9285	0.00681	0.9285	0.07351
0.9295	0.00771	0.9295	0.00356	0.9295	0.07348
0.9305	0.00646	0.9305	0.00742	0.9305	0.07129
0.9315	0.00585	0.9315	0.00431	0.9315	0.07191
0.9325	0.00294	0.9325	0.00771	0.9325	0.0712
0.9335	0.00728	0.9335	0.00382	0.9335	0.06934
0.9345	0.00341	0.9345	0.009	0.9345	0.06784
0.9355	0.00491	0.9355	0.00233	0.9355	0.06826
0.9365	0.00571	0.9365	0.00596	0.9365	0.06934
0.9375	0.00891	0.9375	0.00799	0.9375	0.06791
0.9385	0.00265	0.9385	0.00329	0.9385	0.06638
0.9395	0.00522	0.9395	0.00666	0.9395	0.07263
0.9405	0.00724	0.9405	0.01121	0.9405	0.06806
0.9415	0.00216	0.9415	0.00396	0.9415	0.06901
0.9425	0.00739	0.9425	0.00617	0.9425	0.07071
0.9435	0.0032	0.9435	0.00249	0.9435	0.06683
0.9445	0.01018	0.9445	0.00889	0.9445	0.07065
0.9455	0.00056415	0.9455	0.00616	0.9455	0.06933
0.9465	0.00759	0.9465	0.00893	0.9465	0.06473
0.9475	0.00671	0.9475	0.00665	0.9475	0.06902
0.9485	0.00204	0.9485	0.00771	0.9485	0.0661
0.9495	0.00573	0.9495	0.01086	0.9495	0.07106
0.9505	0.00438	0.9505	0.00352	0.9505	0.07497
0.9515	0.0061	0.9515	0.01683	0.9515	0.13079
0.9525	0.00907	0.9525	0.01228	0.9525	0.15174
0.9535	0.00326	0.9535	0.01653	0.9535	0.15759
0.9545	0.00343	0.9545	0.01491	0.9545	0.16404
0.9555	0.00553	0.9555	0.01458	0.9555	0.16168
0.9565	0.00437	0.9565	0.01791	0.9565	0.16298
0.9575	0.00656	0.9575	0.01768	0.9575	0.16675
0.9585	0.00684	0.9585	0.01526	0.9585	0.16962
0.9595	0.00591	0.9595	0.01758	0.9595	0.17217
0.9605	0.00502	0.9605	0.017	0.9605	0.17823
0.9615	0.00564	0.9615	0.01799	0.9615	0.17292
0.9625	0.00804	0.9625	0.01836	0.9625	0.18607
0.9635	0.00367	0.9635	0.01535	0.9635	0.18194
0.9645	0.00722	0.9645	0.01961	0.9645	0.18588
0.9655	0.00176	0.9655	0.01774	0.9655	0.18522
0.9665	0.0051	0.9665	0.01928	0.9665	0.19115
0.9675	0.00649	0.9675	0.01932	0.9675	0.19142
0.9685	0.00635	0.9685	0.01444	0.9685	0.19705
0.9695	0.00346	0.9695	0.02185	0.9695	0.19748
0.9705	0.00609	0.9705	0.01867	0.9705	0.1983
0.9715	0.00907	0.9715	0.01731	0.9715	0.20183
0.9725	0.00277	0.9725	0.02243	0.9725	0.20808
0.9735	0.00943	0.9735	0.0176	0.9735	0.20852
0.9745	0.01072	0.9745	0.02097	0.9745	0.2176
0.9755	0.00444	0.9755	0.01902	0.9755	0.21245
0.9765	0.00699	0.9765	0.02608	0.9765	0.21882
0.9775	0.0078	0.9775	0.02085	0.9775	0.22055
0.9785	0.00914	0.9785	0.01903	0.9785	0.22313
0.9795	0.01061	0.9795	0.02489	0.9795	0.22751
0.9805	0.000697458	0.9805	0.02029	0.9805	0.22969
0.9815	0.00745	0.9815	0.02488	0.9815	0.22764
0.9825	0.00811	0.9825	0.02224	0.9825	0.23554
0.9835	0.00588	0.9835	0.02269	0.9835	0.2342
0.9845	0.00312	0.9845	0.02382	0.9845	0.23996
0.9855	0.00392	0.9855	0.02593	0.9855	0.24107
0.9865	0.00703	0.9865	0.02028	0.9865	0.24283
0.9875	0.00174	0.9875	0.02676	0.9875	0.24819
0.9885	0.01009	0.9885	0.0253	0.9885	0.25734
0.9895	0.00298	0.9895	0.02688	0.9895	0.25341
0.9905	0.00581	0.9905	0.02361	0.9905	0.25598
0.9915	0.00635	0.9915	0.02608	0.9915	0.26362
0.9925	0.00521	0.9925	0.02712	0.9925	0.26069
0.9935	0.00513	0.9935	0.02677	0.9935	0.27092
0.9945	0.00253	0.9945	0.02732	0.9945	0.27574
0.9955	0.00933	0.9955	0.02713	0.9955	0.27319
0.9965	0.00274	0.9965	0.02562	0.9965	0.27996
0.9975	0.00902	0.9975	0.02963	0.9975	0.28205
0.9985	0.00176	0.9985	0.03155	0.9985	0.28381
0.9995	0.0076	0.9995	0.0269	0.9995	0.28415
1.0005	0.00402	1.0005	0.02178	1.0005	0.29199
1.0015	0.00954	1.0015	0.0104	1.0015	0.29466
1.0025	0.00195	1.0025	0.00602	1.0025	0.29761
1.0035	0.00577	1.0035	0.0095	1.0035	0.30095
1.0045	0.00348	1.0045	0.00498	1.0045	0.30183
1.0055	0.00712	1.0055	0.01476	1.0055	0.30717
1.0065	0.00534	1.0065	0.00704	1.0065	0.3129
1.0075	0.00823	1.0075	0.00769	1.0075	0.31714
1.0085	0.00536	1.0085	0.00913	1.0085	0.31598
1.0095	0.00405	1.0095	0.00676	1.0095	0.32294
1.0105	0.00614	1.0105	0.01098	1.0105	0.32709
1.0115	0.00571	1.0115	0.01134	1.0115	0.33287
1.0125	0.00214	1.0125	0.00724	1.0125	0.33047
1.0135	0.00611	1.0135	0.00928	1.0135	0.33806
1.0145	0.00626	1.0145	0.01048	1.0145	0.33649
1.0155	0.00184	1.0155	0.00888	1.0155	0.34437
1.0165	0.00762	1.0165	0.00929	1.0165	0.34738
1.0175	0.00417	1.0175	0.00874	1.0175	0.35469
1.0185	0.00677	1.0185	0.01101	1.0185	0.35414
1.0195	0.00539	1.0195	0.00765	1.0195	0.35919
1.0205	0.00547	1.0205	0.00686	1.0205	0.36577
1.0215	0.00411	1.0215	0.01046	1.0215	0.36704
1.0225	0.00531	1.0225	0.0093	1.0225	0.37037
1.0235	0.00648	1.0235	0.00847	1.0235	0.37684
1.0245	0.00759	1.0245	0.01031	1.0245	0.37912
1.0255	0.000388745	1.0255	0.00708	1.0255	0.38211
1.0265	0.00725	1.0265	0.01213	1.0265	0.38804
1.0275	0.00455	1.0275	0.00783	1.0275	0.39539
1.0285	0.00741	1.0285	0.01189	1.0285	0.39872
1.0295	0.00502	1.0295	0.00774	1.0295	0.39598
1.0305	0.00268	1.0305	0.01009	1.0305	0.40696
1.0315	0.00853	1.0315	0.00721	1.0315	0.40738
1.0325	0.00276	1.0325	0.01051	1.0325	0.40904
1.0335	0.00628	1.0335	0.00529	1.0335	0.41709
1.0345	0.00208	1.0345	0.01397	1.0345	0.42238
1.0355	0.0084	1.0355	0.00769	1.0355	0.43089
1.0365	0.00416	1.0365	0.00839	1.0365	0.43093
1.0375	0.00778	1.0375	0.00738	1.0375	0.43001
1.0385	0.00349	1.0385	0.01283	1.0385	0.43934
1.0395	0.00741	1.0395	0.0061	1.0395	0.44287
1.0405	0.00204	1.0405	0.00958	1.0405	0.4505
1.0415	0.00677	1.0415	0.00844	1.0415	0.45233
1.0425	0.00604	1.0425	0.00778	1.0425	0.45319
1.0435	0.0022	1.0435	0.01303	1.0435	0.46492
1.0445	0.00385	1.0445	0.00783	1.0445	0.46737
1.0455	0.00816	1.0455	0.00842	1.0455	0.47264
1.0465	0.00503	1.0465	0.01012	1.0465	0.47179
1.0475	0.00167	1.0475	0.00792	1.0475	0.47666
1.0485	0.00788	1.0485	0.00791	1.0485	0.48517
1.0495	0.00771	1.0495	0.0072	1.0495	0.48922
1.0505	0.00327	1.0505	0.01215	1.0505	0.49926
1.0515	0.00676	1.0515	0.00811	1.0515	0.49574
1.0525	0.00353	1.0525	0.01045	1.0525	0.50285
1.0535	0.00745	1.0535	0.00685	1.0535	0.51137
1.0545	0.00597	1.0545	0.0068	1.0545	0.51661
1.0555	0.0039	1.0555	0.00729	1.0555	0.51875
1.0565	0.00457	1.0565	0.01163	1.0565	0.52599
1.0575	0.00329	1.0575	0.00859	1.0575	0.52717
1.0585	0.00763	1.0585	0.0099	1.0585	0.5374
1.0595	0.00491	1.0595	0.00799	1.0595	0.53136
1.0605	0.00375	1.0605	0.00793	1.0605	0.55096
1.0615	0.00568	1.0615	0.00763	1.0615	0.55148
1.0625	0.0044	1.0625	0.01184	1.0625	0.5559
1.0635	0.00775	1.0635	0.00449	1.0635	0.56047
1.0645	0.00106	1.0645	0.01726	1.0645	0.56642
1.0655	0.00795	1.0655	0.00177	1.0655	0.57013
1.0665	0.00701	1.0665	0.0095	1.0665	0.57477
1.0675	0.0044	1.0675	0.00767	1.0675	0.58126
1.0685	0.00623	1.0685	0.00954	1.0685	0.58456
1.0695	0.00564	1.0695	0.01133	1.0695	0.59333
1.0705	0.00621	1.0705	0.0074	1.0705	0.60283
1.0715	0.00645	1.0715	0.00922	1.0715	0.60143
1.0725	0.00113	1.0725	0.01195	1.0725	0.60855
1.0735	0.00477	1.0735	0.01033	1.0735	0.61079
1.0745	0.00532	1.0745	0.00594	1.0745	0.61507
1.0755	0.00458	1.0755	0.00837	1.0755	0.62358
1.0765	0.00334	1.0765	0.00998	1.0765	0.63078
1.0775	0.00506	1.0775	0.00708	1.0775	0.63581
1.0785	0.01081	1.0785	0.00968	1.0785	0.6402
1.0795	0.00186	1.0795	0.00484	1.0795	0.64724
1.0805	0.00923	1.0805	0.01027	1.0805	0.64623
1.0815	0.00473	1.0815	0.0088	1.0815	0.65709
1.0825	0.00909	1.0825	0.00959	1.0825	0.65898
1.0835	0.00842	1.0835	0.00942	1.0835	0.66365
1.0845	0.00712	1.0845	0.0082	1.0845	0.67059
1.0855	0.01071	1.0855	0.00926	1.0855	0.67677
1.0865	0.01071	1.0865	0.00674	1.0865	0.68685
1.0875	0.00985	1.0875	0.01061	1.0875	0.68618
1.0885	0.01038	1.0885	0.00785	1.0885	0.69317
1.0895	0.01307	1.0895	0.01004	1.0895	0.70555
1.0905	0.00646	1.0905	0.01024	1.0905	0.71171
1.0915	0.00411	1.0915	0.00705	1.0915	0.72276
1.0925	0.00427	1.0925	0.0097	1.0925	0.72593
1.0935	0.00849	1.0935	0.00715	1.0935	0.73569
1.0945	0.00377	1.0945	0.0083	1.0945	0.74294
1.0955	0.00336	1.0955	0.0107	1.0955	0.74338
1.0965	0.01013	1.0965	0.00865	1.0965	0.75527
1.0975	0.00102	1.0975	0.00643	1.0975	0.7551
1.0985	0.00668	1.0985	0.00581	1.0985	0.76235
1.0995	0.00655	1.0995	0.01428	1.0995	0.7629
1.1005	0.00529	1.1005	0.00927	1.1005	0.7256
1.1015	0.00527	1.1015	0.02509	1.1015	0.48623
1.1025	0.00641	1.1025	0.02706	1.1025	0.41654
1.1035	0.00635	1.1035	0.02711	1.1035	0.4066
1.1045	0.00564	1.1045	0.03104	1.1045	0.40931
1.1055	0.00652	1.1055	0.03043	1.1055	0.39994
1.1065	0.00364	1.1065	0.02362	1.1065	0.40467
1.1075	0.00697	1.1075	0.02747	1.1075	0.39734
1.1085	0.00425	1.1085	0.02887	1.1085	0.39375
1.1095	0.00694	1.1095	0.03066	1.1095	0.3943
1.1105	0.00319	1.1105	0.03235	1.1105	0.39241
1.1115	0.00844	1.1115	0.03219	1.1115	0.39571
1.1125	0.00419	1.1125	0.02755	1.1125	0.3861
1.1135	0.00313	1.1135	0.03211	1.1135	0.39017
1.1145	0.00929	1.1145	0.03024	1.1145	0.38319
1.1155	0.00627	1.1155	0.03332	1.1155	0.38706
1.1165	0.0065	1.1165	0.03374	1.1165	0.38271
1.1175	0.0052	1.1175	0.03475	1.1175	0.38243
1.1185	0.00329	1.1185	0.03153	1.1185	0.38192
1.1195	0.01079	1.1195	0.03466	1.1195	0.38474
1.1205	0.00294	1.1205	0.03716	1.1205	0.38121
1.1215	0.00893	1.1215	0.03647	1.1215	0.37484
1.1225	0.00508	1.1225	0.03694	1.1225	0.37964
1.1235	0.00662	1.1235	0.03611	1.1235	0.37533
1.1245	0.00658	1.1245	0.03691	1.1245	0.37136
1.1255	0.0069	1.1255	0.0387	1.1255	0.36828
1.1265	0.00585	1.1265	0.03177	1.1265	0.36998
1.1275	0.00615	1.1275	0.03877	1.1275	0.36805
1.1285	0.00789	1.1285	0.0379	1.1285	0.36665
1.1295	0.00856	1.1295	0.03576	1.1295	0.36438
1.1305	0.00322	1.1305	0.04258	1.1305	0.36706
1.1315	0.00375	1.1315	0.0361	1.1315	0.36457
1.1325	0.00903	1.1325	0.04387	1.1325	0.3563
1.1335	0.00964	1.1335	0.03878	1.1335	0.3582
1.1345	0.00144	1.1345	0.04127	1.1345	0.36006
1.1355	0.00701	1.1355	0.04181	1.1355	0.35908
1.1365	0.00799	1.1365	0.0438	1.1365	0.35601
1.1375	0.00435	1.1375	0.03997	1.1375	0.36012
1.1385	0.00971	1.1385	0.03914	1.1385	0.35261
1.1395	0.000683426	1.1395	0.04126	1.1395	0.35293
1.1405	0.0067	1.1405	0.04254	1.1405	0.35029
1.1415	0.00539	1.1415	0.04336	1.1415	0.35199
1.1425	0.00602	1.1425	0.04397	1.1425	0.34746
1.1435	0.00749	1.1435	0.0471	1.1435	0.34757
1.1445	0.0037	1.1445	0.04372	1.1445	0.34388
1.1455	0.01	1.1455	0.04913	1.1455	0.34866
1.1465	0.00424	1.1465	0.04616	1.1465	0.34112
1.1475	0.00822	1.1475	0.04802	1.1475	0.34391
1.1485	0.00997	1.1485	0.0471	1.1485	0.34082
1.1495	0.00292	1.1495	0.04879	1.1495	0.336
1.1505	0.00605	1.1505	0.0366	1.1505	0.33797
1.1515	0.00595	1.1515	0.01045	1.1515	0.33434
1.1525	0.00278	1.1525	0.01649	1.1525	0.33894
1.1535	0.00991	1.1535	0.01198	1.1535	0.33372
1.1545	0.00417	1.1545	0.01322	1.1545	0.34307
1.1555	0.00883	1.1555	0.01208	1.1555	0.33666
1.1565	0.00641	1.1565	0.00944	1.1565	0.33228
1.1575	0.00463	1.1575	0.01511	1.1575	0.32986
1.1585	0.00557	1.1585	0.01111	1.1585	0.33341
1.1595	0.00773	1.1595	0.01543	1.1595	0.32307
1.1605	0.00493	1.1605	0.01148	1.1605	0.32793
1.1615	0.00447	1.1615	0.01225	1.1615	0.32298
1.1625	0.00703	1.1625	0.01211	1.1625	0.32242
1.1635	0.00561	1.1635	0.01612	1.1635	0.31732
1.1645	0.00871	1.1645	0.00964	1.1645	0.3237
1.1655	0.00152	1.1655	0.0134	1.1655	0.31665
1.1665	0.01149	1.1665	0.01498	1.1665	0.3209
1.1675	0.000536085	1.1675	0.01371	1.1675	0.32379
1.1685	0.0053	1.1685	0.01137	1.1685	0.3185
1.1695	0.00766	1.1695	0.0148	1.1695	0.31554
1.1705	0.0064	1.1705	0.01013	1.1705	0.32394
1.1715	0.00614	1.1715	0.01163	1.1715	0.31907
1.1725	0.00604	1.1725	0.01325	1.1725	0.32224
1.1735	0.00307	1.1735	0.01212	1.1735	0.3193
1.1745	0.00562	1.1745	0.01251	1.1745	0.32041
1.1755	0.00837	1.1755	0.01361	1.1755	0.31368
1.1765	0.00442	1.1765	0.01286	1.1765	0.31837
1.1775	0.00402	1.1775	0.01315	1.1775	0.31047
1.1785	0.00549	1.1785	0.01346	1.1785	0.3056
1.1795	0.00763	1.1795	0.01408	1.1795	0.31209
1.1805	0.00931	1.1805	0.01302	1.1805	0.30292
1.1815	0.00313	1.1815	0.01474	1.1815	0.30708
1.1825	0.00536	1.1825	0.01055	1.1825	0.29736
1.1835	0.00783	1.1835	0.01514	1.1835	0.30247
1.1845	0.00797	1.1845	0.01444	1.1845	0.29558
1.1855	0.00308	1.1855	0.01234	1.1855	0.29532
1.1865	0.00657	1.1865	0.01384	1.1865	0.29671
1.1875	0.00222	1.1875	0.00952	1.1875	0.29301
1.1885	0.00985	1.1885	0.01566	1.1885	0.29541
1.1895	0.00588	1.1895	0.01156	1.1895	0.2973
1.1905	0.00488	1.1905	0.01247	1.1905	0.2907
1.1915	0.01387	1.1915	0.01197	1.1915	0.30065
1.1925	0.01335	1.1925	0.01314	1.1925	0.29636
1.1935	0.00778	1.1935	0.01292	1.1935	0.29273
1.1945	0.01432	1.1945	0.01182	1.1945	0.29569
1.1955	0.0162	1.1955	0.01331	1.1955	0.2963
1.1965	0.01247	1.1965	0.01453	1.1965	0.28673
1.1975	0.0145	1.1975	0.01297	1.1975	0.2967
1.1985	0.01479	1.1985	0.00928	1.1985	0.28967
1.1995	0.01996	1.1995	0.01627	1.1995	0.28843
1.2005	0.01178	1.2005	0.01056	1.2005	0.31574
1.2015	0.00461	1.2015	0.01296	1.2015	0.48938
1.2025	0.00799	1.2025	0.01356	1.2025	0.55305
1.2035	0.00615	1.2035	0.01244	1.2035	0.58202
1.2045	0.00522	1.2045	0.0108	1.2045	0.57923
1.2055	0.00634	1.2055	0.01249	1.2055	0.5827
1.2065	0.0088	1.2065	0.01215	1.2065	0.59096
1.2075	0.00879	1.2075	0.01061	1.2075	0.5983
1.2085	0.00578	1.2085	0.01559	1.2085	0.6061
1.2095	0.00485	1.2095	0.01065	1.2095	0.6099
1.2105	0.01046	1.2105	0.01375	1.2105	0.60835
1.2115	0.01013	1.2115	0.01456	1.2115	0.62748
1.2125	0.00276	1.2125	0.01282	1.2125	0.63447
1.2135	0.00468	1.2135	0.01009	1.2135	0.64999
1.2145	0.00512	1.2145	0.01098	1.2145	0.6443
1.2155	0.00576	1.2155	0.01023	1.2155	0.66146
1.2165	0.00825	1.2165	0.01573	1.2165	0.66339
1.2175	0.00485	1.2175	0.01196	1.2175	0.6722
1.2185	0.00771	1.2185	0.01283	1.2185	0.67468
1.2195	0.00862	1.2195	0.01408	1.2195	0.67808
1.2205	0.00677	1.2205	0.01129	1.2205	0.69007
1.2215	0.00527	1.2215	0.01586	1.2215	0.68496
1.2225	0.00824	1.2225	0.01314	1.2225	0.69674
1.2235	0.00653	1.2235	0.00962	1.2235	0.69798
1.2245	0.00644	1.2245	0.01286	1.2245	0.69751
1.2255	0.00653	1.2255	0.01361	1.2255	0.71361
1.2265	0.00887	1.2265	0.01371	1.2265	0.71519
1.2275	0.01122	1.2275	0.0121	1.2275	0.72116
1.2285	0.00623	1.2285	0.01081	1.2285	0.72862
1.2295	0.00343	1.2295	0.01474	1.2295	0.73292
1.2305	0.00708	1.2305	0.01379	1.2305	0.73842
1.2315	0.00696	1.2315	0.01181	1.2315	0.75047
1.2325	0.00839	1.2325	0.0152	1.2325	0.75026
1.2335	0.00625	1.2335	0.01114	1.2335	0.76872
1.2345	0.00993	1.2345	0.01205	1.2345	0.76611
1.2355	0.00668	1.2355	0.0127	1.2355	0.77492
1.2365	0.00337	1.2365	0.00905	1.2365	0.78204
1.2375	0.00965	1.2375	0.01759	1.2375	0.78007
1.2385	0.00388	1.2385	0.01024	1.2385	0.79134
1.2395	0.00563	1.2395	0.01128	1.2395	0.80149
1.2405	0.00652	1.2405	0.01611	1.2405	0.80513
1.2415	0.00848	1.2415	0.01364	1.2415	0.82332
1.2425	0.00687	1.2425	0.00731	1.2425	0.82113
1.2435	0.00308	1.2435	0.01717	1.2435	0.83373
1.2445	0.00871	1.2445	0.01168	1.2445	0.83601
1.2455	0.00585	1.2455	0.01295	1.2455	0.83614
1.2465	0.00784	1.2465	0.01117	1.2465	0.85442
1.2475	0.00789	1.2475	0.01524	1.2475	0.85362
1.2485	0.00611	1.2485	0.01327	1.2485	0.86199
1.2495	0.00558	1.2495	0.01232	1.2495	0.87392
1.2505	0.00748	1.2505	0.02009	1.2505	0.8715
1.2515	0.00536	1.2515	0.0388	1.2515	0.88617
1.2525	0.00491	1.2525	0.04701	1.2525	0.89197
1.2535	0.00898	1.2535	0.04806	1.2535	0.89574
1.2545	0.00736	1.2545	0.043	1.2545	0.90761
1.2555	0.00495	1.2555	0.0469	1.2555	0.91119
1.2565	0.01059	1.2565	0.05406	1.2565	0.92895
1.2575	0.00592	1.2575	0.05244	1.2575	0.93055
1.2585	0.00659	1.2585	0.045	1.2585	0.93474
1.2595	0.01036	1.2595	0.0533	1.2595	0.941
1.2605	0.00444	1.2605	0.05	1.2605	0.94212
1.2615	0.00587	1.2615	0.05117	1.2615	0.96028
1.2625	0.00551	1.2625	0.05347	1.2625	0.9682
1.2635	0.00874	1.2635	0.05182	1.2635	0.97364
1.2645	0.00507	1.2645	0.05453	1.2645	0.97644
1.2655	0.00788	1.2655	0.05134	1.2655	0.98848
1.2665	0.00298	1.2665	0.05758	1.2665	0.99922
1.2675	0.0104	1.2675	0.05629	1.2675	1.00251
1.2685	0.00505	1.2685	0.05503	1.2685	1.01251
1.2695	0.01032	1.2695	0.05513	1.2695	1.01721
1.2705	0.00534	1.2705	0.05948	1.2705	1.02582
1.2715	0.00246	1.2715	0.06001	1.2715	1.03555
1.2725	0.00986	1.2725	0.05623	1.2725	1.04453
1.2735	0.00571	1.2735	0.05887	1.2735	1.04398
1.2745	0.00621	1.2745	0.05777	1.2745	1.05742
1.2755	0.00756	1.2755	0.06595	1.2755	1.06112
1.2765	0.0079	1.2765	0.06293	1.2765	1.0748
1.2775	0.01003	1.2775	0.06001	1.2775	1.07978
1.2785	0.00522	1.2785	0.06549	1.2785	1.08511
1.2795	0.00596	1.2795	0.06247	1.2795	1.11129
1.2805	0.00291	1.2805	0.06603	1.2805	1.09857
1.2815	0.01065	1.2815	0.06433	1.2815	1.11912
1.2825	0.00548	1.2825	0.05984	1.2825	1.11172
1.2835	7.4326e-05	1.2835	0.06549	1.2835	1.12621
1.2845	0.01146	1.2845	0.06657	1.2845	1.13509
1.2855	0.00345	1.2855	0.06511	1.2855	1.14682
1.2865	0.01025	1.2865	0.06998	1.2865	1.14607
1.2875	0.00275	1.2875	0.06835	1.2875	1.16098
1.2885	0.00714	1.2885	0.06643	1.2885	1.17248
1.2895	0.00446	1.2895	0.06974	1.2895	1.17324
1.2905	0.00885	1.2905	0.07021	1.2905	1.1946
1.2915	0.0047	1.2915	0.07267	1.2915	1.20726
1.2925	0.00784	1.2925	0.07273	1.2925	1.21604
1.2935	0.00772	1.2935	0.06788	1.2935	1.2173
1.2945	0.00838	1.2945	0.07283	1.2945	1.22145
1.2955	0.00442	1.2955	0.07216	1.2955	1.2274
1.2965	0.0081	1.2965	0.07545	1.2965	1.2274
1.2975	0.00473	1.2975	0.07771	1.2975	1.24922
1.2985	0.0087	1.2985	0.07658	1.2985	1.24685
1.2995	0.0022	1.2995	0.07593	1.2995	1.26933
1.3005	0.01124	1.3005	0.05609	1.3005	1.26823
1.3015	0.01924	1.3015	0.02248	1.3015	1.28438
1.3025	0.01468	1.3025	0.01842	1.3025	1.29525
1.3035	0.0177	1.3035	0.01695	1.3035	1.29922
1.3045	0.02143	1.3045	0.02091	1.3045	1.30846
1.3055	0.02272	1.3055	0.01581	1.3055	1.30858
1.3065	0.01893	1.3065	0.0201	1.3065	1.33172
1.3075	0.02562	1.3075	0.02497	1.3075	1.33195
1.3085	0.01963	1.3085	0.01582	1.3085	1.34074
1.3095	0.03163	1.3095	0.01506	1.3095	1.34402
1.3105	0.01481	1.3105	0.01679	1.3105	1.36541
1.3115	0.00961	1.3115	0.02082	1.3115	1.36132
1.3125	0.01171	1.3125	0.01899	1.3125	1.37807
1.3135	0.00518	1.3135	0.01966	1.3135	1.38465
1.3145	0.00818	1.3145	0.01702	1.3145	1.39036
1.3155	0.01058	1.3155	0.01861	1.3155	1.40471
1.3165	0.00539	1.3165	0.01886	1.3165	1.41037
1.3175	0.00745	1.3175	0.02099	1.3175	1.4212
1.3185	0.00891	1.3185	0.01495	1.3185	1.42807
1.3195	0.0082	1.3195	0.01995	1.3195	1.43416
1.3205	0.01016	1.3205	0.01825	1.3205	1.43633
1.3215	0.00579	1.3215	0.01893	1.3215	1.45517
1.3225	0.00959	1.3225	0.01745	1.3225	1.46345
1.3235	0.00879	1.3235	0.0187	1.3235	1.48174
1.3245	0.00953	1.3245	0.01826	1.3245	1.48477
1.3255	0.00715	1.3255	0.02062	1.3255	1.48609
1.3265	0.00987	1.3265	0.01634	1.3265	1.50024
1.3275	0.00458	1.3275	0.01708	1.3275	1.50881
1.3285	0.01488	1.3285	0.0186	1.3285	1.51082
1.3295	0.00325	1.3295	0.0221	1.3295	1.51833
1.3305	0.0098	1.3305	0.01443	1.3305	1.52485
1.3315	0.00578	1.3315	0.0211	1.3315	1.53599
1.3325	0.01103	1.3325	0.01501	1.3325	1.54671
1.3335	0.00989	1.3335	0.02207	1.3335	1.54287
1.3345	0.004	1.3345	0.0162	1.3345	1.57329
1.3355	0.00947	1.3355	0.01739	1.3355	1.57441
1.3365	0.00942	1.3365	0.01977	1.3365	1.58467
1.3375	0.01051	1.3375	0.01956	1.3375	1.59871
1.3385	0.00651	1.3385	0.01663	1.3385	1.60921
1.3395	0.00857	1.3395	0.01834	1.3395	1.6166
1.3405	0.00887	1.3405	0.02163	1.3405	1.63853
1.3415	0.0066	1.3415	0.01758	1.3415	1.64122
1.3425	0.00468	1.3425	0.0194	1.3425	1.63048
1.3435	0.0121	1.3435	0.01902	1.3435	1.65622
1.3445	0.00538	1.3445	0.01791	1.3445	1.66327
1.3455	0.01066	1.3455	0.02098	1.3455	1.67964
1.3465	0.00983	1.3465	0.01889	1.3465	1.6877
1.3475	0.00802	1.3475	0.02071	1.3475	1.70585
1.3485	0.00562	1.3485	0.02228	1.3485	1.71249
1.3495	0.00769	1.3495	0.01441	1.3495	1.72019
1.3505	0.00825	1.3505	0.01936	1.3505	1.62849
1.3515	0.00485	1.3515	0.01662	1.3515	1.18251
1.3525	0.01467	1.3525	0.0214	1.3525	1.05559
1.3535	0.00576	1.3535	0.0207	1.3535	1.04407
1.3545	0.00801	1.3545	0.01451	1.3545	1.02946
1.3555	0.01085	1.3555	0.01705	1.3555	1.01909
1.3565	0.00474	1.3565	0.02628	1.3565	1.02879
1.3575	0.00941	1.3575	0.01332	1.3575	1.01267
1.3585	0.00602	1.3585	0.0191	1.3585	1.01542
1.3595	0.00933	1.3595	0.01944	1.3595	1.00807
1.3605	0.00446	1.3605	0.01947	1.3605	1.00359
1.3615	0.00712	1.3615	0.01875	1.3615	0.99952
1.3625	0.01033	1.3625	0.01718	1.3625	0.99747
1.3635	0.00691	1.3635	0.0202	1.3635	0.99036
1.3645	0.00846	1.3645	0.01847	1.3645	0.98396
1.3655	0.00905	1.3655	0.01564	1.3655	0.98694
1.3665	0.00708	1.3665	0.01987	1.3665	0.98305
1.3675	0.00695	1.3675	0.01556	1.3675	0.97841
1.3685	0.00924	1.3685	0.01711	1.3685	0.96041
1.3695	0.00502	1.3695	0.02081	1.3695	0.96013
1.3705	0.01176	1.3705	0.01379	1.3705	0.96388
1.3715	0.00486	1.3715	0.01728	1.3715	0.95431
1.3725	0.01093	1.3725	0.02226	1.3725	0.96487
1.3735	0.00715	1.3735	0.01744	1.3735	0.95263
1.3745	0.00926	1.3745	0.01757	1.3745	0.95834
1.3755	0.00614	1.3755	0.02081	1.3755	0.95353
1.3765	0.01079	1.3765	0.01609	1.3765	0.95029
1.3775	0.00722	1.3775	0.02058	1.3775	0.95237
1.3785	0.00609	1.3785	0.01688	1.3785	0.94933
1.3795	0.01337	1.3795	0.01641	1.3795	0.94483
1.3805	0.00376	1.3805	0.0181	1.3805	0.94555
1.3815	0.00781	1.3815	0.01371	1.3815	0.93217
1.3825	0.00521	1.3825	0.0201	1.3825	0.93452
1.3835	0.01254	1.3835	0.01726	1.3835	0.92833
1.3845	0.00616	1.3845	0.01391	1.3845	0.92049
1.3855	0.00938	1.3855	0.01368	1.3855	0.91711
1.3865	0.0088	1.3865	0.02074	1.3865	0.91023
1.3875	0.00952	1.3875	0.01583	1.3875	0.90773
1.3885	0.00672	1.3885	0.01779	1.3885	0.89522
1.3895	0.00666	1.3895	0.01932	1.3895	0.89672
1.3905	0.00816	1.3905	0.01435	1.3905	0.89915
1.3915	0.00669	1.3915	0.01592	1.3915	0.87683
1.3925	0.00748	1.3925	0.01686	1.3925	0.88165
1.3935	0.00853	1.3935	0.0158	1.3935	0.88315
1.3945	0.01358	1.3945	0.0153	1.3945	0.87944
1.3955	0.00815	1.3955	0.01809	1.3955	0.88472
1.3965	0.00844	1.3965	0.0198	1.3965	0.88071
1.3975	0.00282	1.3975	0.01599	1.3975	0.88039
1.3985	0.01043	1.3985	0.01373	1.3985	0.87326
1.3995	0.00728	1.3995	0.01949	1.3995	0.86942
1.4005	0.00889	1.4005	0.02428	1.4005	0.87602
1.4015	0.00844	1.4015	0.06044	1.4015	0.87226
1.4025	0.00913	1.4025	0.06955	1.4025	0.87535
1.4035	0.00208	1.4035	0.06783	1.4035	0.86962
1.4045	0.00995	1.4045	0.07192	1.4045	0.86556
1.4055	0.01063	1.4055	0.07131	1.4055	0.85781
1.4065	0.00874	1.4065	0.0693	1.4065	0.84677
1.4075	0.00437	1.4075	0.07738	1.4075	0.85165
1.4085	0.00599	1.4085	0.07154	1.4085	0.84568
1.4095	0.01251	1.4095	0.07524	1.4095	0.83206
1.4105	0.01406	1.4105	0.07393	1.4105	0.82928
1.4115	0.01934	1.4115	0.0765	1.4115	0.81409
1.4125	0.0246	1.4125	0.07496	1.4125	0.81304
1.4135	0.03065	1.4135	0.0825	1.4135	0.80993
1.4145	0.02947	1.4145	0.07975	1.4145	0.81064
1.4155	0.02626	1.4155	0.07726	1.4155	0.81101
1.4165	0.0388	1.4165	0.08312	1.4165	0.81175
1.4175	0.03247	1.4175	0.08058	1.4175	0.81093
1.4185	0.0379	1.4185	0.08553	1.4185	0.80373
1.4195	0.03757	1.4195	0.08165	1.4195	0.8072
1.4205	0.03375	1.4205	0.08418	1.4205	0.80921
1.4215	0.00654	1.4215	0.08197	1.4215	0.81218
1.4225	0.01001	1.4225	0.08735	1.4225	0.81025
1.4235	0.0111	1.4235	0.08808	1.4235	0.80302
1.4245	0.01154	1.4245	0.08536	1.4245	0.79824
1.4255	0.00998	1.4255	0.0891	1.4255	0.79934
1.4265	0.01138	1.4265	0.08327	1.4265	0.79344
1.4275	0.01019	1.4275	0.08983	1.4275	0.7948
1.4285	0.00688	1.4285	0.08939	1.4285	0.78809
1.4295	0.01317	1.4295	0.09432	1.4295	0.77529
1.4305	0.01411	1.4305	0.09095	1.4305	0.78622
1.4315	0.00785	1.4315	0.092	1.4315	0.77129
1.4325	0.01262	1.4325	0.09669	1.4325	0.77024
1.4335	0.007	1.4335	0.09806	1.4335	0.7621
1.4345	0.00992	1.4345	0.09403	1.4345	0.75198
1.4355	0.01388	1.4355	0.10196	1.4355	0.75339
1.4365	0.01079	1.4365	0.10045	1.4365	0.75649
1.4375	0.01172	1.4375	0.09883	1.4375	0.74825
1.4385	0.00912	1.4385	0.10701	1.4385	0.75803
1.4395	0.01248	1.4395	0.10666	1.4395	0.75118
1.4405	0.00934	1.4405	0.09991	1.4405	0.75116
1.4415	0.01179	1.4415	0.10487	1.4415	0.74404
1.4425	0.00798	1.4425	0.10555	1.4425	0.74056
1.4435	0.00917	1.4435	0.10151	1.4435	0.73856
1.4445	0.014	1.4445	0.10475	1.4445	0.7356
1.4455	0.00731	1.4455	0.10347	1.4455	0.73908
1.4465	0.01006	1.4465	0.10965	1.4465	0.73339
1.4475	0.01342	1.4475	0.11056	1.4475	0.7316
1.4485	0.01078	1.4485	0.1107	1.4485	0.71975
1.4495	0.00837	1.4495	0.10854	1.4495	0.73057
1.4505	0.01039	1.4505	0.08183	1.4505	0.72294
1.4515	0.01357	1.4515	0.03267	1.4515	0.72627
1.4525	0.0093	1.4525	0.02351	1.4525	0.72777
1.4535	0.01	1.4535	0.02616	1.4535	0.7198
1.4545	0.01338	1.4545	0.02619	1.4545	0.72151
1.4555	0.01293	1.4555	0.02169	1.4555	0.71003
1.4565	0.00785	1.4565	0.02902	1.4565	0.71217
1.4575	0.01129	1.4575	0.02623	1.4575	0.70308
1.4585	0.00818	1.4585	0.02412	1.4585	0.69878
1.4595	0.01173	1.4595	0.02332	1.4595	0.70209
1.4605	0.00941	1.4605	0.02508	1.4605	0.69173
1.4615	0.00929	1.4615	0.02858	1.4615	0.69342
1.4625	0.00877	1.4625	0.0277	1.4625	0.69429
1.4635	0.01102	1.4635	0.02467	1.4635	0.6921
1.4645	0.00842	1.4645	0.02556	1.4645	0.69778
1.4655	0.00943	1.4655	0.02558	1.4655	0.68312
1.4665	0.01138	1.4665	0.02511	1.4665	0.68299
1.4675	0.00884	1.4675	0.02358	1.4675	0.68672
1.4685	0.01069	1.4685	0.02756	1.4685	0.68123
1.4695	0.01223	1.4695	0.02416	1.4695	0.6826
1.4705	0.00933	1.4705	0.0285	1.4705	0.6712
1.4715	0.013	1.4715	0.02517	1.4715	0.67731
1.4725	0.00896	1.4725	0.02403	1.4725	0.66973
1.4735	0.01028	1.4735	0.0271	1.4735	0.6642
1.4745	0.00875	1.4745	0.02763	1.4745	0.66743
1.4755	0.00891	1.4755	0.02444	1.4755	0.66473
1.4765	0.01057	1.4765	0.02473	1.4765	0.65864
1.4775	0.00832	1.4775	0.02377	1.4775	0.65086
1.4785	0.01397	1.4785	0.0262	1.4785	0.65365
1.4795	0.00652	1.4795	0.02648	1.4795	0.65783
1.4805	0.00915	1.4805	0.02747	1.4805	0.64925
1.4815	0.01092	1.4815	0.02516	1.4815	0.64505
1.4825	0.01126	1.4825	0.0261	1.4825	0.6447
1.4835	0.01219	1.4835	0.02583	1.4835	0.64474
1.4845	0.01217	1.4845	0.02413	1.4845	0.64457
1.4855	0.00651	1.4855	0.02495	1.4855	0.6452
1.4865	0.01104	1.4865	0.02478	1.4865	0.63724
1.4875	0.00891	1.4875	0.02423	1.4875	0.63765
1.4885	0.00934	1.4885	0.02705	1.4885	0.63561
1.4895	0.01412	1.4895	0.02472	1.4895	0.63266
1.4905	0.0079	1.4905	0.02647	1.4905	0.62947
1.4915	0.00983	1.4915	0.02266	1.4915	0.61477
1.4925	0.00653	1.4925	0.0266	1.4925	0.62123
1.4935	0.01284	1.4935	0.02569	1.4935	0.61768
1.4945	0.00627	1.4945	0.02506	1.4945	0.62062
1.4955	0.01113	1.4955	0.02692	1.4955	0.61149
1.4965	0.00907	1.4965	0.02335	1.4965	0.61775
1.4975	0.01124	1.4975	0.02591	1.4975	0.61159
1.4985	0.0081	1.4985	0.02125	1.4985	0.6138
1.4995	0.01389	1.4995	0.02625	1.4995	0.60766
1.5005	0.01166	1.5005	0.0298	1.5005	0.60237
1.5015	0.01027	1.5015	0.02452	1.5015	0.59764
1.5025	0.00554	1.5025	0.02337	1.5025	0.59621
1.5035	0.01203	1.5035	0.02923	1.5035	0.59807
1.5045	0.00994	1.5045	0.02363	1.5045	0.59825
1.5055	0.00762	1.5055	0.0254	1.5055	0.58866
1.5065	0.01211	1.5065	0.02541	1.5065	0.59341
1.5075	0.00885	1.5075	0.02227	1.5075	0.58656
1.5085	0.01117	1.5085	0.02887	1.5085	0.58172
1.5095	0.00703	1.5095	0.02285	1.5095	0.58241
1.5105	0.01189	1.5105	0.02477	1.5105	0.58177
1.5115	0.00574	1.5115	0.02245	1.5115	0.57951
1.5125	0.01264	1.5125	0.02408	1.5125	0.57581
1.5135	0.01011	1.5135	0.02781	1.5135	0.57876
1.5145	0.00811	1.5145	0.02362	1.5145	0.57228
1.5155	0.01115	1.5155	0.02865	1.5155	0.57048
1.5165	0.00946	1.5165	0.02158	1.5165	0.57759
1.5175	0.00874	1.5175	0.01852	1.5175	0.57283
1.5185	0.011	1.5185	0.02742	1.5185	0.57003
1.5195	0.00832	1.5195	0.02428	1.5195	0.56569
1.5205	0.01261	1.5205	0.02497	1.5205	0.56459
1.5215	0.03543	1.5215	0.02489	1.5215	0.56303
1.5225	0.03709	1.5225	0.0254	1.5225	0.55494
1.5235	0.04013	1.5235	0.02768	1.5235	0.55087
1.5245	0.04162	1.5245	0.02407	1.5245	0.55014
1.5255	0.04626	1.5255	0.02316	1.5255	0.55195
1.5265	0.04733	1.5265	0.02803	1.5265	0.55215
1.5275	0.04889	1.5275	0.02997	1.5275	0.5421
1.5285	0.05468	1.5285	0.02283	1.5285	0.54825
1.5295	0.05619	1.5295	0.02588	1.5295	0.54223
1.5305	0.04115	1.5305	0.02655	1.5305	0.5398
1.5315	0.01602	1.5315	0.02516	1.5315	0.53642
1.5325	0.01707	1.5325	0.02438	1.5325	0.54013
1.5335	0.01155	1.5335	0.03019	1.5335	0.53573
1.5345	0.01599	1.5345	0.03087	1.5345	0.53759
1.5355	0.01136	1.5355	0.02704	1.5355	0.53643
1.5365	0.01291	1.5365	0.02196	1.5365	0.53118
1.5375	0.01267	1.5375	0.02784	1.5375	0.52644
1.5385	0.01728	1.5385	0.02805	1.5385	0.52839
1.5395	0.0117	1.5395	0.02334	1.5395	0.52051
1.5405	0.01492	1.5405	0.02864	1.5405	0.51504
1.5415	0.01352	1.5415	0.02209	1.5415	0.52057
1.5425	0.01549	1.5425	0.0313	1.5425	0.51906
1.5435	0.01275	1.5435	0.025	1.5435	0.52084
1.5445	0.01693	1.5445	0.02704	1.5445	0.51321
1.5455	0.01234	1.5455	0.02523	1.5455	0.51062
1.5465	0.01669	1.5465	0.02475	1.5465	0.51374
1.5475	0.01389	1.5475	0.02884	1.5475	0.50807
1.5485	0.01009	1.5485	0.02344	1.5485	0.50568
1.5495	0.01399	1.5495	0.02179	1.5495	0.50711
1.5505	0.01949	1.5505	0.04429	1.5505	0.49948
1.5515	0.0148	1.5515	0.10725	1.5515	0.5092
1.5525	0.0113	1.5525	0.11409	1.5525	0.50029
1.5535	0.01565	1.5535	0.10825	1.5535	0.50171
1.5545	0.01329	1.5545	0.12343	1.5545	0.49647
1.5555	0.01265	1.5555	0.10955	1.5555	0.49655
1.5565	0.01208	1.5565	0.11595	1.5565	0.49075
1.5575	0.01865	1.5575	0.11783	1.5575	0.49136
1.5585	0.01168	1.5585	0.11923	1.5585	0.48329
1.5595	0.0159	1.5595	0.11998	1.5595	0.48988
1.5605	0.00889	1.5605	0.12112	1.5605	0.48101
1.5615	0.01647	1.5615	0.11922	1.5615	0.48312
1.5625	0.01223	1.5625	0.1222	1.5625	0.48367
1.5635	0.01674	1.5635	0.12515	1.5635	0.48367
1.5645	0.01022	1.5645	0.12838	1.5645	0.47679
1.5655	0.01389	1.5655	0.12493	1.5655	0.47344
1.5665	0.01377	1.5665	0.12828	1.5665	0.4764
1.5675	0.01752	1.5675	0.12608	1.5675	0.47397
1.5685	0.0133	1.5685	0.13026	1.5685	0.47079
1.5695	0.01184	1.5695	0.12891	1.5695	0.4709
1.5705	0.0174	1.5705	0.13244	1.5705	0.47243
1.5715	0.013	1.5715	0.1347	1.5715	0.46945
1.5725	0.01292	1.5725	0.13455	1.5725	0.46382
1.5735	0.01549	1.5735	0.13448	1.5735	0.46592
1.5745	0.01434	1.5745	0.13559	1.5745	0.46518
1.5755	0.01079	1.5755	0.14058	1.5755	0.46055
1.5765	0.01581	1.5765	0.13746	1.5765	0.45684
1.5775	0.01417	1.5775	0.14467	1.5775	0.45706
1.5785	0.01345	1.5785	0.14548	1.5785	0.45495
1.5795	0.01346	1.5795	0.14925	1.5795	0.45649
1.5805	0.01183	1.5805	0.14582	1.5805	0.4485
1.5815	0.0172	1.5815	0.14926	1.5815	0.45049
1.5825	0.01214	1.5825	0.1478	1.5825	0.44616
1.5835	0.01281	1.5835	0.14943	1.5835	0.4535
1.5845	0.01492	1.5845	0.14652	1.5845	0.44967
1.5855	0.0131	1.5855	0.15064	1.5855	0.44415
1.5865	0.01157	1.5865	0.15525	1.5865	0.44223
1.5875	0.01484	1.5875	0.158	1.5875	0.4424
1.5885	0.01365	1.5885	0.15721	1.5885	0.44192
1.5895	0.00893	1.5895	0.16088	1.5895	0.43458
1.5905	0.016	1.5905	0.16382	1.5905	0.43257
1.5915	0.01275	1.5915	0.15825	1.5915	0.43251
1.5925	0.01391	1.5925	0.15961	1.5925	0.43405
1.5935	0.01247	1.5935	0.15892	1.5935	0.42893
1.5945	0.01843	1.5945	0.16488	1.5945	0.43182
1.5955	0.00952	1.5955	0.16326	1.5955	0.42781
1.5965	0.01385	1.5965	0.16615	1.5965	0.43045
1.5975	0.01513	1.5975	0.16678	1.5975	0.42208
1.5985	0.00867	1.5985	0.16486	1.5985	0.42022
1.5995	0.01284	1.5995	0.16772	1.5995	0.42126
1.6005	0.0129	1.6005	0.12657	1.6005	0.42093
1.6015	0.01378	1.6015	0.04386	1.6015	0.42074
1.6025	0.01163	1.6025	0.04311	1.6025	0.41632
1.6035	0.01118	1.6035	0.04069	1.6035	0.41666
1.6045	0.0139	1.6045	0.03823	1.6045	0.41628
1.6055	0.01091	1.6055	0.04339	1.6055	0.41207
1.6065	0.01443	1.6065	0.03786	1.6065	0.41308
1.6075	0.01107	1.6075	0.04054	1.6075	0.40722
1.6085	0.01623	1.6085	0.0406	1.6085	0.40895
1.6095	0.01088	1.6095	0.04148	1.6095	0.41187
1.6105	0.01287	1.6105	0.03494	1.6105	0.40351
1.6115	0.01326	1.6115	0.03891	1.6115	0.40718
1.6125	0.01264	1.6125	0.04035	1.6125	0.39931
1.6135	0.01328	1.6135	0.04002	1.6135	0.40179
1.6145	0.01234	1.6145	0.04141	1.6145	0.39814
1.6155	0.01695	1.6155	0.03687	1.6155	0.39833
1.6165	0.01135	1.6165	0.04248	1.6165	0.4032
1.6175	0.0167	1.6175	0.03703	1.6175	0.39784
1.6185	0.00836	1.6185	0.03903	1.6185	0.39309
1.6195	0.01695	1.6195	0.03887	1.6195	0.39469
1.6205	0.01077	1.6205	0.03835	1.6205	0.39333
1.6215	0.01369	1.6215	0.0403	1.6215	0.38661
1.6225	0.01062	1.6225	0.03536	1.6225	0.3905
1.6235	0.01281	1.6235	0.04267	1.6235	0.38792
1.6245	0.01473	1.6245	0.03804	1.6245	0.38375
1.6255	0.01371	1.6255	0.03901	1.6255	0.38573
1.6265	0.01079	1.6265	0.03913	1.6265	0.38263
1.6275	0.01367	1.6275	0.03738	1.6275	0.37755
1.6285	0.01413	1.6285	0.04221	1.6285	0.38441
1.6295	0.00983	1.6295	0.03623	1.6295	0.37656
1.6305	0.01906	1.6305	0.043	1.6305	0.38216
1.6315	0.05163	1.6315	0.03917	1.6315	0.3755
1.6325	0.05243	1.6325	0.04109	1.6325	0.37867
1.6335	0.06074	1.6335	0.03849	1.6335	0.37567
1.6345	0.06027	1.6345	0.0371	1.6345	0.37398
1.6355	0.0611	1.6355	0.04024	1.6355	0.37279
1.6365	0.07188	1.6365	0.03944	1.6365	0.37379
1.6375	0.06676	1.6375	0.04078	1.6375	0.36945
1.6385	0.07513	1.6385	0.04109	1.6385	0.36246
1.6395	0.08276	1.6395	0.03802	1.6395	0.36977
1.6405	0.05654	1.6405	0.04002	1.6405	0.36132
1.6415	0.02355	1.6415	0.038	1.6415	0.36505
1.6425	0.01713	1.6425	0.03762	1.6425	0.36167
1.6435	0.01883	1.6435	0.03826	1.6435	0.35985
1.6445	0.01922	1.6445	0.03969	1.6445	0.35584
1.6455	0.02029	1.6455	0.0399	1.6455	0.36362
1.6465	0.02041	1.6465	0.04228	1.6465	0.35366
1.6475	0.02223	1.6475	0.03414	1.6475	0.35882
1.6485	0.01625	1.6485	0.04288	1.6485	0.35241
1.6495	0.02297	1.6495	0.0352	1.6495	0.35948
1.6505	0.01792	1.6505	0.04164	1.6505	0.35221
1.6515	0.01931	1.6515	0.03799	1.6515	0.35163
1.6525	0.01596	1.6525	0.03616	1.6525	0.35111
1.6535	0.02037	1.6535	0.03853	1.6535	0.3466
1.6545	0.01874	1.6545	0.04244	1.6545	0.347
1.6555	0.01696	1.6555	0.03605	1.6555	0.34436
1.6565	0.02245	1.6565	0.03672	1.6565	0.34525
1.6575	0.0174	1.6575	0.04043	1.6575	0.34815
1.6585	0.01969	1.6585	0.03692	1.6585	0.33936
1.6595	0.01516	1.6595	0.0396	1.6595	0.33893
1.6605	0.0203	1.6605	0.04084	1.6605	0.33932
1.6615	0.0212	1.6615	0.03536	1.6615	0.34047
1.6625	0.01662	1.6625	0.0386	1.6625	0.33778
1.6635	0.01948	1.6635	0.03751	1.6635	0.33468
1.6645	0.01721	1.6645	0.03861	1.6645	0.33242
1.6655	0.01911	1.6655	0.03767	1.6655	0.33521
1.6665	0.01869	1.6665	0.03681	1.6665	0.33042
1.6675	0.01852	1.6675	0.03646	1.6675	0.33911
1.6685	0.01869	1.6685	0.04139	1.6685	0.33213
1.6695	0.02038	1.6695	0.03632	1.6695	0.33308
1.6705	0.01351	1.6705	0.03989	1.6705	0.33308
1.6715	0.02121	1.6715	0.03948	1.6715	0.33449
1.6725	0.01933	1.6725	0.04194	1.6725	0.33341
1.6735	0.01824	1.6735	0.0352	1.6735	0.32907
1.6745	0.01684	1.6745	0.03609	1.6745	0.32835
1.6755	0.01968	1.6755	0.03344	1.6755	0.33246
1.6765	0.01554	1.6765	0.04378	1.6765	0.32427
1.6775	0.01974	1.6775	0.03602	1.6775	0.32301
1.6785	0.01909	1.6785	0.04087	1.6785	0.3225
1.6795	0.01792	1.6795	0.03129	1.6795	0.32208
1.6805	0.02097	1.6805	0.04422	1.6805	0.31684
1.6815	0.01674	1.6815	0.037	1.6815	0.3115
1.6825	0.01895	1.6825	0.03826	1.6825	0.31458
1.6835	0.01904	1.6835	0.03924	1.6835	0.31941
1.6845	0.0181	1.6845	0.03919	1.6845	0.30904
1.6855	0.01458	1.6855	0.03994	1.6855	0.31018
1.6865	0.01834	1.6865	0.03992	1.6865	0.31114
1.6875	0.02145	1.6875	0.03593	1.6875	0.30338
1.6885	0.01887	1.6885	0.04083	1.6885	0.31359
1.6895	0.01604	1.6895	0.04181	1.6895	0.30546
1.6905	0.01794	1.6905	0.03938	1.6905	0.30578
1.6915	0.01946	1.6915	0.04742	1.6915	0.30844
1.6925	0.01572	1.6925	0.04002	1.6925	0.30669
1.6935	0.02017	1.6935	0.03783	1.6935	0.30868
1.6945	0.01619	1.6945	0.03649	1.6945	0.31169
1.6955	0.01544	1.6955	0.04124	1.6955	0.30193
1.6965	0.02038	1.6965	0.03729	1.6965	0.30863
1.6975	0.01736	1.6975	0.0363	1.6975	0.30619
1.6985	0.0136	1.6985	0.03734	1.6985	0.30143
1.6995	0.02135	1.6995	0.0389	1.6995	0.30444
1.7005	0.01977	1.7005	0.06065	1.7005	0.29981
1.7015	0.0146	1.7015	0.14611	1.7015	0.29058
1.7025	0.02013	1.7025	0.15905	1.7025	0.29828
1.7035	0.01939	1.7035	0.16357	1.7035	0.28825
1.7045	0.01708	1.7045	0.16844	1.7045	0.29152
1.7055	0.01816	1.7055	0.16513	1.7055	0.28981
1.7065	0.01847	1.7065	0.16323	1.7065	0.28337
1.7075	0.02078	1.7075	0.17	1.7075	0.28226
1.7085	0.01431	1.7085	0.17159	1.7085	0.27827
1.7095	0.02217	1.7095	0.16697	1.7095	0.28129
1.7105	0.01557	1.7105	0.17462	1.7105	0.28379
1.7115	0.01681	1.7115	0.17489	1.7115	0.28457
1.7125	0.0184	1.7125	0.17962	1.7125	0.28053
1.7135	0.01799	1.7135	0.18255	1.7135	0.28523
1.7145	0.01512	1.7145	0.18199	1.7145	0.28109
1.7155	0.01782	1.7155	0.18083	1.7155	0.28673
1.7165	0.0173	1.7165	0.18635	1.7165	0.28542
1.7175	0.01975	1.7175	0.19172	1.7175	0.28552
1.7185	0.01418	1.7185	0.19116	1.7185	0.28392
1.7195	0.02021	1.7195	0.18753	1.7195	0.28569
1.7205	0.01532	1.7205	0.18337	1.7205	0.2762
1.7215	0.0202	1.7215	0.18291	1.7215	0.27502
1.7225	0.01636	1.7225	0.18054	1.7225	0.27307
1.7235	0.01682	1.7235	0.18344	1.7235	0.26937
1.7245	0.01606	1.7245	0.19209	1.7245	0.2702
1.7255	0.01571	1.7255	0.1955	1.7255	0.27274
1.7265	0.0183	1.7265	0.19221	1.7265	0.26326
1.7275	0.01715	1.7275	0.20561	1.7275	0.27683
1.7285	0.01834	1.7285	0.20621	1.7285	0.26775
1.7295	0.01556	1.7295	0.20864	1.7295	0.26366
1.7305	0.01809	1.7305	0.20151	1.7305	0.26856
1.7315	0.0146	1.7315	0.20272	1.7315	0.26569
1.7325	0.01589	1.7325	0.20573	1.7325	0.26413
1.7335	0.02141	1.7335	0.20589	1.7335	0.26375
1.7345	0.01206	1.7345	0.21584	1.7345	0.26411
1.7355	0.01724	1.7355	0.21526	1.7355	0.25973
1.7365	0.01617	1.7365	0.21323	1.7365	0.25991
1.7375	0.01131	1.7375	0.22337	1.7375	0.26042
1.7385	0.02141	1.7385	0.21332	1.7385	0.25866
1.7395	0.01636	1.7395	0.22273	1.7395	0.26495
1.7405	0.02669	1.7405	0.21948	1.7405	0.25287
1.7415	0.06417	1.7415	0.23281	1.7415	0.25727
1.7425	0.07285	1.7425	0.22283	1.7425	0.25133
1.7435	0.08143	1.7435	0.22733	1.7435	0.25301
1.7445	0.08204	1.7445	0.24042	1.7445	0.25562
1.7455	0.08806	1.7455	0.23185	1.7455	0.25709
1.7465	0.09604	1.7465	0.23557	1.7465	0.24996
1.7475	0.09287	1.7475	0.22659	1.7475	0.2546
1.7485	0.10357	1.7485	0.2339	1.7485	0.24732
1.7495	0.10963	1.7495	0.23736	1.7495	0.25607
1.7505	0.08192	1.7505	0.17224	1.7505	0.2508
1.7515	0.02725	1.7515	0.064	1.7515	0.24757
1.7525	0.02666	1.7525	0.06273	1.7525	0.24502
1.7535	0.02627	1.7535	0.05945	1.7535	0.24803
1.7545	0.02448	1.7545	0.05608	1.7545	0.24341
1.7555	0.03045	1.7555	0.05756	1.7555	0.24432
1.7565	0.02309	1.7565	0.05422	1.7565	0.23617
1.7575	0.02788	1.7575	0.05889	1.7575	0.2474
1.7585	0.02443	1.7585	0.05514	1.7585	0.23759
1.7595	0.02069	1.7595	0.05528	1.7595	0.24083
1.7605	0.02692	1.7605	0.05587	1.7605	0.2402
1.7615	0.02678	1.7615	0.0549	1.7615	0.23856
1.7625	0.02697	1.7625	0.06022	1.7625	0.24065
1.7635	0.02511	1.7635	0.05857	1.7635	0.2341
1.7645	0.02292	1.7645	0.05269	1.7645	0.23825
1.7655	0.02567	1.7655	0.05717	1.7655	0.23684
1.7665	0.02802	1.7665	0.05775	1.7665	0.23716
1.7675	0.0249	1.7675	0.0583	1.7675	0.24072
1.7685	0.02351	1.7685	0.05617	1.7685	0.2287
1.7695	0.02763	1.7695	0.05831	1.7695	0.23692
1.7705	0.02476	1.7705	0.06009	1.7705	0.22955
1.7715	0.02154	1.7715	0.0576	1.7715	0.23185
1.7725	0.02401	1.7725	0.05728	1.7725	0.22651
1.7735	0.02466	1.7735	0.05851	1.7735	0.23115
1.7745	0.02483	1.7745	0.05983	1.7745	0.22926
1.7755	0.02519	1.7755	0.05406	1.7755	0.22591
1.7765	0.02489	1.7765	0.05758	1.7765	0.23023
1.7775	0.02531	1.7775	0.05627	1.7775	0.22621
1.7785	0.02274	1.7785	0.06028	1.7785	0.22254
1.7795	0.02386	1.7795	0.05472	1.7795	0.22881
1.7805	0.02031	1.7805	0.05566	1.7805	0.2257
1.7815	0.02474	1.7815	0.05264	1.7815	0.22592
1.7825	0.02737	1.7825	0.06042	1.7825	0.21998
1.7835	0.02199	1.7835	0.0583	1.7835	0.22389
1.7845	0.02513	1.7845	0.05742	1.7845	0.22066
1.7855	0.02217	1.7855	0.05352	1.7855	0.21661
1.7865	0.02563	1.7865	0.05804	1.7865	0.21643
1.7875	0.02419	1.7875	0.05609	1.7875	0.21711
1.7885	0.0223	1.7885	0.0565	1.7885	0.21909
1.7895	0.02203	1.7895	0.05493	1.7895	0.21384
1.7905	0.0245	1.7905	0.05445	1.7905	0.21713
1.7915	0.02509	1.7915	0.05898	1.7915	0.21632
1.7925	0.02462	1.7925	0.05312	1.7925	0.21325
1.7935	0.02452	1.7935	0.0597	1.7935	0.21452
1.7945	0.02203	1.7945	0.05261	1.7945	0.21346
1.7955	0.02519	1.7955	0.05538	1.7955	0.21335
1.7965	0.02532	1.7965	0.05496	1.7965	0.20911
1.7975	0.02333	1.7975	0.0559	1.7975	0.21264
1.7985	0.02033	1.7985	0.05714	1.7985	0.21196
1.7995	0.02378	1.7995	0.06173	1.7995	0.21091
1.8005	0.02496	1.8005	0.0545	1.8005	0.21189
1.8015	0.02285	1.8015	0.05819	1.8015	0.20693
1.8025	0.02088	1.8025	0.0522	1.8025	0.21033
1.8035	0.02656	1.8035	0.05526	1.8035	0.20904
1.8045	0.0219	1.8045	0.05502	1.8045	0.20371
1.8055	0.02222	1.8055	0.05206	1.8055	0.20802
1.8065	0.02151	1.8065	0.05795	1.8065	0.20432
1.8075	0.02399	1.8075	0.05273	1.8075	0.20243
1.8085	0.02394	1.8085	0.05835	1.8085	0.20241
1.8095	0.02301	1.8095	0.05234	1.8095	0.1999
1.8105	0.02364	1.8105	0.05302	1.8105	0.19784
1.8115	0.02312	1.8115	0.05857	1.8115	0.20453
1.8125	0.02445	1.8125	0.05583	1.8125	0.19888
1.8135	0.01945	1.8135	0.05147	1.8135	0.20222
1.8145	0.02532	1.8145	0.05784	1.8145	0.20178
1.8155	0.02248	1.8155	0.05628	1.8155	0.19665
1.8165	0.02351	1.8165	0.05188	1.8165	0.19812
1.8175	0.02156	1.8175	0.05348	1.8175	0.19559
1.8185	0.02238	1.8185	0.05492	1.8185	0.19213
1.8195	0.01951	1.8195	0.05429	1.8195	0.19823
1.8205	0.02594	1.8205	0.05483	1.8205	0.19576
1.8215	0.02093	1.8215	0.05505	1.8215	0.19265
1.8225	0.02257	1.8225	0.05546	1.8225	0.19678
1.8235	0.02383	1.8235	0.05274	1.8235	0.19681
1.8245	0.02135	1.8245	0.05423	1.8245	0.19418
1.8255	0.02046	1.8255	0.05559	1.8255	0.19029
1.8265	0.0272	1.8265	0.05693	1.8265	0.19279
1.8275	0.01983	1.8275	0.05373	1.8275	0.19141
1.8285	0.02153	1.8285	0.05554	1.8285	0.18867
1.8295	0.02497	1.8295	0.05131	1.8295	0.18884
1.8305	0.01855	1.8305	0.05959	1.8305	0.18973
1.8315	0.02229	1.8315	0.04995	1.8315	0.19188
1.8325	0.02389	1.8325	0.05343	1.8325	0.18216
1.8335	0.0225	1.8335	0.05523	1.8335	0.18983
1.8345	0.02152	1.8345	0.05442	1.8345	0.18496
1.8355	0.02189	1.8355	0.052	1.8355	0.19087
1.8365	0.02184	1.8365	0.05482	1.8365	0.18405
1.8375	0.02137	1.8375	0.05034	1.8375	0.1823
1.8385	0.02365	1.8385	0.05799	1.8385	0.18449
1.8395	0.01714	1.8395	0.05126	1.8395	0.18141
1.8405	0.02577	1.8405	0.05186	1.8405	0.17904
1.8415	0.02181	1.8415	0.05784	1.8415	0.1829
1.8425	0.0201	1.8425	0.05274	1.8425	0.18311
1.8435	0.02269	1.8435	0.05421	1.8435	0.17836
1.8445	0.0196	1.8445	0.05343	1.8445	0.18064
1.8455	0.02153	1.8455	0.05422	1.8455	0.17975
1.8465	0.02142	1.8465	0.05279	1.8465	0.18157
1.8475	0.0162	1.8475	0.05448	1.8475	0.1792
1.8485	0.02469	1.8485	0.05131	1.8485	0.18058
1.8495	0.02199	1.8495	0.05288	1.8495	0.17626
1.8505	0.03127	1.8505	0.08422	1.8505	0.17848
1.8515	0.08802	1.8515	0.19848	1.8515	0.17782
1.8525	0.09979	1.8525	0.22393	1.8525	0.17298
1.8535	0.10078	1.8535	0.22005	1.8535	0.17685
1.8545	0.10919	1.8545	0.22786	1.8545	0.17573
1.8555	0.11604	1.8555	0.22948	1.8555	0.17132
1.8565	0.11091	1.8565	0.2354	1.8565	0.17327
1.8575	0.1251	1.8575	0.23209	1.8575	0.17391
1.8585	0.1286	1.8585	0.23485	1.8585	0.17102
1.8595	0.14026	1.8595	0.23842	1.8595	0.17541
1.8605	0.10314	1.8605	0.23249	1.8605	0.17097
1.8615	0.03381	1.8615	0.23817	1.8615	0.17227
1.8625	0.03394	1.8625	0.23688	1.8625	0.17123
1.8635	0.03231	1.8635	0.24403	1.8635	0.1702
1.8645	0.02883	1.8645	0.2446	1.8645	0.16689
1.8655	0.03167	1.8655	0.25219	1.8655	0.16937
1.8665	0.03179	1.8665	0.24469	1.8665	0.16766
1.8675	0.02753	1.8675	0.24966	1.8675	0.16695
1.8685	0.0308	1.8685	0.24911	1.8685	0.16574
1.8695	0.03677	1.8695	0.25548	1.8695	0.16269
1.8705	0.02862	1.8705	0.25625	1.8705	0.16502
1.8715	0.03359	1.8715	0.25656	1.8715	0.16171
1.8725	0.02874	1.8725	0.25492	1.8725	0.16532
1.8735	0.03456	1.8735	0.2609	1.8735	0.1609
1.8745	0.0314	1.8745	0.26002	1.8745	0.16389
1.8755	0.0293	1.8755	0.26108	1.8755	0.16461
1.8765	0.03226	1.8765	0.27004	1.8765	0.16453
1.8775	0.03551	1.8775	0.26805	1.8775	0.16441
1.8785	0.02667	1.8785	0.27976	1.8785	0.16253
1.8795	0.0317	1.8795	0.27108	1.8795	0.165
1.8805	0.03236	1.8805	0.27462	1.8805	0.16225
1.8815	0.02885	1.8815	0.27921	1.8815	0.16533
1.8825	0.03264	1.8825	0.27306	1.8825	0.1621
1.8835	0.02636	1.8835	0.27671	1.8835	0.15723
1.8845	0.03394	1.8845	0.27426	1.8845	0.1592
1.8855	0.03323	1.8855	0.28586	1.8855	0.15653
1.8865	0.03099	1.8865	0.289	1.8865	0.15316
1.8875	0.02666	1.8875	0.28181	1.8875	0.1545
1.8885	0.03499	1.8885	0.28723	1.8885	0.15311
1.8895	0.02772	1.8895	0.29144	1.8895	0.15509
1.8905	0.03248	1.8905	0.29848	1.8905	0.15369
1.8915	0.02759	1.8915	0.29445	1.8915	0.15116
1.8925	0.03279	1.8925	0.30201	1.8925	0.15379
1.8935	0.03049	1.8935	0.29927	1.8935	0.14656
1.8945	0.03139	1.8945	0.29496	1.8945	0.15394
1.8955	0.02967	1.8955	0.30682	1.8955	0.15221
1.8965	0.02891	1.8965	0.30652	1.8965	0.15164
1.8975	0.02971	1.8975	0.31053	1.8975	0.15407
1.8985	0.03036	1.8985	0.29955	1.8985	0.15394
1.8995	0.02655	1.8995	0.31401	1.8995	0.15296
1.9005	0.02919	1.9005	0.22718	1.9005	0.15316
1.9015	0.03061	1.9015	0.0942	1.9015	0.15345
1.9025	0.02682	1.9025	0.07851	1.9025	0.15083
1.9035	0.03078	1.9035	0.07844	1.9035	0.14872
1.9045	0.02919	1.9045	0.07462	1.9045	0.14914
1.9055	0.03198	1.9055	0.07539	1.9055	0.14937
1.9065	0.02565	1.9065	0.07682	1.9065	0.14247
1.9075	0.02927	1.9075	0.07697	1.9075	0.14821
1.9085	0.02758	1.9085	0.07993	1.9085	0.14932
1.9095	0.03435	1.9095	0.07698	1.9095	0.13879
1.9105	0.02895	1.9105	0.07965	1.9105	0.14669
1.9115	0.03277	1.9115	0.07365	1.9115	0.14334
1.9125	0.02576	1.9125	0.08172	1.9125	0.14346
1.9135	0.02996	1.9135	0.0736	1.9135	0.14308
1.9145	0.03298	1.9145	0.08213	1.9145	0.14212
1.9155	0.03043	1.9155	0.07762	1.9155	0.14132
1.9165	0.02663	1.9165	0.07606	1.9165	0.14198
1.9175	0.03148	1.9175	0.0761	1.9175	0.14106
1.9185	0.02816	1.9185	0.07751	1.9185	0.14203
1.9195	0.02805	1.9195	0.08286	1.9195	0.14039
1.9205	0.0312	1.9205	0.0764	1.9205	0.14014
1.9215	0.02325	1.9215	0.07292	1.9215	0.14135
1.9225	0.03381	1.9225	0.07651	1.9225	0.14421
1.9235	0.02633	1.9235	0.08305	1.9235	0.13953
1.9245	0.02807	1.9245	0.07256	1.9245	0.14295
1.9255	0.02995	1.9255	0.07161	1.9255	0.14184
1.9265	0.03029	1.9265	0.07818	1.9265	0.14125
1.9275	0.02777	1.9275	0.07911	1.9275	0.13754
1.9285	0.02643	1.9285	0.07616	1.9285	0.13877
1.9295	0.03193	1.9295	0.07417	1.9295	0.13739
1.9305	0.03076	1.9305	0.07701	1.9305	0.13344
1.9315	0.02457	1.9315	0.07818	1.9315	0.13213
1.9325	0.03071	1.9325	0.07489	1.9325	0.1352
1.9335	0.02345	1.9335	0.07778	1.9335	0.12977
1.9345	0.03242	1.9345	0.07485	1.9345	0.13134
1.9355	0.02977	1.9355	0.07917	1.9355	0.13319
1.9365	0.02609	1.9365	0.07558	1.9365	0.12982
1.9375	0.02711	1.9375	0.07247	1.9375	0.12778
1.9385	0.02725	1.9385	0.07898	1.9385	0.13321
1.9395	0.02924	1.9395	0.07482	1.9395	0.13191
1.9405	0.02465	1.9405	0.07698	1.9405	0.12882
1.9415	0.03066	1.9415	0.0787	1.9415	0.1313
1.9425	0.02604	1.9425	0.07533	1.9425	0.13082
1.9435	0.02797	1.9435	0.07492	1.9435	0.12493
1.9445	0.03372	1.9445	0.07061	1.9445	0.12933
1.9455	0.02288	1.9455	0.07794	1.9455	0.13202
1.9465	0.02763	1.9465	0.07863	1.9465	0.1286
1.9475	0.02904	1.9475	0.07565	1.9475	0.1234
1.9485	0.03028	1.9485	0.07261	1.9485	0.12861
1.9495	0.02709	1.9495	0.07261	1.9495	0.12733
1.9505	0.02631	1.9505	0.07027	1.9505	0.12792
1.9515	0.02897	1.9515	0.07607	1.9515	0.12349
1.9525	0.02626	1.9525	0.07493	1.9525	0.12535
1.9535	0.02991	1.9535	0.07753	1.9535	0.1253
1.9545	0.02873	1.9545	0.07465	1.9545	0.12512
1.9555	0.02581	1.9555	0.07649	1.9555	0.1275
1.9565	0.02689	1.9565	0.07345	1.9565	0.12246
1.9575	0.0305	1.9575	0.07297	1.9575	0.12145
1.9585	0.02883	1.9585	0.07575	1.9585	0.11842
1.9595	0.02542	1.9595	0.07748	1.9595	0.12318
1.9605	0.0436	1.9605	0.0712	1.9605	0.12322
1.9615	0.10953	1.9615	0.0775	1.9615	0.12343
1.9625	0.12858	1.9625	0.07282	1.9625	0.12183
1.9635	0.1278	1.9635	0.06916	1.9635	0.11666
1.9645	0.13947	1.9645	0.08157	1.9645	0.1224
1.9655	0.13996	1.9655	0.07133	1.9655	0.11883
1.9665	0.1522	1.9665	0.07476	1.9665	0.11772
1.9675	0.15433	1.9675	0.07294	1.9675	0.12039
1.9685	0.15764	1.9685	0.0693	1.9685	0.12207
1.9695	0.17019	1.9695	0.07593	1.9695	0.11611
1.9705	0.12195	1.9705	0.0735	1.9705	0.11405
1.9715	0.04611	1.9715	0.07395	1.9715	0.12058
1.9725	0.0426	1.9725	0.07181	1.9725	0.11554
1.9735	0.0392	1.9735	0.07167	1.9735	0.11738
1.9745	0.04126	1.9745	0.06974	1.9745	0.1159
1.9755	0.04103	1.9755	0.06626	1.9755	0.11416
1.9765	0.03783	1.9765	0.07965	1.9765	0.11427
1.9775	0.03852	1.9775	0.07139	1.9775	0.11639
1.9785	0.03762	1.9785	0.07214	1.9785	0.11695
1.9795	0.03976	1.9795	0.07486	1.9795	0.11554
1.9805	0.03906	1.9805	0.07207	1.9805	0.11303
1.9815	0.04109	1.9815	0.07398	1.9815	0.11605
1.9825	0.03901	1.9825	0.07492	1.9825	0.11288
1.9835	0.03883	1.9835	0.06846	1.9835	0.11389
1.9845	0.03639	1.9845	0.07353	1.9845	0.11454
1.9855	0.03819	1.9855	0.07025	1.9855	0.11225
1.9865	0.03958	1.9865	0.07242	1.9865	0.11034
1.9875	0.03634	1.9875	0.07711	1.9875	0.11643
1.9885	0.03849	1.9885	0.06801	1.9885	0.1108
1.9895	0.03579	1.9895	0.0723	1.9895	0.11073
1.9905	0.03706	1.9905	0.0695	1.9905	0.11082
1.9915	0.04131	1.9915	0.07132	1.9915	0.10771
1.9925	0.03593	1.9925	0.07389	1.9925	0.11317
1.9935	0.03567	1.9935	0.07073	1.9935	0.10886
1.9945	0.03942	1.9945	0.06939	1.9945	0.1113
1.9955	0.03796	1.9955	0.0761	1.9955	0.10884
1.9965	0.03543	1.9965	0.06889	1.9965	0.11209
1.9975	0.04268	1.9975	0.07618	1.9975	0.10737
[truncated: 13,024 more rows]

## Sheet: Fig3c
600μs	600μs	300μs	300μs	50μs	50μs
Time	current	Time	current	Time	current
0.0015	0.00145	0.001	0.00197	0.0005	0.000661312
0.0045	0.00308	0.003	0.00235	0.0015	0.00393
0.0075	0.00289	0.005	0.000510492	0.0025	0.000699577
0.0105	0.00212	0.007	0.000794595	0.0035	0.00275
0.0135	0.00336	0.009	0.0023	0.0045	0.00279
0.0165	0.00269	0.011	0.00286	0.0055	0.00107
0.0195	0.00235	0.013	0.0022	0.0065	0.00404
0.0225	0.00193	0.015	0.000917356	0.0075	0.000910024
0.0255	0.00152	0.017	0.00384	0.0085	0.00249
0.0285	0.00121	0.019	0.000931386	0.0095	0.000952113
0.0315	0.00296	0.021	0.00158	0.0105	0.0018
0.0345	0.00257	0.023	0.000496462	0.0115	0.0039
0.0375	0.00281	0.025	0.00246	0.0125	0.00162
0.0405	0.00223	0.027	0.00243	0.0135	0.00192
0.0435	0.00281	0.029	0.00261	0.0145	0.000668327
0.0465	0.00182	0.031	0.00119	0.0155	0.00389
0.0495	0.00298	0.033	0.00169	0.0165	0.00329
0.0525	0.00229	0.035	0.00322	0.0175	0.00164
0.0555	0.00305	0.037	0.000131371	0.0185	0.00174
0.0585	0.0028	0.039	0.00383	0.0195	0.00117
0.0615	0.00208	0.041	0.00119	0.0205	0.000580324
0.0645	0.00176	0.043	0.00279	0.0215	0.00532
0.0675	0.00164	0.045	0.00267	0.0225	0.000675342
0.0705	0.00261	0.047	0.00278	0.0235	0.000191314
0.0735	0.00262	0.049	0.000331612	0.0245	0.00331
0.0765	0.00109	0.051	0.00396	0.0255	0.00338
0.0795	0.00313	0.053	0.00153	0.0265	0.00081564
0.0825	0.00234	0.055	0.00374	0.0275	0.000822655
0.0855	0.00287	0.057	0.00302	0.0285	0.00301
0.0885	0.0028	0.059	0.00124	0.0295	0.000100121
0.0915	0.00278	0.061	0.0034	0.0305	0.00153
0.0945	0.00228	0.063	0.00212	0.0315	0.00561
0.0975	0.00383	0.065	0.00157	0.0325	0.00133
0.1005	0.00183	0.067	0.00215	0.0335	0.000910024
0.1035	0.00419	0.069	0.00141	0.0345	0.00418
0.1065	0.00282	0.071	0.00257	0.0355	0.00566
0.1095	0.00121	0.073	0.000717431	0.0365	4.4002e-05
0.1125	0.00283	0.075	0.0036	0.0375	0.00017346
0.1155	0.00277	0.077	0.00151	0.0385	0.00338
0.1185	0.00212	0.079	0.00172	0.0395	0.0024
0.1215	0.00234	0.081	0.00339	0.0405	0.00129
0.1245	0.00246	0.083	0.000296538	0.0415	0.00528
0.1275	0.00345	0.085	8.2583e-05	0.0425	0.0015
0.1305	0.00185	0.087	0.00345	0.0435	0.00232
0.1335	0.00164	0.089	0.000899819	0.0445	0.00416
0.1365	0.00108	0.091	0.00236	0.0455	0.000369877
0.1395	0.00403	0.093	0.000391239	0.0465	0.00592
0.1425	0.00209	0.095	0.00363	0.0475	0.00134
0.1455	0.00356	0.097	0.00102	0.0485	0.00392
0.1485	0.0026	0.099	0.00277	0.0495	0.00123
0.1515	0.001	0.101	0.0014	0.0505	0.00507
0.1545	0.00312	0.103	0.00308	0.0515	0.000387731
0.1575	0.00167	0.105	0.00227	0.0525	0.00351
0.1605	0.00315	0.107	0.00132	0.0535	0.000394746
0.1635	0.00224	0.109	0.00248	0.0545	0.00117
0.1665	0.00278	0.111	0.00161	0.0555	0.00221
0.1695	0.00354	0.113	0.000310568	0.0565	0.00101
0.1725	0.00251	0.115	0.00185	0.0575	0.0029
0.1755	0.00252	0.117	0.00118	0.0585	0.00173
0.1785	0.00203	0.119	0.00236	0.0595	0.00293
0.1815	0.00333	0.121	0.00104	0.0605	0.00281
0.1845	0.00293	0.123	0.00168	0.0615	0.000615398
0.1875	0.00288	0.125	0.000861237	0.0625	0.000738476
0.1905	0.00298	0.127	0.00254	0.0635	0.00693
0.1935	0.00264	0.129	0.00363	0.0645	0.00149
0.1965	0.00207	0.131	0.000103628	0.0655	0.00354
0.1995	0.00188	0.133	0.00171	0.0665	0.000545249
0.2025	0.0049	0.135	0.00179	0.0675	0.0034
0.2055	0.00157	0.137	0.00359	0.0685	0.00238
0.2085	0.0031	0.139	0.00156	0.0695	0.000552264
0.2115	0.00343	0.141	0.0022	0.0705	0.00425
0.2145	0.00289	0.143	0.00158	0.0715	0.00305
0.2175	0.0028	0.145	0.000896311	0.0725	0.00192
0.2205	0.00304	0.147	0.00196	0.0735	0.000404952
0.2235	0.00253	0.149	0.002	0.0745	0.00257
0.2265	0.000867082	0.151	0.00386	0.0755	0.00164
0.2295	0.0042	0.153	0.00114	0.0765	0.00264
0.2325	0.00191	0.155	0.00233	0.0775	0.0026
0.2355	0.00357	0.157	0.00127	0.0785	0.00141
0.2385	0.00327	0.159	0.00265	0.0795	0.00451
0.2415	0.00198	0.161	0.00144	0.0805	0.0014
0.2445	0.00322	0.163	0.00172	0.0815	0.00399
0.2475	0.00269	0.165	0.00212	0.0825	0.000759521
0.2505	0.00304	0.167	0.00172	0.0835	0.000878774
0.2535	0.00227	0.169	0.00151	0.0845	0.000885789
0.2565	0.00241	0.171	0.0032	0.0855	0.00101
0.2595	0.00173	0.173	0.00134	0.0865	0.00155
0.2625	0.00344	0.175	0.00183	0.0875	0.00171
0.2655	0.00314	0.177	0.0035	0.0885	0.00234
0.2685	0.00235	0.179	0.00245	0.0895	0.000219374
0.2715	0.00239	0.181	0.00186	0.0905	0.000345642
0.2745	0.00322	0.183	6.8237e-05	0.0915	0.00571
0.2775	0.00237	0.185	0.00303	0.0925	0.00144
0.2805	0.00219	0.187	0.00267	0.0935	0.00221
0.2835	0.00274	0.189	0.00202	0.0945	0.00373
0.2865	0.00375	0.191	0.00212	0.0955	0.0013
0.2895	0.00235	0.193	0.00186	0.0965	0.00111
0.2925	0.00285	0.195	0.00273	0.0975	0.00167
0.2955	0.00317	0.197	0.00012818	0.0985	0.000794595
0.2985	0.00372	0.199	0.00164	0.0995	0.000345642
0.3015	0.000481263	0.201	0.00407	0.1005	0.00288
0.3045	0.00379	0.203	0.000243609	0.1015	0.00501
0.3075	0.00307	0.205	0.00238	0.1025	0.000317582
0.3105	0.000841361	0.207	0.00063676	0.1035	0.00418
0.3135	0.00332	0.209	0.000840192	0.1045	0.00132
0.3165	0.00224	0.211	0.00319	0.1055	4.7192e-05
0.3195	0.00223	0.213	0.00133	0.1065	0.00225
0.3225	0.00244	0.215	0.00114	0.1075	0.00263
0.3255	0.0016	0.217	0.000885789	0.1085	0.00209
0.3285	0.00248	0.219	0.00343	0.1095	0.00278
0.3315	0.00399	0.221	0.000738476	0.1105	0.000436836
0.3345	0.00184	0.223	0.00122	0.1115	0.00204
0.3375	0.00251	0.225	0.00369	0.1125	0.00218
0.3405	0.00258	0.227	0.00156	0.1135	0.000303553
0.3435	0.00151	0.229	0.00048913	0.1145	0.00339
0.3465	0.00409	0.231	0.00287	0.1155	0.000608384
0.3495	0.00249	0.233	0.000440343	0.1165	0.00139
0.3525	0.00186	0.235	0.000759521	0.1175	0.00375
0.3555	0.00236	0.237	0.00257	0.1185	0.00482
0.3585	0.000860068	0.239	0.00202	0.1195	0.000341818
0.3615	0.00239	0.241	0.000717431	0.1205	0.00292
0.3645	0.00362	0.243	0.00123	0.1215	0.00136
0.3675	0.00142	0.245	0.00187	0.1225	0.00413
0.3705	0.00238	0.247	0.00191	0.1235	0.00239
0.3735	0.00255	0.249	0.00137	0.1245	0.00162
0.3765	0.00172	0.251	0.000419298	0.1255	0.00486
0.3795	0.00165	0.253	0.000794595	0.1265	0.0013
0.3825	0.0037	0.255	0.00155	0.1275	0.00435
0.3855	0.00131	0.257	0.00372	0.1285	0.000724446
0.3885	0.00245	0.259	0.00136	0.1295	0.000254448
0.3915	0.00184	0.261	0.00222	0.1305	0.00128
0.3945	0.00211	0.263	0.000113834	0.1315	0.00498
0.3975	0.00326	0.265	0.00162	0.1325	0.000208535
0.4005	0.00254	0.267	0.00297	0.1335	0.00198
0.4035	0.00249	0.269	0.000429821	0.1345	0.00516
0.4065	0.00186	0.271	0.00295	0.1355	0.000650473
0.4095	0.00206	0.273	0.00269	0.1365	0.000899819
0.4125	0.00209	0.275	0.000131688	0.1375	5.8031e-05
0.4155	0.00432	0.277	0.000850714	0.1385	0.0046
0.4185	0.00168	0.279	0.00148	0.1395	0.000282508
0.4215	0.0025	0.281	0.00216	0.1405	0.00232
0.4245	0.00351	0.283	0.00221	0.1415	0.000843699
0.4275	0.00171	0.285	0.00164	0.1425	0.0014
0.4305	0.00316	0.287	0.000682357	0.1435	0.00119
0.4335	0.00128	0.289	0.00133	0.1445	0.00366
0.4365	0.00218	0.291	0.00185	0.1455	0.000755696
0.4395	0.00206	0.293	0.00195	0.1465	0.00326
0.4425	0.00323	0.295	0.00167	0.1475	0.00204
0.4455	0.000710416	0.297	0.00121	0.1485	0.00121
0.4485	0.00313	0.299	0.00154	0.1495	0.0023
0.4515	0.00211	0.301	0.00131	0.1505	0.000682357
0.4545	0.0025	0.303	0.0044	0.1515	0.00285
0.4575	0.00334	0.305	0.00191	0.1525	0.00187
0.4605	0.00258	0.307	0.000106819	0.1535	0.000748681
0.4635	0.00177	0.309	0.00477	0.1545	0.00568
0.4665	0.00216	0.311	0.00123	0.1555	0.00333
0.4695	0.00309	0.313	0.0012	0.1565	0.00255
0.4725	0.00205	0.315	0.00155	0.1575	0.00252
0.4755	0.00335	0.317	0.00122	0.1585	0.00328
0.4785	0.00186	0.319	0.00284	0.1595	0.00292
0.4815	0.00129	0.321	0.00096646	0.1605	0.00105
0.4845	0.00234	0.323	0.00108	0.1615	0.00115
0.4875	0.00166	0.325	0.00296	0.1625	0.00447
0.4905	0.0026	0.327	0.00158	0.1635	0.0023
0.4935	0.00136	0.329	0.000745491	0.1645	9.6296e-05
0.4965	0.00258	0.331	0.000559279	0.1655	0.000275493
0.4995	0.00237	0.333	0.00249	0.1665	0.00201
0.5025	0.00248	0.335	1.9132e-05	0.1675	0.00197
0.5055	0.00235	0.337	0.00278	0.1685	0.000973158
0.5085	0.00118	0.339	0.000864427	0.1695	0.00491
0.5115	0.00321	0.341	0.00265	0.1705	0.00182
0.5145	0.000446189	0.343	0.000342135	0.1715	0.00275
0.5175	0.00407	0.345	0.00301	0.1725	0.000734652
0.5205	0.00179	0.347	0.00159	0.1735	0.00125
0.5235	0.00303	0.349	0.00146	0.1745	0.00103
0.5265	0.00274	0.351	0.00147	0.1755	0.00369
0.5295	0.00298	0.353	0.000619223	0.1765	0.00439
0.5325	0.00262	0.355	0.00431	0.1775	0.000671518
0.5355	0.00106	0.357	0.00136	0.1785	0.00238
0.5385	0.00273	0.359	0.00232	0.1795	0.00392
0.5415	0.0031	0.361	0.000805118	0.1805	0.00049997
0.5445	0.00106	0.363	0.000107136	0.1815	0.000257639
0.5475	0.00337	0.365	0.00389	0.1825	0.00103
0.5505	0.00205	0.367	8.9598e-05	0.1835	0.00017027
0.5535	0.00363	0.369	0.00337	0.1845	0.0022
0.5565	0.00202	0.371	0.000373385	0.1855	0.00166
0.5595	0.00107	0.373	0.00332	0.1865	0.000640268
0.5625	0.00301	0.375	0.00106	0.1875	0.00143
0.5655	0.00285	0.377	0.00322	0.1885	0.00465
0.5685	0.00218	0.379	0.00135	0.1895	0.00293
0.5715	0.00278	0.381	2.6147e-05	0.1905	0.00283
0.5745	0.00182	0.383	0.00194	0.1915	0.00432
0.5775	0.0028	0.385	0.00157	0.1925	0.00251
0.5805	0.003	0.387	0.000640268	0.1935	0.00393
0.5835	0.00239	0.389	0.00358	0.1945	0.000348832
0.5865	0.00205	0.391	0.000756013	0.1955	0.00124
0.5895	0.00477	0.393	0.00199	0.1965	0.00193
0.5925	0.00141	0.395	0.00157	0.1975	0.0043
0.5955	0.00246	0.397	0.000289523	0.1985	0.000899819
0.5985	0.00277	0.399	0.0013	0.1995	0.00579
0.6015	0.00194	0.401	0.00328	0.2005	0.00589
0.6045	0.00314	0.403	0.00117	0.2015	0.00249
0.6075	0.0026	0.405	0.00127	0.2025	0.000461071
0.6105	0.00147	0.407	0.0017	0.2035	0.00267
0.6135	0.00236	0.409	0.00068204	0.2045	0.00229
0.6165	0.00426	0.411	0.00338	0.2055	0.00334
0.6195	0.00185	0.413	0.00082967	0.2065	0.00261
0.6225	0.002	0.415	0.0019	0.2075	0.00147
0.6255	0.00145	0.417	0.00182	0.2085	0.00166
0.6285	0.0032	0.419	0.00148	0.2095	0.00411
0.6315	0.00368	0.421	0.000454373	0.2105	0.00293
0.6345	0.00217	0.423	0.00397	0.2115	0.00283
0.6375	0.00153	0.425	0.00107	0.2125	0.00521
0.6405	0.00303	0.427	0.00175	0.2135	0.00563
0.6435	0.00254	0.429	0.000710416	0.2145	0.00204
0.6465	0.00383	0.431	0.00116	0.2155	0.00247
0.6495	0.00218	0.433	0.00135	0.2165	0.00102
0.6525	0.00164	0.435	0.00198	0.2175	0.0052
0.6555	0.00331	0.437	0.00205	0.2185	0.00143
0.6585	0.00273	0.439	0.000205344	0.2195	0.00149
0.6615	0.00374	0.441	0.00264	0.2205	0.000535044
0.6645	0.00235	0.443	0.00131	0.2215	0.00182
0.6675	0.00158	0.445	0.00295	0.2225	0.000633253
0.6705	0.00343	0.447	0.000780565	0.2235	0.00425
0.6735	0.00201	0.449	0.0016	0.2245	0.000741667
0.6765	0.00234	0.451	0.00222	0.2255	0.000229579
0.6795	0.00272	0.453	0.000366687	0.2265	0.000124356
0.6825	0.00222	0.455	0.00238	0.2275	0.00451
0.6855	0.003	0.457	0.00185	0.2285	0.0019
0.6885	0.00181	0.459	0.000380716	0.2295	4.4002e-05
0.6915	0.0032	0.461	0.0038	0.2305	0.00286
0.6945	0.00273	0.463	0.000657488	0.2315	0.00317
0.6975	0.00237	0.465	0.00196	0.2325	0.00125
0.7005	0.00219	0.467	0.00421	0.2335	0.00326
0.7035	0.00178	0.469	0.000528029	0.2345	0.00157
0.7065	0.00334	0.471	0.00129	0.2355	0.000380716
0.7095	0.000425144	0.473	0.00176	0.2365	0.00267
0.7125	0.00434	0.475	0.00148	0.2375	0.00468
0.7155	0.00204	0.477	0.00129	0.2385	0.00137
0.7185	0.00279	0.479	0.00235	0.2395	0.00116
0.7215	0.00092554	0.481	0.00049997	0.2405	0.00439
0.7245	0.00341	0.483	0.00244	0.2415	7.5252e-05
0.7275	0.000399423	0.485	0.00104	0.2425	0.000874949
0.7305	0.00283	0.487	0.00295	0.2435	0.00678
0.7335	0.00176	0.489	0.00175	0.2445	0.00399
0.7365	0.00293	0.491	0.00114	0.2455	0.00166
0.7395	0.000415791	0.493	0.00276	0.2465	0.00187
0.7425	0.00396	0.495	0.00278	0.2475	0.00343
0.7455	0.00185	0.497	0.000313758	0.2485	0.00426
0.7485	0.00119	0.499	0.00316	0.2495	0.00328
0.7515	0.000665989	0.501	1.595e-06	0.2505	0.0061
0.7545	0.00331	0.503	0.00236	0.2515	0.000991012
0.7575	0.00178	0.505	0.000955938	0.2525	0.000229579
0.7605	0.00197	0.507	0.00116	0.2535	0.00152
0.7635	0.000684695	0.509	0.00403	0.2545	0.00277
0.7665	0.00305	0.511	0.0032	0.2555	0.00155
0.7695	0.0021	0.513	0.00101	0.2565	0.0026
0.7725	0.00148	0.515	0.0011	0.2575	0.00229
0.7755	0.00215	0.517	0.00427	0.2585	0.000864744
0.7785	0.00129	0.519	0.00291	0.2595	0.00549
0.7815	0.00247	0.521	0.00184	0.2605	0.000324597
0.7845	0.00325	0.523	0.000906833	0.2615	0.00274
0.7875	0.00253	0.525	0.00208	0.2625	0.000808625
0.7905	0.0017	0.527	0.00284	0.2635	0.00447
0.7935	0.00313	0.529	0.00157	0.2645	0.00176
0.7965	0.00208	0.531	0.00149	0.2655	0.00131
0.7995	0.00319	0.533	0.00082967	0.2665	0.01065
0.8025	0.00148	0.535	0.00203	0.2675	0.00047191
0.8055	0.00159	0.537	0.00323	0.2685	0.00256
0.8085	0.00093957	0.539	0.000762711	0.2695	0.00558
0.8115	0.00283	0.541	0.00239	0.2705	0.00125
0.8145	0.000820316	0.543	0.00223	0.2715	0.0042
0.8175	0.00347	0.545	0.00185	0.2725	0.00125
0.8205	0.00239	0.547	0.00119	0.2735	0.00201
0.8235	0.00239	0.549	0.00111	0.2745	0.00219
0.8265	0.00194	0.551	0.00437	0.2755	0.00352
0.8295	0.00195	0.553	0.00214	0.2765	0.000478925
0.8325	0.00531	0.555	5.1016e-05	0.2775	0.000948923
0.8355	0.000820316	0.557	0.000229896	0.2785	0.00256
0.8385	0.000972306	0.559	0.00167	0.2795	0.000338627
0.8415	0.00303	0.561	0.00283	0.2805	0.00312
0.8445	0.0021	0.563	0.0015	0.2815	0.00343
0.8475	0.00316	0.565	0.00203	0.2825	0.00233
0.8505	0.00201	0.567	0.000464578	0.2835	0.00426
0.8535	0.00218	0.569	0.0014	0.2845	0.00253
0.8565	0.00252	0.571	0.000605193	0.2855	0.00646
0.8595	0.00216	0.573	0.00214	0.2865	0.000355847
0.8625	0.00183	0.575	0.00262	0.2875	0.00425
0.8655	0.00411	0.577	0.00256	0.2885	0.00382
0.8685	0.00111	0.579	0.000661312	0.2895	0.000839875
0.8715	0.00386	0.581	0.000612208	0.2905	0.000394746
0.8745	0.00272	0.583	0.00299	0.2915	0.00413
0.8775	0.00244	0.585	0.000840192	0.2925	0.00403
0.8805	0.00286	0.587	0.00115	0.2935	0.00105
0.8835	0.0024	0.589	0.000134878	0.2945	0.00355
0.8865	0.00451	0.591	0.00108	0.2955	0.00162
0.8895	0.00117	0.593	0.00223	0.2965	0.00285
0.8925	0.00349	0.595	0.00197	0.2975	0.00205
0.8955	0.00254	0.597	0.00165	0.2985	0.00221
0.8985	0.0021	0.599	0.00104	0.2995	0.00164
0.9015	0.00513	0.601	0.00302	0.3005	0.000601369
0.9045	0.00321	0.603	0.00225	0.3015	0.00149
0.9075	0.00424	0.605	0.00197	0.3025	0.00146
0.9105	0.00355	0.607	0.00213	0.3035	0.00544
0.9135	0.00205	0.609	0.00118	0.3045	0.00252
0.9165	0.00347	0.611	0.00135	0.3055	6.1222e-05
0.9195	0.00196	0.613	0.00202	0.3065	0.00158
0.9225	0.00319	0.615	0.00171	0.3075	0.00253
0.9255	0.00371	0.617	0.00357	0.3085	0.00321
0.9285	0.00226	0.619	0.00114	0.3095	0.0027
0.9315	0.00336	0.621	0.00307	0.3105	0.00427
0.9345	0.00386	0.623	0.00157	0.3115	0.00355
0.9375	0.00288	0.625	0.0028	0.3125	0.006
0.9405	0.00336	0.627	0.00298	0.3135	0.00335
0.9435	0.00182	0.629	0.00223	0.3145	0.00488
0.9465	0.00452	0.631	0.00274	0.3155	0.0049
0.9495	0.00484	0.633	0.00277	0.3165	0.00202
0.9525	0.00246	0.635	0.00184	0.3175	0.00516
0.9555	0.00451	0.637	0.00246	0.3185	0.00182
0.9585	0.00455	0.639	0.00144	0.3195	2.6147e-05
0.9615	0.00419	0.641	0.00354	0.3205	0.00532
0.9645	0.00509	0.643	0.00273	0.3215	0.00191
0.9675	0.0048	0.645	0.00246	0.3225	0.00229
0.9705	0.00583	0.647	0.00273	0.3235	0.00291
0.9735	0.00521	0.649	0.00359	0.3245	0.000839875
0.9765	0.00491	0.651	0.00276	0.3255	0.00204
0.9795	0.00606	0.653	0.00397	0.3265	0.00434
0.9825	0.00636	0.655	0.000394429	0.3275	0.00124
0.9855	0.00783	0.657	0.00582	0.3285	0.000654297
0.9885	0.00639	0.659	0.00267	0.3295	0.00583
0.9915	0.00614	0.661	0.00169	0.3305	0.000135195
0.9945	0.0086	0.663	0.00313	0.3315	0.000450865
0.9975	0.00887	0.665	0.00299	0.3325	0.00279
1.0005	0.00476	0.667	0.00381	0.3335	0.00367
1.0035	0.0019	0.669	0.00104	0.3345	9.6296e-05
1.0065	0.00192	0.671	0.00297	0.3355	0.00513
1.0095	0.0025	0.673	0.00236	0.3365	0.000664503
1.0125	0.00344	0.675	0.00517	0.3375	0.00514
1.0155	0.00166	0.677	0.00239	0.3385	0.0011
1.0185	0.00297	0.679	0.00304	0.3395	0.00325
1.0215	0.0041	0.681	0.00364	0.3405	0.00528
1.0245	0.00116	0.683	0.00496	0.3415	0.00375
1.0275	0.00303	0.685	0.00287	0.3425	0.00253
1.0305	0.00314	0.687	0.00549	0.3435	0.00176
1.0335	0.00198	0.689	0.00524	0.3445	0.00192
1.0365	0.00294	0.691	0.00354	0.3455	0.00636
1.0395	0.00304	0.693	0.00432	0.3465	0.0024
1.0425	0.00256	0.695	0.00495	0.3475	0.00559
1.0455	0.00409	0.697	0.00703	0.3485	0.000945098
1.0485	0.00349	0.699	0.00364	0.3495	0.00429
1.0515	0.00167	0.701	0.00549	0.3505	0.01087
1.0545	0.00278	0.703	0.000629428	0.3515	0.000338627
1.0575	0.00291	0.705	0.00284	0.3525	0.000850714
1.0605	0.0043	0.707	0.000289523	0.3535	0.0056
1.0635	0.0024	0.709	0.00609	0.3545	0.00121
1.0665	0.00264	0.711	0.00192	0.3555	0.00501
1.0695	0.00235	0.713	0.00116	0.3565	0.000717431
1.0725	0.00302	0.715	0.0022	0.3575	0.000934893
1.0755	0.00313	0.717	0.00233	0.3585	0.00103
1.0785	0.0036	0.719	0.000759521	0.3595	0.000415791
1.0815	0.00189	0.721	0.000152732	0.3605	0.00399
1.0845	0.00275	0.723	0.00313	0.3615	0.00106
1.0875	0.0033	0.725	0.00202	0.3625	0.01083
1.0905	0.0023	0.727	0.00287	0.3635	0.000636443
1.0935	0.00274	0.729	0.00138	0.3645	0.00118
1.0965	0.00266	0.731	0.00153	0.3655	0.00373
1.0995	0.00241	0.733	0.00231	0.3665	0.00153
1.1025	0.00284	0.735	0.00312	0.3675	0.00535
1.1055	0.000899819	0.737	4.7509e-05	0.3685	0.000713607
1.1085	0.00273	0.739	0.00348	0.3695	0.00465
1.1115	0.0026	0.741	0.00167	0.3705	0.000380716
1.1145	0.00324	0.743	0.00353	0.3715	0.00314
1.1175	0.00227	0.745	0.00125	0.3725	0.0031
1.1205	0.00215	0.747	0.00259	0.3735	0.00231
1.1235	0.00274	0.749	0.00164	0.3745	0.00514
1.1265	0.00249	0.751	0.00159	0.3755	0.00354
1.1295	0.00223	0.753	0.00167	0.3765	0.00204
1.1325	0.00278	0.755	0.00236	0.3775	0.00412
1.1355	0.00251	0.757	0.00205	0.3785	0.00331
1.1385	0.0022	0.759	0.000854222	0.3795	0.000570119
1.1415	0.00343	0.761	0.00401	0.3805	0.00403
1.1445	0.00162	0.763	0.000327788	0.3815	0.00538
1.1475	0.00401	0.765	0.00379	0.3825	0.000938083
1.1505	0.00168	0.767	0.00323	0.3835	0.00599
1.1535	0.00339	0.769	0.000931069	0.3845	0.0013
1.1565	0.00102	0.771	0.00354	0.3855	0.0076
1.1595	0.00275	0.773	0.00115	0.3865	0.00206
1.1625	0.00339	0.775	0.00419	0.3875	5.103e-06
1.1655	0.00116	0.777	0.000759521	0.3885	0.00536
1.1685	0.00344	0.779	0.00141	0.3895	0.00342
1.1715	0.00249	0.781	0.00281	0.3905	0.00333
1.1745	0.00267	0.783	0.000542059	0.3915	0.0023
1.1775	0.00301	0.785	0.00453	0.3925	0.00323
1.1805	0.0042	0.787	0.00104	0.3935	0.00558
1.1835	0.00175	0.789	0.0022	0.3945	0.000556089
1.1865	0.00479	0.791	0.00379	0.3955	0.00408
1.1895	0.00254	0.793	0.0016	0.3965	0.00797
1.1925	0.00272	0.795	0.000819147	0.3975	0.00608
1.1955	-0.000444703	0.797	0.00156	0.3985	0.00186
1.1985	0.00389	0.799	0.00256	0.3995	0.00781
1.2015	0.00162	0.801	0.00203	0.4005	0.00328
1.2045	0.00317	0.803	0.00272	0.4015	0.00344
1.2075	0.000579472	0.805	0.00222	0.4025	0.000836685
1.2105	0.0032	0.807	0.00377	0.4035	0.00637
1.2135	0.003	0.809	0.000348832	0.4045	0.00255
1.2165	0.00243	0.811	0.00204	0.4055	0.0067
1.2195	0.00201	0.813	9.2789e-05	0.4065	0.00454
1.2225	0.00189	0.815	0.00213	0.4075	0.000752506
1.2255	0.0026	0.817	0.00224	0.4085	0.00608
1.2285	0.00333	0.819	0.00153	0.4095	0.00256
1.2315	0.00167	0.821	0.0013	0.4105	0.00447
1.2345	0.00159	0.823	0.00184	0.4115	0.00469
1.2375	0.00467	0.825	0.00253	0.4125	0.00841
1.2405	0.00161	0.827	0.00215	0.4135	0.00175
1.2435	0.00527	0.829	0.00198	0.4145	0.00442
1.2465	-0.000397937	0.831	0.00155	0.4155	0.00747
1.2495	0.00283	0.833	0.00316	0.4165	0.00501
1.2525	0.00257	0.835	0.000289206	0.4175	0.00496
1.2555	0.00167	0.837	0.0026	0.4185	0.00889
1.2585	0.0035	0.839	0.00278	0.4195	0.00401
1.2615	0.00274	0.841	0.00132	0.4205	0.00761
1.2645	0.00315	0.843	0.00095243	0.4215	0.00398
1.2675	0.00227	0.845	0.00205	0.4225	0.00798
1.2705	0.00301	0.847	0.00332	0.4235	0.00845
1.2735	0.00244	0.849	0.00152	0.4245	0.000998027
1.2765	0.00204	0.851	0.00113	0.4255	0.00647
1.2795	0.00383	0.853	0.00187	0.4265	0.00546
1.2825	0.00212	0.855	0.00279	0.4275	0.00714
1.2855	0.00224	0.857	0.000286015	0.4285	0.0081
1.2885	0.0017	0.859	0.00295	0.4295	0.00314
1.2915	0.00364	0.861	0.00184	0.4305	0.00958
1.2945	0.00474	0.863	0.00201	0.4315	0.00403
1.2975	0.00168	0.865	0.000955938	0.4325	0.00497
1.3005	0.00244	0.867	0.00401	0.4335	0.00618
1.3035	0.00158	0.869	0.000201837	0.4345	0.01031
1.3065	0.00342	0.871	0.00193	0.4355	0.01038
1.3095	0.00177	0.873	0.00111	0.4365	0.01008
1.3125	0.00382	0.875	0.00155	0.4375	0.00462
1.3155	0.00227	0.877	0.00272	0.4385	0.00997
1.3185	0.00157	0.879	0.000524522	0.4395	0.00307
1.3215	0.000806287	0.881	0.00105	0.4405	0.01214
1.3245	0.00286	0.883	0.00279	0.4415	0.00723
1.3275	0.00102	0.885	0.00211	0.4425	0.00876
1.3305	0.00101	0.887	0.00184	0.4435	0.00958
1.3335	0.00375	0.889	0.000756013	0.4445	0.00719
1.3365	0.00278	0.891	0.00124	0.4455	0.01168
1.3395	0.00312	0.893	0.00376	0.4465	0.01125
1.3425	0.000850714	0.895	0.00293	0.4475	0.00808
1.3455	0.00231	0.897	1.9132e-05	0.4485	0.00888
1.3485	0.0033	0.899	0.0025	0.4495	0.01395
1.3515	0.00303	0.901	0.00297	0.4505	0.0018
1.3545	0.00235	0.903	0.000334803	0.4515	0.00244
1.3575	0.00159	0.905	0.00183	0.4525	0.000219374
1.3605	0.00207	0.907	0.00362	0.4535	0.00196
1.3635	0.00277	0.909	0.000205344	0.4545	0.000836685
1.3665	0.00249	0.911	0.00225	0.4555	0.00606
1.3695	0.00368	0.913	0.00221	0.4565	0.000678532
1.3725	0.00199	0.915	0.0026	0.4575	0.005
1.3755	0.00205	0.917	0.00096646	0.4585	0.00119
1.3785	0.00204	0.919	0.00218	0.4595	0.00799
1.3815	0.00266	0.921	0.00297	0.4605	0.00103
1.3845	0.00249	0.923	0.000173777	0.4615	0.00171
1.3875	0.00156	0.925	0.00261	0.4625	0.00164
1.3905	0.00309	0.927	0.00268	0.4635	0.00358
1.3935	0.00345	0.929	0.000854222	0.4645	0.00542
1.3965	0.00329	0.931	7.1744e-05	0.4655	0.000545249
1.3995	0.000962953	0.933	0.00478	0.4665	0.000605193
1.4025	0.00297	0.935	0.000784073	0.4675	0.00181
1.4055	0.00271	0.937	0.000412283	0.4685	7.2061e-05
1.4085	0.0021	0.939	0.00124	0.4695	0.000871759
1.4115	0.00309	0.941	0.00265	0.4705	0.000752506
1.4145	0.00299	0.943	0.00171	0.4715	0.00662
1.4175	0.0032	0.945	0.00111	0.4725	0.00182
1.4205	4.8678e-05	0.947	0.0021	0.4735	0.00277
1.4235	0.00301	0.949	0.003	0.4745	0.00208
1.4265	0.00362	0.951	0.000917356	0.4755	0.00375
1.4295	0.00316	0.953	0.00212	0.4765	0.00444
1.4325	0.0017	0.955	0.00158	0.4775	0.000191314
1.4355	0.00307	0.957	0.00301	0.4785	0.00216
1.4385	0.00213	0.959	0.00117	0.4795	0.00381
1.4415	0.00247	0.961	0.00192	0.4805	0.00152
1.4445	0.00411	0.963	1.9449e-05	0.4815	0.00209
1.4475	0.00275	0.965	0.00171	0.4825	0.0049
1.4505	0.00109	0.967	0.00149	0.4835	0.0041
1.4535	0.00191	0.969	5.7714e-05	0.4845	0.00157
1.4565	0.00391	0.971	0.00234	0.4855	0.00252
1.4595	0.00361	0.973	0.000696387	0.4865	0.00524
1.4625	0.00373	0.975	0.00307	0.4875	0.00266
1.4655	0.00268	0.977	0.00014221	0.4885	0.00381
1.4685	0.00274	0.979	0.0031	0.4895	0.00618
1.4715	0.00242	0.981	0.00104	0.4905	0.00277
1.4745	0.00151	0.983	0.000384224	0.4915	0.000769726
1.4775	0.00291	0.985	0.00134	0.4925	0.00213
1.4805	0.00217	0.987	0.00205	0.4935	0.00253
1.4835	0.00298	0.989	0.00124	0.4945	0.00585
1.4865	0.000991012	0.991	0.00195	0.4955	0.0025
1.4895	0.00296	0.993	0.00106	0.4965	5.1016e-05
1.4925	0.00256	0.995	0.00205	0.4975	0.00112
1.4955	0.00328	0.997	0.00179	0.4985	0.00383
1.4985	0.00235	0.999	0.000643775	0.4995	0.00554
1.5015	0.00232	1.001	0.003	0.5005	0.00692
1.5045	0.00188	1.003	0.00367	0.5015	0.00965
1.5075	0.00224	1.005	0.00303	0.5025	0.01218
1.5105	0.00332	1.007	0.00418	0.5035	0.01224
1.5135	0.0022	1.009	0.00434	0.5045	0.00748
1.5165	0.00352	1.011	0.00546	0.5055	0.0123
1.5195	0.000731461	1.013	0.00451	0.5065	0.01099
1.5225	0.00289	1.015	0.00417	0.5075	0.01082
1.5255	0.003	1.017	0.00529	0.5085	0.01791
1.5285	0.00309	1.019	0.00554	0.5095	0.01337
1.5315	0.00212	1.021	0.00792	0.5105	0.01453
1.5345	0.00306	1.023	0.00555	0.5115	0.00815
1.5375	0.00289	1.025	0.0062	0.5125	0.01878
1.5405	0.00227	1.027	0.00931	0.5135	0.01767
1.5435	0.00328	1.029	0.00348	0.5145	0.012
1.5465	0.00146	1.031	0.00716	0.5155	0.01632
1.5495	0.00361	1.033	0.00905	0.5165	0.01435
1.5525	0.00234	1.035	0.00739	0.5175	0.01634
1.5555	0.00193	1.037	0.00623	0.5185	0.01929
1.5585	0.00251	1.039	0.01004	0.5195	0.01461
1.5615	0.0019	1.041	0.00701	0.5205	0.01694
1.5645	0.00249	1.043	0.00911	0.5215	0.02011
1.5675	0.00205	1.045	0.01139	0.5225	0.01839
1.5705	0.0035	1.047	0.00741	0.5235	0.01805
1.5735	0.00189	1.049	0.01004	0.5245	0.01859
1.5765	0.00231	1.051	0.01267	0.5255	0.02038
1.5795	0.00274	1.053	0.01073	0.5265	0.01774
1.5825	0.00262	1.055	0.01413	0.5275	0.01848
1.5855	0.00257	1.057	0.01066	0.5285	0.02316
1.5885	0.0046	1.059	0.01369	0.5295	0.02577
1.5915	0.00256	1.061	0.01367	0.5305	0.01866
1.5945	0.00134	1.063	0.01328	0.5315	0.02576
1.5975	0.0039	1.065	0.01326	0.5325	0.02329
1.6005	0.0048	1.067	0.01649	0.5335	0.02453
1.6035	0.00574	1.069	0.01385	0.5345	0.02441
1.6065	0.00631	1.071	0.01893	0.5355	0.02263
1.6095	0.0056	1.073	0.01774	0.5365	0.02873
1.6125	0.00679	1.075	0.01935	0.5375	0.0205
1.6155	0.00609	1.077	0.02255	0.5385	0.0308
1.6185	0.00702	1.079	0.02046	0.5395	0.02239
1.6215	0.00711	1.081	0.02192	0.5405	0.03158
1.6245	0.00905	1.083	0.02188	0.5415	0.02951
1.6275	0.00746	1.085	0.02394	0.5425	0.02827
1.6305	0.00977	1.087	0.0254	0.5435	0.02989
1.6335	0.0098	1.089	0.02634	0.5445	0.02671
1.6365	0.00944	1.091	0.02933	0.5455	0.03084
1.6395	0.012	1.093	0.02911	0.5465	0.03123
1.6425	0.01246	1.095	0.0309	0.5475	0.03023
1.6455	0.01252	1.097	0.03091	0.5485	0.03535
1.6485	0.01461	1.099	0.0342	0.5495	0.03382
1.6515	0.01479	1.101	0.02418	0.5505	0.03314
1.6545	0.01592	1.103	0.00311	0.5515	0.03647
1.6575	0.01841	1.105	0.00307	0.5525	0.03418
1.6605	0.01852	1.107	0.00638	0.5535	0.03776
1.6635	0.01831	1.109	0.00257	0.5545	0.03574
1.6665	0.02115	1.111	0.00308	0.5555	0.03623
1.6695	0.02284	1.113	0.00579	0.5565	0.04005
1.6725	0.02644	1.115	0.00159	0.5575	0.03633
1.6755	0.02707	1.117	0.00304	0.5585	0.03911
1.6785	0.02892	1.119	0.00498	0.5595	0.04155
1.6815	0.02909	1.121	0.00347	0.5605	0.03804
1.6845	0.03183	1.123	0.00378	0.5615	0.04335
1.6875	0.03463	1.125	0.00337	0.5625	0.04274
1.6905	0.03649	1.127	0.00301	0.5635	0.04352
1.6935	0.04048	1.129	0.00243	0.5645	0.04806
1.6965	0.04241	1.131	0.0032	0.5655	0.04036
1.6995	0.04304	1.133	0.00403	0.5665	0.04644
1.7025	0.00775	1.135	0.00483	0.5675	0.04709
1.7055	0.00502	1.137	0.0012	0.5685	0.04471
1.7085	0.00425	1.139	0.00563	0.5695	0.04869
1.7115	0.00523	1.141	0.0045	0.5705	0.05281
1.7145	0.00435	1.143	0.00366	0.5715	0.05113
1.7175	0.00511	1.145	0.00208	0.5725	0.04932
1.7205	0.00526	1.147	0.00556	0.5735	0.05197
1.7235	0.00367	1.149	0.00463	0.5745	0.05569
1.7265	0.0058	1.151	0.00374	0.5755	0.05371
1.7295	0.00512	1.153	0.00263	0.5765	0.05629
1.7325	0.0044	1.155	0.00555	0.5775	0.05597
1.7355	0.00575	1.157	0.00339	0.5785	0.058
1.7385	0.00484	1.159	0.00137	0.5795	0.06107
1.7415	0.00515	1.161	0.0056	0.5805	0.05994
1.7445	0.00537	1.163	0.0048	0.5815	0.061
1.7475	0.00408	1.165	0.00224	0.5825	0.05976
1.7505	0.00544	1.167	0.0037	0.5835	0.06281
1.7535	0.00523	1.169	0.00294	0.5845	0.06463
1.7565	0.00407	1.171	0.00404	0.5855	0.0665
1.7595	0.00556	1.173	0.00366	0.5865	0.06323
1.7625	0.00353	1.175	0.00253	0.5875	0.06561
1.7655	0.00511	1.177	0.00464	0.5885	0.07188
1.7685	0.00431	1.179	0.00336	0.5895	0.07006
1.7715	0.00532	1.181	0.00419	0.5905	0.07063
1.7745	0.00366	1.183	0.00188	0.5915	0.07156
1.7775	0.00508	1.185	0.00502	0.5925	0.07547
1.7805	0.00399	1.187	0.00233	0.5935	0.0735
1.7835	0.00634	1.189	0.0018	0.5945	0.07733
1.7865	0.00269	1.191	0.00474	0.5955	0.07604
1.7895	0.00574	1.193	0.00226	0.5965	0.08416
1.7925	0.00368	1.195	0.00388	0.5975	0.07938
1.7955	0.0055	1.197	0.00336	0.5985	0.08076
1.7985	0.00333	1.199	0.0052	0.5995	0.08095
1.8015	0.00593	1.201	0.00307	0.6005	0.05106
1.8045	0.00564	1.203	0.00296	0.6015	0.00941
1.8075	0.00351	1.205	0.00338	0.6025	0.00759
1.8105	0.00388	1.207	0.00246	0.6035	0.00641
1.8135	0.00591	1.209	0.0033	0.6045	0.00827
1.8165	0.00438	1.211	0.0027	0.6055	0.0094
1.8195	0.00396	1.213	0.00281	0.6065	0.00595
1.8225	0.00493	1.215	0.00267	0.6075	0.00841
1.8255	0.00346	1.217	0.00266	0.6085	0.0068
1.8285	0.00571	1.219	0.00204	0.6095	0.00895
1.8315	0.00436	1.221	0.0041	0.6105	0.00643
1.8345	0.00365	1.223	0.00326	0.6115	0.00562
1.8375	0.00616	1.225	0.00261	0.6125	0.0074
1.8405	0.0028	1.227	0.00473	0.6135	0.01045
1.8435	0.00567	1.229	0.00314	0.6145	0.00467
1.8465	0.00423	1.231	0.00284	0.6155	0.00963
1.8495	0.00473	1.233	0.00158	0.6165	0.0058
1.8525	0.00317	1.235	0.0041	0.6175	0.00719
1.8555	0.00533	1.237	0.00448	0.6185	0.00418
1.8585	0.00322	1.239	0.00187	0.6195	0.00963
1.8615	0.00377	1.241	0.00374	0.6205	0.00672
1.8645	0.00477	1.243	0.0031	0.6215	0.00755
1.8675	0.00328	1.245	0.0056	0.6225	0.00845
1.8705	0.00425	1.247	0.00032109	0.6235	0.00598
1.8735	0.00417	1.249	0.00381	0.6245	0.00939
1.8765	0.00501	1.251	0.00328	0.6255	0.00852
1.8795	0.00368	1.253	0.00222	0.6265	0.00646
1.8825	0.00563	1.255	0.00222	0.6275	0.00839
1.8855	0.00433	1.257	0.00483	0.6285	0.00691
1.8885	0.00476	1.259	0.00244	0.6295	0.01048
1.8915	0.00401	1.261	0.00378	0.6305	0.00742
1.8945	0.00395	1.263	0.000759521	0.6315	0.00707
1.8975	0.0047	1.265	0.00254	0.6325	0.00984
1.9005	0.00499	1.267	0.00295	0.6335	0.000976982
1.9035	0.00411	1.269	0.00435	0.6345	0.01203
1.9065	0.00419	1.271	0.00337	0.6355	0.00443
1.9095	0.00402	1.273	0.00375	0.6365	0.00986
1.9125	0.00538	1.275	0.000850714	0.6375	0.00482
1.9155	0.00403	1.277	0.0038	0.6385	0.00697
1.9185	0.00397	1.279	0.00252	0.6395	0.0082
1.9215	0.00379	1.281	0.00327	0.6405	0.00948
1.9245	0.00433	1.283	0.00361	0.6415	0.00523
1.9275	0.00437	1.285	0.00189	0.6425	0.00481
1.9305	0.0044	1.287	0.00486	0.6435	0.00712
1.9335	0.00359	1.289	0.000622413	0.6445	0.0078
1.9365	0.00385	1.291	0.00462	0.6455	0.00806
1.9395	0.00317	1.293	0.00409	0.6465	0.00819
1.9425	0.00483	1.295	0.00351	0.6475	0.00676
1.9455	0.00542	1.297	0.00239	0.6485	0.00585
1.9485	0.00364	1.299	0.00354	0.6495	0.00842
1.9515	0.00477	1.301	0.00301	0.6505	0.02074
1.9545	0.00332	1.303	0.00384	0.6515	0.07396
1.9575	0.00373	1.305	0.00305	0.6525	0.08267
1.9605	0.00444	1.307	0.00243	0.6535	0.0841
1.9635	0.00304	1.309	0.00407	0.6545	0.0837
1.9665	0.00362	1.311	0.00115	0.6555	0.08299
1.9695	0.00412	1.313	0.00292	0.6565	0.08889
1.9725	0.00328	1.315	0.00323	0.6575	0.09102
1.9755	0.00394	1.317	0.00189	0.6585	0.08718
1.9785	0.00296	1.319	0.00376	0.6595	0.08881
1.9815	0.00364	1.321	0.00134	0.6605	0.09185
1.9845	0.00355	1.323	0.0032	0.6615	0.09106
1.9875	0.00281	1.325	0.00429	0.6625	0.09451
1.9905	0.0027	1.327	5.42e-06	0.6635	0.09467
1.9935	0.00227	1.329	0.00615	0.6645	0.09349
1.9965	0.00383	1.331	0.00102	0.6655	0.0987
1.9995	0.00303	1.333	0.00284	0.6665	0.10008
2.0025	0.00496	1.335	0.00312	0.6675	0.10821
2.0055	0.002	1.337	0.000450865	0.6685	0.10539
2.0085	0.0037	1.339	0.00513	0.6695	0.1143
2.0115	0.00375	1.341	0.000401761	0.6705	0.11042
2.0145	0.00405	1.343	0.00486	0.6715	0.11098
2.0175	0.0038	1.345	0.00293	0.6725	0.12125
2.0205	0.0038	1.347	0.00298	0.6735	0.11826
2.0235	0.00394	1.349	0.00317	0.6745	0.12508
2.0265	0.00405	1.351	0.00466	0.6755	0.12457
2.0295	0.0038	1.353	0.000605193	0.6765	0.12169
2.0325	0.00378	1.355	0.00386	0.6775	0.12515
2.0355	0.00355	1.357	0.00346	0.6785	0.12969
2.0385	0.00453	1.359	0.00531	0.6795	0.13105
2.0415	0.00209	1.361	0.00244	0.6805	0.1322
2.0445	0.00449	1.363	0.00349	0.6815	0.13064
2.0475	0.00326	1.365	0.00226	0.6825	0.12988
2.0505	0.00184	1.367	0.00139	0.6835	0.13683
2.0535	0.00463	1.369	0.00248	0.6845	0.13609
2.0565	0.00389	1.371	0.00269	0.6855	0.13451
2.0595	0.00277	1.373	0.00348	0.6865	0.14305
2.0625	0.00394	1.375	0.00198	0.6875	0.14254
2.0655	0.00506	1.377	0.00498	0.6885	0.14325
2.0685	0.00361	1.379	0.000962953	0.6895	0.14582
2.0715	0.00272	1.381	0.00488	0.6905	0.14908
2.0745	0.00435	1.383	0.00363	0.6915	0.15039
2.0775	0.00543	1.385	0.000327788	0.6925	0.15798
2.0805	0.00195	1.387	0.00417	0.6935	0.15509
2.0835	0.0047	1.389	0.00318	0.6945	0.15918
2.0865	0.00466	1.391	0.00482	0.6955	0.16365
2.0895	0.00365	1.393	0.00098049	0.6965	0.16388
2.0925	0.00333	1.395	0.00278	0.6975	0.16579
2.0955	0.00415	1.397	0.00309	0.6985	0.16892
2.0985	0.00244	1.399	0.00388	0.6995	0.17338
2.1015	0.00426	1.401	0.00387	0.7005	0.17283
2.1045	0.00279	1.403	0.0134	0.7015	0.17814
2.1075	0.00318	1.405	0.01671	0.7025	0.17925
2.1105	0.00326	1.407	0.01821	0.7035	0.18095
2.1135	0.00462	1.409	0.02026	0.7045	0.18058
2.1165	0.0034	1.411	0.02021	0.7055	0.19083
2.1195	0.00427	1.413	0.0249	0.7065	0.18823
2.1225	0.00365	1.415	0.02519	0.7075	0.19497
2.1255	0.0022	1.417	0.02724	0.7085	0.19631
2.1285	0.00427	1.419	0.02686	0.7095	0.1985
2.1315	0.00135	1.421	0.03183	0.7105	0.19934
2.1345	0.00443	1.423	0.02648	0.7115	0.20383
2.1375	0.00313	1.425	0.03049	0.7125	0.20503
2.1405	0.00286	1.427	0.03109	0.7135	0.2099
2.1435	0.00452	1.429	0.03356	0.7145	0.21127
2.1465	0.00399	1.431	0.03085	0.7155	0.22162
2.1495	0.00259	1.433	0.03462	0.7165	0.21817
2.1525	0.00343	1.435	0.03996	0.7175	0.225
2.1555	0.00324	1.437	0.0396	0.7185	0.22581
2.1585	0.00305	1.439	0.03921	0.7195	0.22889
2.1615	0.00365	1.441	0.04437	0.7205	0.23139
2.1645	0.00269	1.443	0.04054	0.7215	0.23809
2.1675	0.0026	1.445	0.04503	0.7225	0.23544
2.1705	0.00468	1.447	0.04704	0.7235	0.24523
2.1735	0.00336	1.449	0.0492	0.7245	0.24287
2.1765	0.00355	1.451	0.05335	0.7255	0.25264
2.1795	0.00334	1.453	0.0538	0.7265	0.2495
2.1825	0.00461	1.455	0.05592	0.7275	0.25492
2.1855	0.00328	1.457	0.05704	0.7285	0.26225
2.1885	0.00316	1.459	0.05882	0.7295	0.2599
2.1915	0.00398	1.461	0.05972	0.7305	0.26757
2.1945	0.00325	1.463	0.06456	0.7315	0.26636
2.1975	0.00349	1.465	0.06488	0.7325	0.27218
2.2005	0.00391	1.467	0.06755	0.7335	0.27634
2.2035	0.00325	1.469	0.07059	0.7345	0.28033
2.2065	0.00338	1.471	0.07024	0.7355	0.28268
2.2095	0.0041	1.473	0.08121	0.7365	0.28965
2.2125	0.00193	1.475	0.07843	0.7375	0.29432
2.2155	0.00351	1.477	0.08415	0.7385	0.29482
2.2185	0.00448	1.479	0.08332	0.7395	0.30016
2.2215	0.00265	1.481	0.08829	0.7405	0.30372
2.2245	0.0037	1.483	0.09193	0.7415	0.30772
2.2275	0.00257	1.485	0.09787	0.7425	0.31459
2.2305	0.00443	1.487	0.09915	0.7435	0.31463
2.2335	0.00579	1.489	0.10106	0.7445	0.31928
2.2365	0.00234	1.491	0.10447	0.7455	0.3241
2.2395	0.00422	1.493	0.10761	0.7465	0.32589
2.2425	0.00377	1.495	0.11195	0.7475	0.33155
2.2455	0.00304	1.497	0.1214	0.7485	0.33606
2.2485	0.00314	1.499	0.12338	0.7495	0.33776
2.2515	0.0039	1.501	0.08036	0.7505	0.228
2.2545	0.00226	1.503	0.01999	0.7515	0.0453
2.2575	0.00381	1.505	0.01186	0.7525	0.0344
2.2605	0.00397	1.507	0.01234	0.7535	0.03572
2.2635	0.00213	1.509	0.01138	0.7545	0.03015
2.2665	0.00219	1.511	0.00817	0.7555	0.03369
2.2695	0.00381	1.513	0.01296	0.7565	0.03515
2.2725	0.00212	1.515	0.0115	0.7575	0.03268
2.2755	0.0055	1.517	0.01192	0.7585	0.03097
2.2785	0.00167	1.519	0.01069	0.7595	0.03911
2.2815	0.00365	1.521	0.01077	0.7605	0.02806
2.2845	0.00262	1.523	0.012	0.7615	0.03469
2.2875	0.00345	1.525	0.00951	0.7625	0.029
2.2905	0.00256	1.527	0.01009	0.7635	0.03282
2.2935	0.00453	1.529	0.00991	0.7645	0.03677
2.2965	0.0018	1.531	0.00989	0.7655	0.02683
2.2995	0.00483	1.533	0.01203	0.7665	0.03237
2.3025	0.01059	1.535	0.01145	0.7675	0.03331
2.3055	0.01482	1.537	0.00874	0.7685	0.03228
2.3085	0.01839	1.539	0.01166	0.7695	0.03488
2.3115	0.01793	1.541	0.01023	0.7705	0.03153
2.3145	0.01951	1.543	0.01194	0.7715	0.02643
2.3175	0.0214	1.545	0.00996	0.7725	0.0358
2.3205	0.02301	1.547	0.00713	0.7735	0.03146
2.3235	0.02493	1.549	0.01205	0.7745	0.03148
2.3265	0.02576	1.551	0.00807	0.7755	0.0295
2.3295	0.02839	1.553	0.01014	0.7765	0.03
2.3325	0.02981	1.555	0.01051	0.7775	0.03217
2.3355	0.03538	1.557	0.0103	0.7785	0.02711
2.3385	0.03475	1.559	0.00822	0.7795	0.03352
2.3415	0.03896	1.561	0.00911	0.7805	0.03277
2.3445	0.04406	1.563	0.01084	0.7815	0.02982
2.3475	0.04493	1.565	0.01178	0.7825	0.02545
2.3505	0.04808	1.567	0.00577	0.7835	0.03327
2.3535	0.05474	1.569	0.01434	0.7845	0.0295
2.3565	0.05686	1.571	0.00926	0.7855	0.03322
2.3595	0.0596	1.573	0.00678	0.7865	0.02933
2.3625	0.06284	1.575	0.01172	0.7875	0.02896
2.3655	0.06716	1.577	0.01012	0.7885	0.03176
2.3685	0.0746	1.579	0.01038	0.7895	0.03072
2.3715	0.07863	1.581	0.00981	0.7905	0.03146
2.3745	0.08415	1.583	0.00855	0.7915	0.02928
2.3775	0.08771	1.585	0.00837	0.7925	0.03158
2.3805	0.09054	1.587	0.00966	0.7935	0.02784
2.3835	0.09589	1.589	0.01151	0.7945	0.03102
2.3865	0.09968	1.591	0.00914	0.7955	0.02657
2.3895	0.1117	1.593	0.0096	0.7965	0.02755
2.3925	0.11797	1.595	0.00943	0.7975	0.03089
2.3955	0.12518	1.597	0.00972	0.7985	0.03166
2.3985	0.13348	1.599	0.00895	0.7995	0.02331
2.4015	0.05937	1.601	0.01002	0.8005	0.06901
2.4045	0.01342	1.603	0.00901	0.8015	0.25894
2.4075	0.01294	1.605	0.00997	0.8025	0.30011
2.4105	0.01094	1.607	0.0075	0.8035	0.3028
2.4135	0.01271	1.609	0.00753	0.8045	0.30837
2.4165	0.01225	1.611	0.01023	0.8055	0.30871
2.4195	0.01207	1.613	0.00992	0.8065	0.31334
2.4225	0.0136	1.615	0.00957	0.8075	0.32028
2.4255	0.01284	1.617	0.00923	0.8085	0.32131
2.4285	0.00892	1.619	0.00955	0.8095	0.32904
2.4315	0.0105	1.621	0.0101	0.8105	0.32979
2.4345	0.0104	1.623	0.00706	0.8115	0.3348
2.4375	0.01289	1.625	0.00931	0.8125	0.34036
2.4405	0.01074	1.627	0.00801	0.8135	0.34424
2.4435	0.0109	1.629	0.00956	0.8145	0.34454
2.4465	0.01088	1.631	0.00581	0.8155	0.35709
2.4495	0.01125	1.633	0.01041	0.8165	0.35984
2.4525	0.01082	1.635	0.00804	0.8175	0.36104
2.4555	0.00986	1.637	0.00796	0.8185	0.36657
2.4585	0.01067	1.639	0.00901	0.8195	0.37274
2.4615	0.00951	1.641	0.00928	0.8205	0.37129
2.4645	0.01127	1.643	0.007	0.8215	0.38083
2.4675	0.00935	1.645	0.00919	0.8225	0.38536
2.4705	0.01118	1.647	0.00826	0.8235	0.38713
2.4735	0.01127	1.649	0.0073	0.8245	0.39745
2.4765	0.0084	1.651	0.00854	0.8255	0.39855
2.4795	0.00941	1.653	0.00709	0.8265	0.40527
2.4825	0.01095	1.655	0.00772	0.8275	0.40288
2.4855	0.00941	1.657	0.00591	0.8285	0.41529
2.4885	0.00922	1.659	0.00836	0.8295	0.41575
2.4915	0.00949	1.661	0.00809	0.8305	0.42839
2.4945	0.0089	1.663	0.00673	0.8315	0.44364
2.4975	0.00924	1.665	0.0075	0.8325	0.45887
2.5005	0.00941	1.667	0.00755	0.8335	0.45012
2.5035	0.01018	1.669	0.00501	0.8345	0.45981
2.5065	0.00751	1.671	0.00763	0.8355	0.45939
2.5095	0.0092	1.673	0.00723	0.8365	0.4616
2.5125	0.0092	1.675	0.00595	0.8375	0.46327
2.5155	0.00865	1.677	0.00746	0.8385	0.47211
2.5185	0.00889	1.679	0.00679	0.8395	0.47681
2.5215	0.00911	1.681	0.00577	0.8405	0.48033
2.5245	0.00853	1.683	0.00835	0.8415	0.48175
2.5275	0.00936	1.685	0.00539	0.8425	0.49194
2.5305	0.00807	1.687	0.00737	0.8435	0.50216
2.5335	0.00928	1.689	0.00688	0.8445	0.51358
2.5365	0.00899	1.691	0.00917	0.8455	0.52629
2.5395	0.00833	1.693	0.00625	0.8465	0.51913
2.5425	0.00681	1.695	0.00645	0.8475	0.53461
2.5455	0.00983	1.697	0.00739	0.8485	0.54086
2.5485	0.0086	1.699	0.00718	0.8495	0.56048
2.5515	0.00736	1.701	0.00568	0.8505	0.55418
2.5545	0.00945	1.703	0.00815	0.8515	0.57158
2.5575	0.00788	1.705	0.0052	0.8525	0.56707
2.5605	0.00874	1.707	0.00855	0.8535	0.57829
2.5635	0.01027	1.709	0.00638	0.8545	0.58575
2.5665	0.0083	1.711	0.0065	0.8555	0.57755
2.5695	0.0086	1.713	0.00714	0.8565	0.58796
2.5725	0.00866	1.715	0.0082	0.8575	0.58939
2.5755	0.00702	1.717	0.00347	0.8585	0.58831
2.5785	0.00944	1.719	0.00783	0.8595	0.60275
2.5815	0.00719	1.721	0.00482	0.8605	0.60633
2.5845	0.00806	1.723	0.00803	0.8615	0.60947
2.5875	0.00828	1.725	0.00641	0.8625	0.61282
2.5905	0.00789	1.727	0.00792	0.8635	0.61899
2.5935	0.00808	1.729	0.00505	0.8645	0.62149
2.5965	0.00816	1.731	0.01027	0.8655	0.64611
2.5995	0.00803	1.733	0.00488	0.8665	0.64516
2.6025	0.00816	1.735	0.00647	0.8675	0.67152
2.6055	0.00639	1.737	0.00577	0.8685	0.66431
2.6085	0.00878	1.739	0.00732	0.8695	0.67382
2.6115	0.00741	1.741	0.00727	0.8705	0.69484
2.6145	0.00749	1.743	0.00662	0.8715	0.69727
2.6175	0.0074	1.745	0.00562	0.8725	0.70219
2.6205	0.0071	1.747	0.00666	0.8735	0.71006
2.6235	0.00663	1.749	0.0068	0.8745	0.72646
2.6265	0.00666	1.751	0.00948	0.8755	0.72295
2.6295	0.00761	1.753	0.004	0.8765	0.72893
2.6325	0.00817	1.755	0.00677	0.8775	0.73338
2.6355	0.00711	1.757	0.00568	0.8785	0.75493
2.6385	0.00764	1.759	0.00752	0.8795	0.74541
2.6415	0.00841	1.761	0.00514	0.8805	0.74221
2.6445	0.00798	1.763	0.0087	0.8815	0.74933
2.6475	0.00587	1.765	0.00536	0.8825	0.75602
2.6505	0.00867	1.767	0.00729	0.8835	0.76366
2.6535	0.00802	1.769	0.00542	0.8845	0.767
2.6565	0.00662	1.771	0.00811	0.8855	0.783
2.6595	0.00815	1.773	0.00347	0.8865	0.78384
2.6625	0.00802	1.775	0.00762	0.8875	0.80127
2.6655	0.00665	1.777	0.00461	0.8885	0.80702
2.6685	0.00781	1.779	0.00627	0.8895	0.82046
2.6715	0.00681	1.781	0.00645	0.8905	0.82608
2.6745	0.00685	1.783	0.00643	0.8915	0.84065
2.6775	0.00619	1.785	0.00434	0.8925	0.85737
2.6805	0.00727	1.787	0.00632	0.8935	0.8649
2.6835	0.00582	1.789	0.00599	0.8945	0.86461
2.6865	0.00643	1.791	0.006	0.8955	0.87898
2.6895	0.00793	1.793	0.00592	0.8965	0.88391
2.6925	0.00547	1.795	0.00666	0.8975	0.88126
2.6955	0.00698	1.797	0.00543	0.8985	0.90472
2.6985	0.00694	1.799	0.00745	0.8995	0.9028
2.7015	0.00469	1.801	0.01199	0.9005	0.63934
2.7045	0.00764	1.803	0.03833	0.9015	0.16234
2.7075	0.00585	1.805	0.05607	0.9025	0.12546
2.7105	0.00713	1.807	0.0606	0.9035	0.12814
2.7135	0.0066	1.809	0.06739	0.9045	0.12465
2.7165	0.00527	1.811	0.06739	0.9055	0.12395
2.7195	0.0073	1.813	0.0738	0.9065	0.12306
2.7225	0.00579	1.815	0.07568	0.9075	0.12144
2.7255	0.00565	1.817	0.07833	0.9085	0.124
2.7285	0.00656	1.819	0.08116	0.9095	0.12114
2.7315	0.00709	1.821	0.08333	0.9105	0.12023
2.7345	0.00528	1.823	0.08929	0.9115	0.12451
2.7375	0.00579	1.825	0.09347	0.9125	0.12294
2.7405	0.00611	1.827	0.09227	0.9135	0.1226
2.7435	0.00566	1.829	0.10393	0.9145	0.12404
2.7465	0.00455	1.831	0.10312	0.9155	0.11266
2.7495	0.00582	1.833	0.10649	0.9165	0.12144
2.7525	0.00633	1.835	0.11171	0.9175	0.11773
2.7555	0.00623	1.837	0.11595	0.9185	0.12192
2.7585	0.00646	1.839	0.11904	0.9195	0.12025
2.7615	0.00521	1.841	0.1201	0.9205	0.11878
2.7645	0.00611	1.843	0.12475	0.9215	0.11745
2.7675	0.00707	1.845	0.13243	0.9225	0.1091
2.7705	0.00556	1.847	0.13454	0.9235	0.11783
2.7735	0.00613	1.849	0.14011	0.9245	0.11166
2.7765	0.00446	1.851	0.14345	0.9255	0.10913
2.7795	0.00723	1.853	0.14999	0.9265	0.12074
2.7825	0.00634	1.855	0.15389	0.9275	0.11284
2.7855	0.00719	1.857	0.16073	0.9285	0.11097
2.7885	0.00396	1.859	0.16397	0.9295	0.11321
2.7915	0.0063	1.861	0.1707	0.9305	0.11307
2.7945	0.00522	1.863	0.17579	0.9315	0.1076
2.7975	0.00685	1.865	0.18424	0.9325	0.1134
2.8005	0.00523	1.867	0.18844	0.9335	0.10541
2.8035	0.00584	1.869	0.20052	0.9345	0.10621
2.8065	0.00516	1.871	0.20854	0.9355	0.10667
2.8095	0.0061	1.873	0.22426	0.9365	0.11087
2.8125	0.00524	1.875	0.22551	0.9375	0.11326
2.8155	0.00468	1.877	0.22703	0.9385	0.11009
2.8185	0.00545	1.879	0.22781	0.9395	0.11183
2.8215	0.00477	1.881	0.23493	0.9405	0.10389
2.8245	0.00553	1.883	0.23735	0.9415	0.10659
2.8275	0.00525	1.885	0.24525	0.9425	0.10055
2.8305	0.00586	1.887	0.25153	0.9435	0.11024
2.8335	0.00473	1.889	0.26307	0.9445	0.10318
2.8365	0.00476	1.891	0.27389	0.9455	0.10457
2.8395	0.00605	1.893	0.28531	0.9465	0.10433
2.8425	0.00631	1.895	0.29896	0.9475	0.10278
2.8455	0.00307	1.897	0.30269	0.9485	0.10284
2.8485	0.00567	1.899	0.31161	0.9495	0.10219
2.8515	0.00589	1.901	0.21319	0.9505	0.20644
2.8545	0.00404	1.903	0.05406	0.9515	0.71695
2.8575	0.00536	1.905	0.03837	0.9525	0.7944
2.8605	0.0038	1.907	0.03294	0.9535	0.79927
2.8635	0.00441	1.909	0.03096	0.9545	0.80828
2.8665	0.0067	1.911	0.02998	0.9555	0.82856
2.8695	0.00323	1.913	0.03198	0.9565	0.82896
2.8725	0.00573	1.915	0.03016	0.9575	0.82995
2.8755	0.00467	1.917	0.03124	0.9585	0.84687
2.8785	0.00445	1.919	0.03026	0.9595	0.85585
2.8815	0.00618	1.921	0.03287	0.9605	0.87388
2.8845	0.00414	1.923	0.03009	0.9615	0.8986
2.8875	0.00592	1.925	0.02887	0.9625	0.88581
2.8905	0.00622	1.927	0.02648	0.9635	0.89404
2.8935	0.00404	1.929	0.02811	0.9645	0.90132
2.8965	0.00548	1.931	0.02888	0.9655	0.90647
2.8995	0.00469	1.933	0.02722	0.9665	0.91022
2.9025	0.00513	1.935	0.0281	0.9675	0.93255
2.9055	0.00473	1.937	0.02818	0.9685	0.92648
2.9085	0.00551	1.939	0.02659	0.9695	0.95131
2.9115	0.00443	1.941	0.0263	0.9705	0.96262
2.9145	0.00388	1.943	0.03001	0.9715	0.96178
2.9175	0.00576	1.945	0.02429	0.9725	0.96381
2.9205	0.00504	1.947	0.02531	0.9735	0.97411
2.9235	0.00632	1.949	0.03031	0.9745	0.99899
2.9265	0.0036	1.951	0.02493	0.9755	0.98779
2.9295	0.00501	1.953	0.027	0.9765	0.99551
2.9325	0.00532	1.955	0.02721	0.9775	1.01436
2.9355	0.00292	1.957	0.02713	0.9785	1.01806
2.9385	0.0038	1.959	0.02317	0.9795	1.02838
2.9415	0.00551	1.961	0.0262	0.9805	1.03168
2.9445	0.00422	1.963	0.02595	0.9815	1.04256
2.9475	0.00428	1.965	0.02363	0.9825	1.05666
2.9505	0.00645	1.967	0.02772	0.9835	1.08678
2.9535	0.0035	1.969	0.02168	0.9845	1.07364
2.9565	0.0056	1.971	0.02586	0.9855	1.09341
2.9595	0.00451	1.973	0.02314	0.9865	1.08777
2.9625	0.00489	1.975	0.02479	0.9875	1.09533
2.9655	0.00316	1.977	0.02393	0.9885	1.10565
2.9685	0.00418	1.979	0.02176	0.9895	1.1262
2.9715	0.00476	1.981	0.0253	0.9905	1.1135
2.9745	0.00349	1.983	0.02258	0.9915	1.1179
2.9775	0.00471	1.985	0.02347	0.9925	1.14811
2.9805	0.0053	1.987	0.02301	0.9935	1.16168
2.9835	0.00408	1.989	0.02234	0.9945	1.16623
2.9865	0.00501	1.991	0.02324	0.9955	1.18722
2.9895	0.00288	1.993	0.02503	0.9965	1.18087
2.9925	0.00422	1.995	0.02149	0.9975	1.19919
2.9955	0.00484	1.997	0.02287	0.9985	1.20013
2.9985	0.00421	1.999	0.02321	0.9995	1.24571
3.0015	0.01461	2.001	0.02282	1.0005	1.2153
3.0045	0.03338	2.003	0.01963	1.0015	1.22723
3.0075	0.0377	2.005	0.02424	1.0025	1.23742
3.0105	0.04043	2.007	0.02212	1.0035	1.23725
3.0135	0.04327	2.009	0.02063	1.0045	1.24858
3.0165	0.04732	2.011	0.023	1.0055	1.25852
3.0195	0.04987	2.013	0.02	1.0065	1.28275
3.0225	0.05303	2.015	0.0208	1.0075	1.29024
3.0255	0.05823	2.017	0.02112	1.0085	1.29973
3.0285	0.05877	2.019	0.02332	1.0095	1.31559
3.0315	0.06509	2.021	0.02044	1.0105	1.3313
3.0345	0.06847	2.023	0.01991	1.0115	1.34972
3.0375	0.07483	2.025	0.02111	1.0125	1.34079
3.0405	0.07909	2.027	0.02029	1.0135	1.35241
3.0435	0.08745	2.029	0.02207	1.0145	1.34455
3.0465	0.09236	2.031	0.02098	1.0155	1.36696
3.0495	0.09926	2.033	0.01918	1.0165	1.37978
3.0525	0.10558	2.035	0.02185	1.0175	1.39735
3.0555	0.11508	2.037	0.02099	1.0185	1.38855
3.0585	0.12392	2.039	0.02016	1.0195	1.40973
3.0615	0.13228	2.041	0.01942	1.0205	1.42896
3.0645	0.14018	2.043	0.02188	1.0215	1.45688
3.0675	0.15202	2.045	0.01716	1.0225	1.43864
3.0705	0.15781	2.047	0.02046	1.0235	1.46185
3.0735	0.16617	2.049	0.01823	1.0245	1.48097
3.0765	0.1739	2.051	0.01881	1.0255	1.48721
3.0795	0.18414	2.053	0.02129	1.0265	1.49738
3.0825	0.19337	2.055	0.01872	1.0275	1.49514
3.0855	0.20479	2.057	0.01929	1.0285	1.51551
3.0885	0.21471	2.059	0.01967	1.0295	1.51448
3.0915	0.22414	2.061	0.01723	1.0305	1.51927
3.0945	0.23631	2.063	0.0196	1.0315	1.54215
3.0975	0.24872	2.065	0.01937	1.0325	1.5429
3.1005	0.1892	2.067	0.01771	1.0335	1.56444
3.1035	0.03181	2.069	0.01784	1.0345	1.58964
3.1065	0.02828	2.071	0.01933	1.0355	1.59687
3.1095	0.02593	2.073	0.01721	1.0365	1.59433
3.1125	0.02436	2.075	0.02111	1.0375	1.62845
3.1155	0.02424	2.077	0.01813	1.0385	1.61449
3.1185	0.02573	2.079	0.01911	1.0395	1.62249
3.1215	0.02303	2.081	0.01902	1.0405	1.65837
3.1245	0.02569	2.083	0.01737	1.0415	1.65541
3.1275	0.02383	2.085	0.01865	1.0425	1.66259
3.1305	0.02251	2.087	0.01811	1.0435	1.67004
3.1335	0.02377	2.089	0.01929	1.0445	1.6958
3.1365	0.02395	2.091	0.02099	1.0455	1.70841
3.1395	0.02169	2.093	0.01685	1.0465	1.72688
3.1425	0.02279	2.095	0.01878	1.0475	1.72912
3.1455	0.02369	2.097	0.02058	1.0485	1.72985
3.1485	0.02242	2.099	0.01845	1.0495	1.75569
3.1515	0.02439	2.101	0.0145	1.0505	1.29915
3.1545	0.02349	2.103	0.01874	1.0515	0.40193
3.1575	0.02111	2.105	0.01673	1.0525	0.321
3.1605	0.0227	2.107	0.01792	1.0535	0.30742
3.1635	0.02123	2.109	0.01818	1.0545	0.32007
3.1665	0.02262	2.111	0.01416	1.0555	0.31576
3.1695	0.02237	2.113	0.01869	1.0565	0.3069
3.1725	0.02281	2.115	0.01633	1.0575	0.30584
3.1755	0.02216	2.117	0.01808	1.0585	0.31056
3.1785	0.02063	2.119	0.01725	1.0595	0.30211
3.1815	0.02067	2.121	0.01792	1.0605	0.30423
3.1845	0.02068	2.123	0.01801	1.0615	0.31256
3.1875	0.02179	2.125	0.01556	1.0625	0.31437
3.1905	0.01941	2.127	0.01421	1.0635	0.30666
3.1935	0.02105	2.129	0.01785	1.0645	0.30289
3.1965	0.02107	2.131	0.01555	1.0655	0.30542
3.1995	0.02082	2.133	0.01657	1.0665	0.30554
3.2025	0.01875	2.135	0.0159	1.0675	0.30528
3.2055	0.02016	2.137	0.01878	1.0685	0.29705
3.2085	0.01893	2.139	0.01761	1.0695	0.30244
3.2115	0.02034	2.141	0.01534	1.0705	0.29638
3.2145	0.01912	2.143	0.01489	1.0715	0.29972
3.2175	0.0176	2.145	0.01716	1.0725	0.29181
3.2205	0.01948	2.147	0.01342	1.0735	0.29806
3.2235	0.01663	2.149	0.01656	1.0745	0.29633
3.2265	0.01732	2.151	0.01471	1.0755	0.28316
3.2295	0.0181	2.153	0.01439	1.0765	0.29057
3.2325	0.01705	2.155	0.01291	1.0775	0.28046
3.2355	0.01645	2.157	0.01316	1.0785	0.28321
3.2385	0.01904	2.159	0.01398	1.0795	0.28129
3.2415	0.0167	2.161	0.01464	1.0805	0.29007
3.2445	0.01624	2.163	0.01597	1.0815	0.29219
3.2475	0.01832	2.165	0.01532	1.0825	0.28248
3.2505	0.01652	2.167	0.01167	1.0835	0.2773
3.2535	0.01539	2.169	0.01565	1.0845	0.28062
3.2565	0.01737	2.171	0.01374	1.0855	0.27492
3.2595	0.0177	2.173	0.01577	1.0865	0.28084
3.2625	0.0152	2.175	0.01323	1.0875	0.26919
3.2655	0.01666	2.177	0.01365	1.0885	0.26794
3.2685	0.01574	2.179	0.01345	1.0895	0.26918
3.2715	0.01628	2.181	0.01187	1.0905	0.27083
3.2745	0.01452	2.183	0.01435	1.0915	0.27165
3.2775	0.01601	2.185	0.01434	1.0925	0.26405
3.2805	0.01599	2.187	0.01215	1.0935	0.27078
3.2835	0.0148	2.189	0.01217	1.0945	0.26263
3.2865	0.01644	2.191	0.01325	1.0955	0.26933
3.2895	0.01626	2.193	0.01396	1.0965	0.2694
3.2925	0.0137	2.195	0.01416	1.0975	0.26741
3.2955	0.01566	2.197	0.01417	1.0985	0.26278
3.2985	0.01455	2.199	0.01146	1.0995	0.26221
3.3015	0.01552	2.201	0.02948	1.1005	0.26407
3.3045	0.01454	2.203	0.09256	1.1015	0.25324
3.3075	0.01527	2.205	0.12661	1.1025	0.25817
3.3105	0.01451	2.207	0.14668	1.1035	0.25527
3.3135	0.01515	2.209	0.15253	1.1045	0.25551
3.3165	0.01304	2.211	0.16116	1.1055	0.25553
3.3195	0.01379	2.213	0.16644	1.1065	0.25527
3.3225	0.01291	2.215	0.17208	1.1075	0.2622
3.3255	0.01403	2.217	0.17937	1.1085	0.25164
3.3285	0.01378	2.219	0.18358	1.1095	0.25428
3.3315	0.01452	2.221	0.1899	1.1105	0.2571
3.3345	0.01426	2.223	0.19644	1.1115	0.24724
3.3375	0.01388	2.225	0.20403	1.1125	0.25121
3.3405	0.01331	2.227	0.20858	1.1135	0.25381
3.3435	0.01326	2.229	0.21301	1.1145	0.24067
3.3465	0.0137	2.231	0.22245	1.1155	0.2454
3.3495	0.01499	2.233	0.22934	1.1165	0.24162
3.3525	0.01158	2.235	0.23624	1.1175	0.24099
3.3555	0.01426	2.237	0.2406	1.1185	0.23711
3.3585	0.01399	2.239	0.24903	1.1195	0.23222
3.3615	0.0136	2.241	0.25856	1.1205	0.24016
3.3645	0.01363	2.243	0.26296	1.1215	0.23864
3.3675	0.01174	2.245	0.27301	1.1225	0.2471
3.3705	0.0135	2.247	0.28301	1.1235	0.23955
3.3735	0.01383	2.249	0.28852	1.1245	0.24252
3.3765	0.01343	2.251	0.30062	1.1255	0.23682
3.3795	0.01332	2.253	0.30654	1.1265	0.24904
3.3825	0.01239	2.255	0.31761	1.1275	0.23776
3.3855	0.0124	2.257	0.32209	1.1285	0.23759
3.3885	0.01329	2.259	0.32826	1.1295	0.23682
3.3915	0.01149	2.261	0.33932	1.1305	0.24067
3.3945	0.01377	2.263	0.34759	1.1315	0.24016
3.3975	0.01413	2.265	0.359	1.1325	0.24504
3.4005	0.01289	2.267	0.36989	1.1335	0.22806
3.4035	0.01175	2.269	0.38277	1.1345	0.23145
3.4065	0.01185	2.271	0.38745	1.1355	0.23629
3.4095	0.01063	2.273	0.39394	1.1365	0.22216
3.4125	0.01222	2.275	0.40584	1.1375	0.22198
3.4155	0.01207	2.277	0.41387	1.1385	0.22168
3.4185	0.0127	2.279	0.42676	1.1395	0.21911
3.4215	0.01269	2.281	0.44052	1.1405	0.20963
3.4245	0.01057	2.283	0.45228	1.1415	0.21894
3.4275	0.01184	2.285	0.45663	1.1425	0.21609
3.4305	0.00989	2.287	0.4727	1.1435	0.21955
3.4335	0.01125	2.289	0.4847	1.1445	0.22383
3.4365	0.0122	2.291	0.49463	1.1455	0.22211
3.4395	0.01063	2.293	0.50747	1.1465	0.22376
3.4425	0.01025	2.295	0.51936	1.1475	0.22271
3.4455	0.01162	2.297	0.52927	1.1485	0.22187
3.4485	0.0097	2.299	0.54361	1.1495	0.22315
3.4515	0.01033	2.301	0.39305	1.1505	0.21457
3.4545	0.01008	2.303	0.11261	1.1515	0.22154
3.4575	0.0116	2.305	0.07992	1.1525	0.21938
3.4605	0.00914	2.307	0.06921	1.1535	0.23202
3.4635	0.01147	2.309	0.06712	1.1545	0.21614
3.4665	0.01148	2.311	0.06547	1.1555	0.21227
3.4695	0.00961	2.313	0.06235	1.1565	0.2109
3.4725	0.0106	2.315	0.06323	1.1575	0.20503
3.4755	0.00842	2.317	0.06342	1.1585	0.20691
3.4785	0.01074	2.319	0.0629	1.1595	0.20074
3.4815	0.01043	2.321	0.05871	1.1605	0.20348
3.4845	0.01013	2.323	0.06259	1.1615	0.19756
3.4875	0.00917	2.325	0.06041	1.1625	0.20625
3.4905	0.01027	2.327	0.05891	1.1635	0.20053
3.4935	0.00883	2.329	0.06021	1.1645	0.19939
3.4965	0.00948	2.331	0.06156	1.1655	0.19945
3.4995	0.0098	2.333	0.05697	1.1665	0.19868
3.5025	0.00869	2.335	0.05742	1.1675	0.2014
3.5055	0.00969	2.337	0.05867	1.1685	0.19838
3.5085	0.00955	2.339	0.05822	1.1695	0.20602
3.5115	0.00989	2.341	0.05642	1.1705	0.19523
3.5145	0.00788	2.343	0.0575	1.1715	0.20668
3.5175	0.00939	2.345	0.05572	1.1725	0.19905
3.5205	0.01015	2.347	0.05675	1.1735	0.20169
3.5235	0.0088	2.349	0.05622	1.1745	0.20437
3.5265	0.00809	2.351	0.05786	1.1755	0.20065
3.5295	0.00937	2.353	0.05698	1.1765	0.1988
3.5325	0.01023	2.355	0.057	1.1775	0.20096
3.5355	0.00734	2.357	0.05473	1.1785	0.19935
3.5385	0.00983	2.359	0.05281	1.1795	0.19713
3.5415	0.00846	2.361	0.05589	1.1805	0.18019
3.5445	0.00884	2.363	0.05298	1.1815	0.19398
3.5475	0.00866	2.365	0.05441	1.1825	0.18468
3.5505	0.00979	2.367	0.05258	1.1835	0.18182
3.5535	0.00775	2.369	0.05498	1.1845	0.17902
3.5565	0.00884	2.371	0.05605	1.1855	0.18059
3.5595	0.00828	2.373	0.05557	1.1865	0.18343
3.5625	0.00947	2.375	0.0569	1.1875	0.18321
3.5655	0.00826	2.377	0.05454	1.1885	0.18201
3.5685	0.00724	2.379	0.05275	1.1895	0.18642
3.5715	0.00742	2.381	0.05012	1.1905	0.18268
3.5745	0.00952	2.383	0.05045	1.1915	0.18115
3.5775	0.00754	2.385	0.05146	1.1925	0.17496
3.5805	0.00728	2.387	0.04757	1.1935	0.17692
3.5835	0.00905	2.389	0.05037	1.1945	0.18221
3.5865	0.00748	2.391	0.05259	1.1955	0.1739
3.5895	0.00877	2.393	0.05145	1.1965	0.18317
3.5925	0.00799	2.395	0.05118	1.1975	0.17728
3.5955	0.00693	2.397	0.04932	1.1985	0.16614
3.5985	0.0088	2.399	0.05399	1.1995	0.17701
3.6015	0.00641	2.401	0.04927	1.2005	0.17619
3.6045	0.00643	2.403	0.04896	1.2015	0.17093
3.6075	0.00798	2.405	0.04596	1.2025	0.17079
3.6105	0.00741	2.407	0.04714	1.2035	0.16837
3.6135	0.0072	2.409	0.04732	1.2045	0.17027
3.6165	0.00659	2.411	0.0483	1.2055	0.16972
3.6195	0.0074	2.413	0.04842	1.2065	0.16571
3.6225	0.00646	2.415	0.04625	1.2075	0.17128
3.6255	0.00626	2.417	0.0487	1.2085	0.17224
3.6285	0.00782	2.419	0.04883	1.2095	0.16351
3.6315	0.00614	2.421	0.04873	1.2105	0.17053
3.6345	0.00833	2.423	0.04477	1.2115	0.16776
3.6375	0.00806	2.425	0.04528	1.2125	0.16177
3.6405	0.00629	2.427	0.04204	1.2135	0.17362
3.6435	0.00685	2.429	0.04495	1.2145	0.16123
3.6465	0.00597	2.431	0.04265	1.2155	0.16275
3.6495	0.00659	2.433	0.04422	1.2165	0.17046
3.6525	0.00807	2.435	0.03982	1.2175	0.1729
3.6555	0.00737	2.437	0.04165	1.2185	0.15599
3.6585	0.0062	2.439	0.04254	1.2195	0.16842
3.6615	0.00683	2.441	0.04077	1.2205	0.15982
3.6645	0.00787	2.443	0.04189	1.2215	0.16198
3.6675	0.00535	2.445	0.04237	1.2225	0.16153
3.6705	0.00774	2.447	0.0418	1.2235	0.15898
3.6735	0.00596	2.449	0.04122	1.2245	0.15937
3.6765	0.00736	2.451	0.04092	1.2255	0.15819
3.6795	0.00708	2.453	0.03855	1.2265	0.15598
3.6825	0.00662	2.455	0.04161	1.2275	0.15976
3.6855	0.00567	2.457	0.03852	1.2285	0.15723
3.6885	0.00584	2.459	0.0386	1.2295	0.15777
3.6915	0.00659	2.461	0.0397	1.2305	0.15209
3.6945	0.00581	2.463	0.03534	1.2315	0.15304
3.6975	0.0078	2.465	0.04137	1.2325	0.1519
3.7005	0.01465	2.467	0.0392	1.2335	0.15006
3.7035	0.0557	2.469	0.03761	1.2345	0.15798
3.7065	0.06773	2.471	0.03742	1.2355	0.15149
3.7095	0.07389	2.473	0.03745	1.2365	0.15479
3.7125	0.07779	2.475	0.03538	1.2375	0.15591
3.7155	0.08376	2.477	0.03905	1.2385	0.15401
3.7185	0.08796	2.479	0.03673	1.2395	0.15321
3.7215	0.09419	2.481	0.03697	1.2405	0.14678
3.7245	0.09934	2.483	0.0351	1.2415	0.14762
3.7275	0.1053	2.485	0.03691	1.2425	0.14621
3.7305	0.11091	2.487	0.03502	1.2435	0.14912
3.7335	0.11905	2.489	0.03526	1.2445	0.1475
3.7365	0.12433	2.491	0.03475	1.2455	0.14485
3.7395	0.13034	2.493	0.03332	1.2465	0.14665
3.7425	0.13914	2.495	0.03572	1.2475	0.14302
3.7455	0.14677	2.497	0.03343	1.2485	0.14837
3.7485	0.15411	2.499	0.03476	1.2495	0.144
3.7515	0.16192	2.501	0.03463	1.2505	0.1511
3.7545	0.17156	2.503	0.03419	1.2515	0.1458
3.7575	0.18042	2.505	0.03325	1.2525	0.13763
3.7605	0.18897	2.507	0.03175	1.2535	0.14532
3.7635	0.19965	2.509	0.0353	1.2545	0.14292
3.7665	0.20912	2.511	0.03151	1.2555	0.14119
3.7695	0.22228	2.513	0.03241	1.2565	0.1464
3.7725	0.2359	2.515	0.03414	1.2575	0.14209
3.7755	0.24373	2.517	0.03335	1.2585	0.13899
3.7785	0.25462	2.519	0.03037	1.2595	0.13431
3.7815	0.26655	2.521	0.03095	1.2605	0.13663
3.7845	0.27893	2.523	0.03222	1.2615	0.13297
3.7875	0.2917	2.525	0.03023	1.2625	0.13344
3.7905	0.30587	2.527	0.0331	1.2635	0.13838
3.7935	0.31743	2.529	0.03131	1.2645	0.14088
3.7965	0.32717	2.531	0.03344	1.2655	0.13559
3.7995	0.32896	2.533	0.02866	1.2665	0.1319
3.8025	0.07295	2.535	0.03148	1.2675	0.13196
3.8055	0.03953	2.537	0.03057	1.2685	0.13572
3.8085	0.03567	2.539	0.02994	1.2695	0.13216
3.8115	0.0362	2.541	0.03078	1.2705	0.13093
3.8145	0.03571	2.543	0.03024	1.2715	0.13202
3.8175	0.03568	2.545	0.02958	1.2725	0.13331
3.8205	0.03444	2.547	0.02843	1.2735	0.1281
3.8235	0.03328	2.549	0.03208	1.2745	0.12668
3.8265	0.03454	2.551	0.02698	1.2755	0.13413
3.8295	0.03411	2.553	0.02849	1.2765	0.13354
3.8325	0.03195	2.555	0.02788	1.2775	0.12746
3.8355	0.03269	2.557	0.02952	1.2785	0.12386
3.8385	0.03207	2.559	0.02447	1.2795	0.1256
3.8415	0.03259	2.561	0.02733	1.2805	0.13002
3.8445	0.03156	2.563	0.02799	1.2815	0.13576
3.8475	0.03197	2.565	0.02663	1.2825	0.12275
3.8505	0.03157	2.567	0.02732	1.2835	0.13237
3.8535	0.03146	2.569	0.02888	1.2845	0.12472
3.8565	0.03103	2.571	0.02687	1.2855	0.12689
3.8595	0.03051	2.573	0.02606	1.2865	0.12828
3.8625	0.0302	2.575	0.02933	1.2875	0.13042
3.8655	0.02993	2.577	0.02896	1.2885	0.12955
3.8685	0.03142	2.579	0.02723	1.2895	0.1227
3.8715	0.03117	2.581	0.02633	1.2905	0.12562
3.8745	0.02996	2.583	0.02578	1.2915	0.1259
3.8775	0.03094	2.585	0.0281	1.2925	0.12781
3.8805	0.02916	2.587	0.02513	1.2935	0.12314
3.8835	0.02748	2.589	0.02747	1.2945	0.1242
3.8865	0.02746	2.591	0.02787	1.2955	0.12259
3.8895	0.02843	2.593	0.02831	1.2965	0.12201
3.8925	0.03009	2.595	0.02732	1.2975	0.12145
3.8955	0.02797	2.597	0.0259	1.2985	0.12324
3.8985	0.02807	2.599	0.02637	1.2995	0.11977
3.9015	0.02814	2.601	0.0573	1.3005	0.12045
3.9045	0.02566	2.603	0.1705	1.3015	0.12014
3.9075	0.02698	2.605	0.23101	1.3025	0.11747
3.9105	0.02572	2.607	0.25783	1.3035	0.11548
3.9135	0.02866	2.609	0.27475	1.3045	0.11838
3.9165	0.02722	2.611	0.29089	1.3055	0.11817
3.9195	0.02605	2.613	0.29967	1.3065	0.11315
3.9225	0.02503	2.615	0.32112	1.3075	0.12027
3.9255	0.02454	2.617	0.32517	1.3085	0.11719
3.9285	0.02425	2.619	0.33626	1.3095	0.11366
3.9315	0.0243	2.621	0.33918	1.3105	0.11803
3.9345	0.02377	2.623	0.3429	1.3115	0.11167
3.9375	0.02409	2.625	0.34726	1.3125	0.11968
3.9405	0.02398	2.627	0.35734	1.3135	0.11038
3.9435	0.0239	2.629	0.36464	1.3145	0.11306
3.9465	0.0229	2.631	0.3791	1.3155	0.11384
3.9495	0.02308	2.633	0.39014	1.3165	0.11855
3.9525	0.02183	2.635	0.40277	1.3175	0.10988
3.9555	0.0232	2.637	0.42601	1.3185	0.11498
3.9585	0.02138	2.639	0.4345	1.3195	0.1147
3.9615	0.02248	2.641	0.4378	1.3205	0.11055
3.9645	0.02314	2.643	0.44468	1.3215	0.10823
3.9675	0.02195	2.645	0.44883	1.3225	0.10637
3.9705	0.02163	2.647	0.45061	1.3235	0.112
3.9735	0.0229	2.649	0.46111	1.3245	0.11014
3.9765	0.02063	2.651	0.47257	1.3255	0.11047
3.9795	0.0211	2.653	0.48728	1.3265	0.10517
3.9825	0.02147	2.655	0.50095	1.3275	0.10412
3.9855	0.02012	2.657	0.5076	1.3285	0.10866
3.9885	0.02108	2.659	0.51916	1.3295	0.10241
3.9915	0.0196	2.661	0.53032	1.3305	0.10938
3.9945	0.02035	2.663	0.54204	1.3315	0.11439
3.9975	0.02064	2.665	0.55256	1.3325	0.10976
4.0005	0.02048	2.667	0.56655	1.3335	0.1071
4.0035	0.01922	2.669	0.5776	1.3345	0.11011
4.0065	0.01813	2.671	0.59502	1.3355	0.10785
4.0095	0.01863	2.673	0.60797	1.3365	0.10623
4.0125	0.02016	2.675	0.61391	1.3375	0.10296
4.0155	0.01998	2.677	0.63315	1.3385	0.10651
4.0185	0.02013	2.679	0.64586	1.3395	0.09989
4.0215	0.0188	2.681	0.65769	1.3405	0.10325
4.0245	0.02046	2.683	0.67625	1.3415	0.09928
4.0275	0.01788	2.685	0.68945	1.3425	0.10347
4.0305	0.01996	2.687	0.70095	1.3435	0.10684
4.0335	0.01848	2.689	0.71759	1.3445	0.10064
4.0365	0.01946	2.691	0.73224	1.3455	0.10885
4.0395	0.01685	2.693	0.74628	1.3465	0.11304
4.0425	0.01833	2.695	0.76593	1.3475	0.10416
4.0455	0.0176	2.697	0.77918	1.3485	0.10083
4.0485	0.01776	2.699	0.79507	1.3495	0.10405
4.0515	0.01853	2.701	0.57363	1.3505	0.10463
4.0545	0.01622	2.703	0.18466	1.3515	0.10899
4.0575	0.01755	2.705	0.12901	1.3525	0.10219
4.0605	0.01634	2.707	0.11539	1.3535	0.10643
4.0635	0.01693	2.709	0.11029	1.3545	0.10491
4.0665	0.01529	2.711	0.10458	1.3555	0.10194
4.0695	0.01664	2.713	0.10493	1.3565	0.09986
4.0725	0.01644	2.715	0.10334	1.3575	0.10036
4.0755	0.0159	2.717	0.10278	1.3585	0.09841
4.0785	0.01635	2.719	0.10145	1.3595	0.09348
4.0815	0.01615	2.721	0.09975	1.3605	0.09312
4.0845	0.01381	2.723	0.09978	1.3615	0.09226
4.0875	0.01693	2.725	0.0988	1.3625	0.09735
4.0905	0.01609	2.727	0.09917	1.3635	0.08955
4.0935	0.01552	2.729	0.09947	1.3645	0.09522
4.0965	0.01471	2.731	0.09657	1.3655	0.09839
4.0995	0.01566	2.733	0.09702	1.3665	0.09721
4.1025	0.01459	2.735	0.09785	1.3675	0.10469
4.1055	0.01508	2.737	0.09836	1.3685	0.10147
4.1085	0.01492	2.739	0.0957	1.3695	0.09207
4.1115	0.01495	2.741	0.09383	1.3705	0.09623
4.1145	0.01441	2.743	0.09155	1.3715	0.10233
4.1175	0.01506	2.745	0.09181	1.3725	0.09222
4.1205	0.01447	2.747	0.09234	1.3735	0.09357
4.1235	0.01526	2.749	0.09011	1.3745	0.09905
4.1265	0.01469	2.751	0.09058	1.3755	0.09632
4.1295	0.0137	2.753	0.09073	1.3765	0.09874
4.1325	0.01421	2.755	0.09036	1.3775	0.09359
4.1355	0.01502	2.757	0.08991	1.3785	0.09322
4.1385	0.01428	2.759	0.08589	1.3795	0.09769
4.1415	0.01473	2.761	0.08632	1.3805	0.0868
4.1445	0.01366	2.763	0.08807	1.3815	0.08873
4.1475	0.01498	2.765	0.08845	1.3825	0.08856
4.1505	0.01559	2.767	0.08611	1.3835	0.085
4.1535	0.01274	2.769	0.08498	1.3845	0.08798
4.1565	0.01427	2.771	0.08254	1.3855	0.08825
4.1595	0.01383	2.773	0.08338	1.3865	0.08659
4.1625	0.01211	2.775	0.0832	1.3875	0.0932
4.1655	0.01303	2.777	0.08107	1.3885	0.09018
4.1685	0.0131	2.779	0.08247	1.3895	0.0924
4.1715	0.01289	2.781	0.08061	1.3905	0.08922
4.1745	0.0151	2.783	0.08097	1.3915	0.08403
4.1775	0.01386	2.785	0.08071	1.3925	0.08948
4.1805	0.01167	2.787	0.07902	1.3935	0.08976
4.1835	0.01218	2.789	0.07806	1.3945	0.09044
4.1865	0.01138	2.791	0.08048	1.3955	0.08227
4.1895	0.01416	2.793	0.07694	1.3965	0.08889
4.1925	0.01208	2.795	0.07584	1.3975	0.08821
4.1955	0.01334	2.797	0.07881	1.3985	0.0872
4.1985	0.01329	2.799	0.07461	1.3995	0.08612
4.2015	0.01223	2.801	0.07677	1.4005	0.08798
4.2045	0.01347	2.803	0.07256	1.4015	0.08114
4.2075	0.01211	2.805	0.07775	1.4025	0.08715
4.2105	0.01125	2.807	0.0724	1.4035	0.08222
4.2135	0.01225	2.809	0.07245	1.4045	0.07923
4.2165	0.012	2.811	0.07508	1.4055	0.08875
4.2195	0.01129	2.813	0.07221	1.4065	0.0785
4.2225	0.01131	2.815	0.07248	1.4075	0.08065
4.2255	0.01091	2.817	0.07174	1.4085	0.07771
4.2285	0.01085	2.819	0.07248	1.4095	0.08175
4.2315	0.01042	2.821	0.06979	1.4105	0.08432
4.2345	0.01269	2.823	0.07122	1.4115	0.08565
4.2375	0.00962	2.825	0.0709	1.4125	0.08374
4.2405	0.0113	2.827	0.06768	1.4135	0.08297
4.2435	0.01002	2.829	0.0685	1.4145	0.07899
4.2465	0.01087	2.831	0.06955	1.4155	0.07716
4.2495	0.01084	2.833	0.06677	1.4165	0.08121
4.2525	0.01154	2.835	0.06946	1.4175	0.07952
4.2555	0.00852	2.837	0.06517	1.4185	0.0766
4.2585	0.01215	2.839	0.06819	1.4195	0.08224
4.2615	0.0096	2.841	0.06382	1.4205	0.0808
4.2645	0.00986	2.843	0.06624	1.4215	0.07394
4.2675	0.01039	2.845	0.06512	1.4225	0.07838
4.2705	0.0101	2.847	0.06242	1.4235	0.07691
4.2735	0.01012	2.849	0.06759	1.4245	0.07732
4.2765	0.01049	2.851	0.06275	1.4255	0.08064
4.2795	0.00998	2.853	0.0614	1.4265	0.07515
4.2825	0.00999	2.855	0.06292	1.4275	0.07637
4.2855	0.00911	2.857	0.06229	1.4285	0.0776
4.2885	0.00875	2.859	0.06174	1.4295	0.07156
4.2915	0.01038	2.861	0.06023	1.4305	0.07717
4.2945	0.00974	2.863	0.06154	1.4315	0.07348
4.2975	0.00968	2.865	0.06141	1.4325	0.07456
4.3005	0.01	2.867	0.06277	1.4335	0.07336
4.3035	0.00924	2.869	0.0635	1.4345	0.0761
4.3065	0.00866	2.871	0.06247	1.4355	0.07304
4.3095	0.01012	2.873	0.06423	1.4365	0.07351
4.3125	0.00786	2.875	0.06454	1.4375	0.06718
4.3155	0.00841	2.877	0.06235	1.4385	0.07527
4.3185	0.00976	2.879	0.05645	1.4395	0.07458
4.3215	0.00797	2.881	0.06162	1.4405	0.07294
4.3245	0.00946	2.883	0.05791	1.4415	0.07614
4.3275	0.00965	2.885	0.05615	1.4425	0.07316
4.3305	0.00943	2.887	0.05724	1.4435	0.06477
4.3335	0.00814	2.889	0.05708	1.4445	0.0724
4.3365	0.00943	2.891	0.05729	1.4455	0.07349
4.3395	0.00714	2.893	0.05903	1.4465	0.07415
4.3425	0.01012	2.895	0.05904	1.4475	0.07287
4.3455	0.00769	2.897	0.06087	1.4485	0.06886
4.3485	0.00936	2.899	0.0593	1.4495	0.07235
4.3515	0.00858	2.901	0.05534	1.4505	0.06939
4.3545	0.0107	2.903	0.05368	1.4515	0.07145
4.3575	0.00741	2.905	0.0551	1.4525	0.06526
4.3605	0.00782	2.907	0.05384	1.4535	0.0674
4.3635	0.00798	2.909	0.05048	1.4545	0.06723
4.3665	0.00685	2.911	0.05377	1.4555	0.07271
4.3695	0.00928	2.913	0.05225	1.4565	0.07456
4.3725	0.00852	2.915	0.05447	1.4575	0.06589
4.3755	0.01031	2.917	0.05579	1.4585	0.06937
4.3785	0.0078	2.919	0.05435	1.4595	0.07
4.3815	0.00911	2.921	0.05286	1.4605	0.07189
4.3845	0.00807	2.923	0.05361	1.4615	0.06318
4.3875	0.00746	2.925	0.05318	1.4625	0.07059
4.3905	0.00711	2.927	0.05102	1.4635	0.06993
4.3935	0.00888	2.929	0.04756	1.4645	0.06922
4.3965	0.00876	2.931	0.05099	1.4655	0.06673
4.3995	0.00904	2.933	0.0493	1.4665	0.06413
4.4025	0.05536	2.935	0.04608	1.4675	0.06433
4.4055	0.08194	2.937	0.04771	1.4685	0.07002
4.4085	0.09107	2.939	0.04785	1.4695	0.06751
4.4115	0.09909	2.941	0.04754	1.4705	0.06828
4.4145	0.10721	2.943	0.04595	1.4715	0.06321
4.4175	0.11773	2.945	0.0494	1.4725	0.06756
4.4205	0.12053	2.947	0.04508	1.4735	0.0626
4.4235	0.12563	2.949	0.0449	1.4745	0.06582
4.4265	0.12932	2.951	0.04498	1.4755	0.06779
4.4295	0.13556	2.953	0.04611	1.4765	0.06625
4.4325	0.142	2.955	0.0442	1.4775	0.0618
4.4355	0.15178	2.957	0.04658	1.4785	0.06221
4.4385	0.15952	2.959	0.04301	1.4795	0.06081
4.4415	0.16652	2.961	0.04506	1.4805	0.06208
4.4445	0.17507	2.963	0.04547	1.4815	0.0675
4.4475	0.18307	2.965	0.04186	1.4825	0.06436
4.4505	0.19175	2.967	0.04054	1.4835	0.06554
4.4535	0.20239	2.969	0.04672	1.4845	0.06136
4.4565	0.2117	2.971	0.04281	1.4855	0.06516
4.4595	0.22237	2.973	0.04014	1.4865	0.06202
4.4625	0.23307	2.975	0.0428	1.4875	0.06258
4.4655	0.24263	2.977	0.04372	1.4885	0.0615
4.4685	0.25675	2.979	0.03946	1.4895	0.05866
4.4715	0.26802	2.981	0.04159	1.4905	0.06257
4.4745	0.27923	2.983	0.04074	1.4915	0.06612
4.4775	0.29251	2.985	0.04229	1.4925	0.06253
4.4805	0.30778	2.987	0.03812	1.4935	0.06218
4.4835	0.3209	2.989	0.04162	1.4945	0.0629
4.4865	0.33413	2.991	0.04189	1.4955	0.05885
4.4895	0.34702	2.993	0.03865	1.4965	0.05827
4.4925	0.36381	2.995	0.03915	1.4975	0.06132
4.4955	0.37743	2.997	0.03979	1.4985	0.05637
4.4985	0.39421	2.999	0.03779	1.4995	0.0622
4.5015	0.18444	3.001	0.08184	1.5005	0.0557
4.5045	0.05059	3.003	0.2482	1.5015	0.05854
4.5075	0.04458	3.005	0.33076	1.5025	0.06106
4.5105	0.04364	3.007	0.36748	1.5035	0.05564
4.5135	0.04106	3.009	0.3917	1.5045	0.05691
4.5165	0.04202	3.011	0.40404	1.5055	0.05947
4.5195	0.03987	3.013	0.41239	1.5065	0.06003
4.5225	0.04203	3.015	0.42764	1.5075	0.05435
4.5255	0.03925	3.017	0.43524	1.5085	0.06114
4.5285	0.03951	3.019	0.4464	1.5095	0.06124
4.5315	0.03966	3.021	0.4614	1.5105	0.05561
4.5345	0.03798	3.023	0.46866	1.5115	0.0592
4.5375	0.03823	3.025	0.48152	1.5125	0.05879
4.5405	0.03614	3.027	0.49245	1.5135	0.05755
4.5435	0.03868	3.029	0.50397	1.5145	0.05693
4.5465	0.03614	3.031	0.51446	1.5155	0.05522
4.5495	0.03664	3.033	0.52208	1.5165	0.0564
4.5525	0.03564	3.035	0.53925	1.5175	0.05093
4.5555	0.03574	3.037	0.54919	1.5185	0.05674
4.5585	0.03393	3.039	0.56461	1.5195	0.04941
4.5615	0.03684	3.041	0.57757	1.5205	0.05237
4.5645	0.0337	3.043	0.58901	1.5215	0.05527
4.5675	0.03376	3.045	0.60549	1.5225	0.05533
4.5705	0.03491	3.047	0.61665	1.5235	0.0548
4.5735	0.03457	3.049	0.62917	1.5245	0.05215
4.5765	0.03354	3.051	0.64614	1.5255	0.05305
4.5795	0.03224	3.053	0.65672	1.5265	0.0536
4.5825	0.03428	3.055	0.67341	1.5275	0.05418
4.5855	0.03338	3.057	0.68674	1.5285	0.05639
4.5885	0.03247	3.059	0.70191	1.5295	0.05226
4.5915	0.03353	3.061	0.71918	1.5305	0.05762
4.5945	0.03095	3.063	0.73408	1.5315	0.04934
4.5975	0.03169	3.065	0.7495	1.5325	0.05585
4.6005	0.03254	3.067	0.76425	1.5335	0.0565
4.6035	0.02981	3.069	0.78005	1.5345	0.0498
4.6065	0.02988	3.071	0.79331	1.5355	0.04873
4.6095	0.03173	3.073	0.81294	1.5365	0.05366
4.6125	0.03004	3.075	0.84983	1.5375	0.05309
4.6155	0.02914	3.077	0.87853	1.5385	0.05139
4.6185	0.02853	3.079	0.87589	1.5395	0.05112
4.6215	0.03039	3.081	0.88627	1.5405	0.05014
4.6245	0.03005	3.083	0.90598	1.5415	0.05656
4.6275	0.02815	3.085	0.92482	1.5425	0.0528
4.6305	0.02901	3.087	0.94668	1.5435	0.05023
4.6335	0.02835	3.089	0.96779	1.5445	0.04842
4.6365	0.02709	3.091	0.99468	1.5455	0.05249
4.6395	0.03036	3.093	1.01785	1.5465	0.04824
4.6425	0.02918	3.095	1.03704	1.5475	0.05017
4.6455	0.02694	3.097	1.05236	1.5485	0.04826
4.6485	0.03192	3.099	1.06058	1.5495	0.05075
4.6515	0.02722	3.101	0.77804	1.5505	0.0519
4.6545	0.02866	3.103	0.26191	1.5515	0.05081
4.6575	0.02658	3.105	0.18861	1.5525	0.04843
4.6605	0.02731	3.107	0.17176	1.5535	0.04728
4.6635	0.02664	3.109	0.16428	1.5545	0.04775
4.6665	0.02661	3.111	0.16056	1.5555	0.05017
4.6695	0.02782	3.113	0.16321	1.5565	0.04776
4.6725	0.02669	3.115	0.16061	1.5575	0.04967
4.6755	0.02639	3.117	0.16127	1.5585	0.04604
4.6785	0.02633	3.119	0.15954	1.5595	0.05176
4.6815	0.02475	3.121	0.15316	1.5605	0.04507
4.6845	0.02474	3.123	0.15077	1.5615	0.04725
4.6875	0.02488	3.125	0.15005	1.5625	0.04735
4.6905	0.02634	3.127	0.14532	1.5635	0.04552
4.6935	0.02609	3.129	0.1469	1.5645	0.0502
4.6965	0.02538	3.131	0.14566	1.5655	0.04682
4.6995	0.02565	3.133	0.14926	1.5665	0.04634
4.7025	0.02428	3.135	0.14539	1.5675	0.05001
4.7055	0.02131	3.137	0.15184	1.5685	0.04463
4.7085	0.02368	3.139	0.15058	1.5695	0.04506
4.7115	0.02336	3.141	0.14344	1.5705	0.04798
4.7145	0.02188	3.143	0.14664	1.5715	0.04795
4.7175	0.0215	3.145	0.14107	1.5725	0.047
4.7205	0.02327	3.147	0.13377	1.5735	0.04269
4.7235	0.02271	3.149	0.13253	1.5745	0.04528
4.7265	0.0205	3.151	0.12956	1.5755	0.04549
4.7295	0.02114	3.153	0.12861	1.5765	0.04687
4.7325	0.02222	3.155	0.12877	1.5775	0.04303
4.7355	0.0221	3.157	0.12676	1.5785	0.04596
4.7385	0.02016	3.159	0.12706	1.5795	0.04286
4.7415	0.02183	3.161	0.12592	1.5805	0.04894
4.7445	0.02157	3.163	0.1249	1.5815	0.04402
4.7475	0.01952	3.165	0.12325	1.5825	0.04711
4.7505	0.02032	3.167	0.12225	1.5835	0.04536
4.7535	0.02092	3.169	0.12322	1.5845	0.04713
4.7565	0.01955	3.171	0.11994	1.5855	0.04176
4.7595	0.01949	3.173	0.12099	1.5865	0.04389
4.7625	0.01841	3.175	0.11955	1.5875	0.04399
4.7655	0.02068	3.177	0.11783	1.5885	0.04366
4.7685	0.01734	3.179	0.11757	1.5895	0.04396
4.7715	0.01955	3.181	0.11684	1.5905	0.04486
4.7745	0.01984	3.183	0.11518	1.5915	0.04932
4.7775	0.01898	3.185	0.11526	1.5925	0.04013
4.7805	0.01914	3.187	0.11389	1.5935	0.04469
4.7835	0.01882	3.189	0.11184	1.5945	0.04203
4.7865	0.01824	3.191	0.11242	1.5955	0.04128
4.7895	0.01838	3.193	0.11029	1.5965	0.04201
4.7925	0.0181	3.195	0.10995	1.5975	0.04636
4.7955	0.01894	3.197	0.10805	1.5985	0.04335
4.7985	0.01728	3.199	0.10801	1.5995	0.03648
4.8015	0.01747	3.201	0.10894	1.6005	0.04617
4.8045	0.01726	3.203	0.10325	1.6015	0.03689
4.8075	0.01693	3.205	0.10738	1.6025	0.04446
4.8105	0.01725	3.207	0.10608	1.6035	0.04212
4.8135	0.017	3.209	0.10468	1.6045	0.04049
4.8165	0.01719	3.211	0.10641	1.6055	0.04145
4.8195	0.01749	3.213	0.10107	1.6065	0.04533
4.8225	0.01537	3.215	0.10311	1.6075	0.03603
4.8255	0.01698	3.217	0.10107	1.6085	0.04124
4.8285	0.01584	3.219	0.10284	1.6095	0.04476
4.8315	0.01639	3.221	0.09944	1.6105	0.03745
4.8345	0.01588	3.223	0.10086	1.6115	0.04293
4.8375	0.01656	3.225	0.09834	1.6125	0.03776
4.8405	0.01706	3.227	0.09998	1.6135	0.04425
4.8435	0.0151	3.229	0.09823	1.6145	0.03951
4.8465	0.01662	3.231	0.09612	1.6155	0.03885
4.8495	0.01619	3.233	0.09766	1.6165	0.03729
4.8525	0.01713	3.235	0.09453	1.6175	0.04319
4.8555	0.01594	3.237	0.09368	1.6185	0.03678
4.8585	0.01603	3.239	0.09388	1.6195	0.03922
4.8615	0.01436	3.241	0.09182	1.6205	0.0388
4.8645	0.01474	3.243	0.09492	1.6215	0.03677
4.8675	0.01644	3.245	0.09054	1.6225	0.04314
4.8705	0.01526	3.247	0.09089	1.6235	0.03944
4.8735	0.01619	3.249	0.08952	1.6245	0.04154
4.8765	0.01545	3.251	0.08991	1.6255	0.03769
4.8795	0.01606	3.253	0.08823	1.6265	0.04574
4.8825	0.01494	3.255	0.09124	1.6275	0.04152
4.8855	0.01373	3.257	0.08833	1.6285	0.03915
4.8885	0.01428	3.259	0.0874	1.6295	0.04572
4.8915	0.0134	3.261	0.087	1.6305	0.03884
4.8945	0.01632	3.263	0.08755	1.6315	0.04204
4.8975	0.01317	3.265	0.0842	1.6325	0.04206
4.9005	0.01638	3.267	0.0839	1.6335	0.03703
4.9035	0.01357	3.269	0.0841	1.6345	0.03644
4.9065	0.01338	3.271	0.08481	1.6355	0.03536
4.9095	0.01503	3.273	0.08304	1.6365	0.04287
4.9125	0.01302	3.275	0.08246	1.6375	0.03759
4.9155	0.01292	3.277	0.08212	1.6385	0.03588
4.9185	0.01571	3.279	0.08134	1.6395	0.04007
4.9215	0.01397	3.281	0.07925	1.6405	0.03695
4.9245	0.0129	3.283	0.08026	1.6415	0.03246
4.9275	0.01436	3.285	0.0816	1.6425	0.04072
4.9305	0.01257	3.287	0.0775	1.6435	0.03334
4.9335	0.01399	3.289	0.07777	1.6445	0.03852
4.9365	0.01236	3.291	0.07573	1.6455	0.03663
4.9395	0.01401	3.293	0.079	1.6465	0.03628
4.9425	0.01231	3.295	0.07559	1.6475	0.03862
4.9455	0.01287	3.297	0.07613	1.6485	0.03671
4.9485	0.01124	3.299	0.07754	1.6495	0.03893
4.9515	0.01451	3.301	0.07416	1.6505	0.03383
4.9545	0.01066	3.303	0.07342	1.6515	0.03907
4.9575	0.01174	3.305	0.07389	1.6525	0.0371
4.9605	0.01369	3.307	0.07186	1.6535	0.03468
4.9635	0.01182	3.309	0.07288	1.6545	0.03688
4.9665	0.01107	3.311	0.07035	1.6555	0.03982
4.9695	0.01265	3.313	0.07332	1.6565	0.03415
4.9725	0.01297	3.315	0.07068	1.6575	0.03511
4.9755	0.01255	3.317	0.07	1.6585	0.03235
4.9785	0.01025	3.319	0.07254	1.6595	0.03568
4.9815	0.01257	3.321	0.06834	1.6605	0.0372
4.9845	0.01084	3.323	0.06828	1.6615	0.03087
4.9875	0.01217	3.325	0.06859	1.6625	0.03687
4.9905	0.01209	3.327	0.06876	1.6635	0.03046
4.9935	0.01065	3.329	0.06643	1.6645	0.03924
4.9965	0.01067	3.331	0.06614	1.6655	0.02813
4.9995	0.01209	3.333	0.06931	1.6665	0.03794
5.0025	0.01066	3.335	0.06464	1.6675	0.03665
5.0055	0.01123	3.337	0.0651	1.6685	0.02952
5.0085	0.01074	3.339	0.06722	1.6695	0.0364
5.0115	0.01079	3.341	0.0647	1.6705	0.03656
5.0145	0.01149	3.343	0.06441	1.6715	0.03442
5.0175	0.01135	3.345	0.06509	1.6725	0.03947
5.0205	0.01028	3.347	0.06541	1.6735	0.03338
5.0235	0.01052	3.349	0.063	1.6745	0.03367
5.0265	0.01161	3.351	0.06331	1.6755	0.03561
5.0295	0.01022	3.353	0.06303	1.6765	0.03762
5.0325	0.01068	3.355	0.06193	1.6775	0.03015
5.0355	0.01178	3.357	0.06319	1.6785	0.03414
5.0385	0.00885	3.359	0.0611	1.6795	0.03697
5.0415	0.01127	3.361	0.06156	1.6805	0.03521
5.0445	0.00908	3.363	0.06027	1.6815	0.03404
5.0475	0.01026	3.365	0.06154	1.6825	0.03318
5.0505	0.00975	3.367	0.06103	1.6835	0.0293
5.0535	0.00918	3.369	0.06226	1.6845	0.03374
5.0565	0.01086	3.371	0.06316	1.6855	0.03134
5.0595	0.01045	3.373	0.06048	1.6865	0.0283
5.0625	0.00728	3.375	0.06292	1.6875	0.03053
5.0655	0.01229	3.377	0.0594	1.6885	0.03231
5.0685	0.01002	3.379	0.06231	1.6895	0.02926
5.0715	0.00927	3.381	0.05888	1.6905	0.0349
5.0745	0.00993	3.383	0.05573	1.6915	0.02921
5.0775	0.00946	3.385	0.05688	1.6925	0.03363
5.0805	0.00933	3.387	0.05623	1.6935	0.03226
5.0835	0.01056	3.389	0.05738	1.6945	0.03172
5.0865	0.00771	3.391	0.05897	1.6955	0.02674
5.0895	0.00773	3.393	0.05745	1.6965	0.03104
5.0925	0.01026	3.395	0.05948	1.6975	0.03329
5.0955	0.00789	3.397	0.05799	1.6985	0.029
5.0985	0.00926	3.399	0.05636	1.6995	0.03097
5.1015	0.03958	3.401	0.11509	1.7005	0.02819
5.1045	0.08808	3.403	0.33366	1.7015	0.02911
5.1075	0.09884	3.405	0.42972	1.7025	0.02959
5.1105	0.10691	3.407	0.47449	1.7035	0.03582
5.1135	0.11373	3.409	0.50292	1.7045	0.03144
5.1165	0.12147	3.411	0.5246	1.7055	0.03238
5.1195	0.12819	3.413	0.54878	1.7065	0.02909
5.1225	0.13412	3.415	0.55941	1.7075	0.02904
5.1255	0.14206	3.417	0.57664	1.7085	0.03174
5.1285	0.14886	3.419	0.58512	1.7095	0.03073
5.1315	0.15812	3.421	0.60108	1.7105	0.02936
5.1345	0.16582	3.423	0.60972	1.7115	0.0314
5.1375	0.17677	3.425	0.62149	1.7125	0.02904
5.1405	0.18549	3.427	0.6256	1.7135	0.02835
5.1435	0.19871	3.429	0.63986	1.7145	0.0272
5.1465	0.21006	3.431	0.65106	1.7155	0.02535
5.1495	0.22438	3.433	0.67105	1.7165	0.03362
5.1525	0.23612	3.435	0.67988	1.7175	0.02529
5.1555	0.24006	3.437	0.69622	1.7185	0.02923
5.1585	0.24822	3.439	0.71301	1.7195	0.03129
5.1615	0.25545	3.441	0.73056	1.7205	0.02831
5.1645	0.26936	3.443	0.74321	1.7215	0.03115
5.1675	0.2848	3.445	0.76016	1.7225	0.02986
5.1705	0.30612	3.447	0.7777	1.7235	0.03328
5.1735	0.3203	3.449	0.79044	1.7245	0.02779
5.1765	0.33202	3.451	0.80943	1.7255	0.02518
5.1795	0.33778	3.453	0.82755	1.7265	0.03057
5.1825	0.35179	3.455	0.84242	1.7275	0.03146
5.1855	0.36227	3.457	0.85823	1.7285	0.02779
5.1885	0.38102	3.459	0.8741	1.7295	0.02519
5.1915	0.40383	3.461	0.89035	1.7305	0.02888
5.1945	0.42231	3.463	0.91019	1.7315	0.02552
5.1975	0.43594	3.465	0.92822	1.7325	0.03226
5.2005	0.33495	3.467	0.94482	1.7335	0.02934
5.2035	0.06385	3.469	0.96376	1.7345	0.02479
5.2065	0.04982	3.471	0.98372	1.7355	0.03173
5.2095	0.04976	3.473	1.00098	1.7365	0.03097
5.2125	0.04814	3.475	1.0164	1.7375	0.02592
5.2155	0.04604	3.477	1.03883	1.7385	0.02523
5.2185	0.04649	3.479	1.05414	1.7395	0.02811
5.2215	0.04534	3.481	1.07043	1.7405	0.02596
5.2245	0.04658	3.483	1.09458	1.7415	0.02694
5.2275	0.0447	3.485	1.10927	1.7425	0.02658
5.2305	0.0437	3.487	1.12961	1.7435	0.02925
5.2335	0.04355	3.489	1.1464	1.7445	0.02917
5.2365	0.04138	3.491	1.1628	1.7455	0.02704
5.2395	0.04296	3.493	1.18707	1.7465	0.02368
5.2425	0.04204	3.495	1.20185	1.7475	0.02942
5.2455	0.04322	3.497	1.2243	1.7485	0.02816
5.2485	0.04081	3.499	1.24775	1.7495	0.02542
5.2515	0.04135	3.501	0.92351	1.7505	0.0289
5.2545	0.04173	3.503	0.32433	1.7515	0.02373
5.2575	0.03935	3.505	0.23734	1.7525	0.02737
5.2605	0.03965	3.507	0.21123	1.7535	0.02417
5.2635	0.03891	3.509	0.20241	1.7545	0.02564
5.2665	0.04086	3.511	0.19702	1.7555	0.02758
5.2695	0.03659	3.513	0.19526	1.7565	0.02448
5.2725	0.03774	3.515	0.19055	1.7575	0.02963
5.2755	0.03836	3.517	0.1898	1.7585	0.02035
5.2785	0.03675	3.519	0.19119	1.7595	0.0301
5.2815	0.03763	3.521	0.18568	1.7605	0.02718
5.2845	0.0375	3.523	0.18308	1.7615	0.02639
5.2875	0.03669	3.525	0.18567	1.7625	0.02502
5.2905	0.03624	3.527	0.18669	1.7635	0.02396
5.2935	0.03549	3.529	0.18047	1.7645	0.0258
5.2965	0.03553	3.531	0.1817	1.7655	0.02539
5.2995	0.03537	3.533	0.17719	1.7665	0.02718
5.3025	0.03539	3.535	0.17924	1.7675	0.02716
5.3055	0.0344	3.537	0.17777	1.7685	0.02515
5.3085	0.03327	3.539	0.17564	1.7695	0.02726
5.3115	0.03497	3.541	0.17303	1.7705	0.02084
5.3145	0.03323	3.543	0.17375	1.7715	0.02526
5.3175	0.03212	3.545	0.16929	1.7725	0.02389
5.3205	0.03481	3.547	0.17111	1.7735	0.02421
5.3235	0.03156	3.549	0.16711	1.7745	0.02281
5.3265	0.03276	3.551	0.16574	1.7755	0.022
5.3295	0.03281	3.553	0.16691	1.7765	0.02723
5.3325	0.03177	3.555	0.16396	1.7775	0.02194
5.3355	0.03049	3.557	0.16219	1.7785	0.02837
5.3385	0.02956	3.559	0.16177	1.7795	0.02052
5.3415	0.03111	3.561	0.16139	1.7805	0.02125
5.3445	0.02811	3.563	0.1609	1.7815	0.02298
5.3475	0.03031	3.565	0.15726	1.7825	0.02658
5.3505	0.03039	3.567	0.15684	1.7835	0.02364
5.3535	0.03017	3.569	0.1557	1.7845	0.02467
5.3565	0.03076	3.571	0.15616	1.7855	0.0253
5.3595	0.03061	3.573	0.15559	1.7865	0.02318
5.3625	0.02812	3.575	0.156	1.7875	0.02187
5.3655	0.03073	3.577	0.15837	1.7885	0.02131
5.3685	0.03054	3.579	0.15451	1.7895	0.02406
5.3715	0.0281	3.581	0.1507	1.7905	0.02613
5.3745	0.03116	3.583	0.14764	1.7915	0.01889
5.3775	0.02777	3.585	0.14771	1.7925	0.02661
5.3805	0.02749	3.587	0.14989	1.7935	0.02892
5.3835	0.02749	3.589	0.14899	1.7945	0.01885
5.3865	0.02645	3.591	0.14953	1.7955	0.0245
5.3895	0.02819	3.593	0.15251	1.7965	0.0226
5.3925	0.02695	3.595	0.1506	1.7975	0.02984
5.3955	0.02814	3.597	0.14486	1.7985	0.01674
5.3985	0.02664	3.599	0.14619	1.7995	0.02213
5.4015	0.02671	3.601	0.142	1.8005	0.02441
5.4045	0.026	3.603	0.13916	1.8015	0.02414
5.4075	0.02437	3.605	0.13578	1.8025	0.02161
5.4105	0.02393	3.607	0.13574	1.8035	0.02069
5.4135	0.02734	3.609	0.1361	1.8045	0.02584
5.4165	0.02547	3.611	0.13972	1.8055	0.02328
5.4195	0.0252	3.613	0.13914	1.8065	0.02395
5.4225	0.0257	3.615	0.14063	1.8075	0.02104
5.4255	0.02376	3.617	0.14232	1.8085	0.01912
5.4285	0.0244	3.619	0.13521	1.8095	0.02299
5.4315	0.02308	3.621	0.13605	1.8105	0.02191
5.4345	0.02197	3.623	0.12972	1.8115	0.02063
5.4375	0.02384	3.625	0.12774	1.8125	0.02507
5.4405	0.02234	3.627	0.12841	1.8135	0.02196
5.4435	0.02103	3.629	0.1227	1.8145	0.02237
5.4465	0.02213	3.631	0.12547	1.8155	0.02392
5.4495	0.02238	3.633	0.12807	1.8165	0.01652
5.4525	0.02147	3.635	0.12789	1.8175	0.02369
5.4555	0.0206	3.637	0.12713	1.8185	0.02225
5.4585	0.02252	3.639	0.13044	1.8195	0.01978
5.4615	0.02068	3.641	0.12533	1.8205	0.02221
5.4645	0.02272	3.643	0.12795	1.8215	0.02199
5.4675	0.0206	3.645	0.12159	1.8225	0.01918
5.4705	0.02097	3.647	0.11722	1.8235	0.02398
5.4735	0.02157	3.649	0.11966	1.8245	0.02158
5.4765	0.02014	3.651	0.11532	1.8255	0.02036
5.4795	0.02119	3.653	0.11204	1.8265	0.02656
5.4825	0.01927	3.655	0.1158	1.8275	0.01927
5.4855	0.01912	3.657	0.11339	1.8285	0.02149
5.4885	0.01973	3.659	0.11043	1.8295	0.01945
5.4915	0.01931	3.661	0.11359	1.8305	0.02173
5.4945	0.01984	3.663	0.10928	1.8315	0.02189
5.4975	0.02002	3.665	0.11	1.8325	0.01732
5.5005	0.01931	3.667	0.11093	1.8335	0.02188
5.5035	0.01817	3.669	0.10773	1.8345	0.02201
5.5065	0.01952	3.671	0.10632	1.8355	0.02098
5.5095	0.01764	3.673	0.10749	1.8365	0.02159
5.5125	0.01836	3.675	0.10495	1.8375	0.01809
5.5155	0.01835	3.677	0.10685	1.8385	0.01971
5.5185	0.01798	3.679	0.1019	1.8395	0.01938
5.5215	0.01872	3.681	0.1051	1.8405	0.01622
5.5245	0.01829	3.683	0.10115	1.8415	0.02186
5.5275	0.01771	3.685	0.10094	1.8425	0.02187
5.5305	0.01808	3.687	0.10136	1.8435	0.01701
5.5335	0.01621	3.689	0.1019	1.8445	0.02039
5.5365	0.01821	3.691	0.09717	1.8455	0.01783
5.5395	0.01622	3.693	0.10092	1.8465	0.02225
5.5425	0.01702	3.695	0.09794	1.8475	0.02223
5.5455	0.01578	3.697	0.09899	1.8485	0.02241
5.5485	0.01793	3.699	0.09445	1.8495	0.0238
5.5515	0.01603	3.701	0.09706	1.8505	0.01318
5.5545	0.01674	3.703	0.09496	1.8515	0.02324
5.5575	0.01671	3.705	0.09617	1.8525	0.01856
5.5605	0.01428	3.707	0.09325	1.8535	0.02093
5.5635	0.01743	3.709	0.09458	1.8545	0.01778
5.5665	0.01551	3.711	0.08998	1.8555	0.02119
5.5695	0.01465	3.713	0.09284	1.8565	0.02259
5.5725	0.01564	3.715	0.09228	1.8575	0.01873
5.5755	0.01551	3.717	0.09248	1.8585	0.01501
5.5785	0.01535	3.719	0.08823	1.8595	0.01799
5.5815	0.01586	3.721	0.09175	1.8605	0.01926
5.5845	0.01529	3.723	0.08795	1.8615	0.01548
5.5875	0.01478	3.725	0.08894	1.8625	0.02075
5.5905	0.01479	3.727	0.08915	1.8635	0.01804
5.5935	0.01463	3.729	0.08448	1.8645	0.02112
5.5965	0.01583	3.731	0.08801	1.8655	0.01892
5.5995	0.01494	3.733	0.08463	1.8665	0.01699
5.6025	0.01514	3.735	0.08472	1.8675	0.01582
5.6055	0.01473	3.737	0.08675	1.8685	0.01799
5.6085	0.01448	3.739	0.08274	1.8695	0.01713
5.6115	0.01515	3.741	0.08413	1.8705	0.02089
5.6145	0.01372	3.743	0.0817	1.8715	0.01513
5.6175	0.01484	3.745	0.08329	1.8725	0.01931
5.6205	0.01497	3.747	0.0814	1.8735	0.01703
5.6235	0.01422	3.749	0.08005	1.8745	0.01894
5.6265	0.01303	3.751	0.07936	1.8755	0.02144
5.6295	0.01411	3.753	0.08227	1.8765	0.01734
5.6325	0.01445	3.755	0.07909	1.8775	0.01494
5.6355	0.01279	3.757	0.07876	1.8785	0.01975
5.6385	0.01363	3.759	0.07801	1.8795	0.01266
5.6415	0.0133	3.761	0.07491	1.8805	0.02091
5.6445	0.01404	3.763	0.07886	1.8815	0.01586
5.6475	0.01384	3.765	0.07871	1.8825	0.0199
5.6505	0.01328	3.767	0.07481	1.8835	0.0156
5.6535	0.01622	3.769	0.07689	1.8845	0.01598
5.6565	0.01171	3.771	0.0761	1.8855	0.01882
5.6595	0.01343	3.773	0.07344	1.8865	0.01529
5.6625	0.01268	3.775	0.0741	1.8875	0.01903
5.6655	0.01304	3.777	0.07347	1.8885	0.01494
5.6685	0.01233	3.779	0.07276	1.8895	0.02036
5.6715	0.01352	3.781	0.07176	1.8905	0.01861
5.6745	0.01272	3.783	0.0712	1.8915	0.01885
5.6775	0.01397	3.785	0.07301	1.8925	0.0181
5.6805	0.01109	3.787	0.07127	1.8935	0.01729
5.6835	0.01232	3.789	0.07056	1.8945	0.01957
5.6865	0.01287	3.791	0.07188	1.8955	0.01776
5.6895	0.01183	3.793	0.06825	1.8965	0.01579
5.6925	0.01268	3.795	0.07072	1.8975	0.01679
5.6955	0.0122	3.797	0.06775	1.8985	0.01731
5.6985	0.01197	3.799	0.069	1.8995	0.01643
5.7015	0.01292	3.801	0.13679	1.9005	0.01895
5.7045	0.01084	3.803	0.39946	1.9015	0.01599
5.7075	0.01185	3.805	0.51654	1.9025	0.02196
5.7105	0.01211	3.807	0.56636	1.9035	0.01327
5.7135	0.01034	3.809	0.59618	1.9045	0.01683
5.7165	0.012	3.811	0.61332	1.9055	0.01582
5.7195	0.01107	3.813	0.6321	1.9065	0.01377
5.7225	0.01055	3.815	0.64784	1.9075	0.01529
5.7255	0.01167	3.817	0.66277	1.9085	0.02166
5.7285	0.01153	3.819	0.67866	1.9095	0.01266
5.7315	0.01154	3.821	0.69419	1.9105	0.0148
5.7345	0.01129	3.823	0.70796	1.9115	0.01787
5.7375	0.01024	3.825	0.7213	1.9125	0.01764
5.7405	0.01041	3.827	0.73874	1.9135	0.01217
5.7435	0.01151	3.829	0.75561	1.9145	0.02024
5.7465	0.01184	3.831	0.76926	1.9155	0.01342
5.7495	0.00964	3.833	0.78561	1.9165	0.01536
5.7525	0.00941	3.835	0.8023	1.9175	0.01566
5.7555	0.01171	3.837	0.82063	1.9185	0.01753
5.7585	0.01069	3.839	0.83388	1.9195	0.01455
5.7615	0.01004	3.841	0.85078	1.9205	0.01341
5.7645	0.01134	3.843	0.87	1.9215	0.01515
5.7675	0.01066	3.845	0.88471	1.9225	0.01747
5.7705	0.00857	3.847	0.9029	1.9235	0.01646
5.7735	0.01039	3.849	0.92066	1.9245	0.01489
5.7765	0.0096	3.851	0.93727	1.9255	0.01443
5.7795	0.01029	3.853	0.95487	1.9265	0.0164
5.7825	0.00849	3.855	0.97261	1.9275	0.01567
5.7855	0.01099	3.857	0.99109	1.9285	0.01298
5.7885	0.00988	3.859	1.00811	1.9295	0.01481
5.7915	0.01019	3.861	1.02762	1.9305	0.01814
5.7945	0.0089	3.863	1.04741	1.9315	0.01337
5.7975	0.00984	3.865	1.07033	1.9325	0.01938
5.8005	0.02144	3.867	1.10281	1.9335	0.01245
5.8035	0.08227	3.869	1.1288	1.9345	0.01358
5.8065	0.10303	3.871	1.15317	1.9355	0.01784
5.8095	0.1131	3.873	1.17291	1.9365	0.01231
5.8125	0.12095	3.875	1.19646	1.9375	0.0166
5.8155	0.12782	3.877	1.21028	1.9385	0.01111
5.8185	0.13533	3.879	1.21801	1.9395	0.01882
5.8215	0.14057	3.881	1.23427	1.9405	0.01543
5.8245	0.1501	3.883	1.24893	1.9415	0.01169
5.8275	0.15695	3.885	1.26762	1.9425	0.01597
5.8305	0.16616	3.887	1.29464	1.9435	0.0145
5.8335	0.17327	3.889	1.32053	1.9445	0.01241
5.8365	0.1839	3.891	1.34994	1.9455	0.01861
5.8395	0.19218	3.893	1.38548	1.9465	0.01487
5.8425	0.20195	3.895	1.39956	1.9475	0.01593
5.8455	0.21007	3.897	1.43421	1.9485	0.01588
5.8485	0.22332	3.899	1.44807	1.9495	0.01013
5.8515	0.23216	3.901	1.07342	1.9505	0.01641
5.8545	0.25301	3.903	0.38855	1.9515	0.01891
5.8575	0.25635	3.905	0.28629	1.9525	0.01106
5.8605	0.26623	3.907	0.25448	1.9535	0.01613
5.8635	0.28042	3.909	0.24708	1.9545	0.01409
5.8665	0.2936	3.911	0.24311	1.9555	0.01377
5.8695	0.31608	3.913	0.23939	1.9565	0.01328
5.8725	0.32747	3.915	0.24506	1.9575	0.01789
5.8755	0.34271	3.917	0.23947	1.9585	0.01405
5.8785	0.35317	3.919	0.23959	1.9595	0.01477
5.8815	0.35826	3.921	0.23738	1.9605	0.01474
5.8845	0.37128	3.923	0.22861	1.9615	0.01442
5.8875	0.38804	3.925	0.22601	1.9625	0.01698
5.8905	0.4123	3.927	0.22038	1.9635	0.01275
5.8935	0.43212	3.929	0.21616	1.9645	0.0116
5.8965	0.44689	3.931	0.21959	1.9655	0.01833
5.8995	0.44557	3.933	0.21375	1.9665	0.01278
5.9025	0.10192	3.935	0.2122	1.9675	0.01845
5.9055	0.05231	3.937	0.20968	1.9685	0.01215
5.9085	0.05056	3.939	0.20956	1.9695	0.00961
5.9115	0.05276	3.941	0.2087	1.9705	0.02141
5.9145	0.05233	3.943	0.20424	1.9715	0.01503
5.9175	0.05247	3.945	0.20481	1.9725	0.00878
5.9205	0.04856	3.947	0.2022	1.9735	0.01285
5.9235	0.04998	3.949	0.20183	1.9745	0.01417
5.9265	0.04619	3.951	0.20156	1.9755	0.01621
5.9295	0.04679	3.953	0.19826	1.9765	0.00999
5.9325	0.04555	3.955	0.19839	1.9775	0.01788
5.9355	0.04473	3.957	0.1953	1.9785	0.01086
5.9385	0.04589	3.959	0.1927	1.9795	0.01516
5.9415	0.04426	3.961	0.19022	1.9805	0.01841
5.9445	0.04521	3.963	0.19083	1.9815	0.01257
5.9475	0.04314	3.965	0.18943	1.9825	0.01094
5.9505	0.04261	3.967	0.18952	1.9835	0.0127
5.9535	0.04285	3.969	0.18712	1.9845	0.01156
5.9565	0.04268	3.971	0.18277	1.9855	0.01597
5.9595	0.04048	3.973	0.18518	1.9865	0.01012
5.9625	0.04225	3.975	0.18133	1.9875	0.01578
5.9655	0.04067	3.977	0.17741	1.9885	0.01217
5.9685	0.03934	3.979	0.18106	1.9895	0.01313
5.9715	0.04068	3.981	0.17642	1.9905	0.01204
5.9745	0.03952	3.983	0.17867	1.9915	0.01099
5.9775	0.03823	3.985	0.17259	1.9925	0.01764
5.9805	0.03936	3.987	0.17331	1.9935	0.00972
5.9835	0.0388	3.989	0.17316	1.9945	0.01597
5.9865	0.03695	3.991	0.16909	1.9955	0.01305
5.9895	0.03783	3.993	0.16674	1.9965	0.00781
5.9925	0.03904	3.995	0.16976	1.9975	0.01646
[truncated: 50,355 more rows]

## Sheet: Fig3d
1.3V	1.4V	1.5V	1.6V	1.7V
27	18	12	8	5
28	18	12	8	6
26	17	12	7	6
23	18	12	7	5
26	18	12	7	5
26	18	12	7	5
30	18	11	7	6
27	20	11	7	5
26	17	12	8	6
29	16	12	8	6
30	16	12	7	6
30	17	12	8	5
26	17	13	7	6
26	16	12	7	6
27	17	12	8	6
28	16	12	8	6
29	16	12	8	5
26	16	12	8	6
26	16	12	8	5
30	17	12	8	6
27	16	12	8	5
26	17	12	7	6
29	18	11	8	5
27	16	12	8	6
25	16	11	7	6
28	17	12	8	6
28	15	12	7	6
28	18	11	8	5
24	18	12	8	6
26	18	11	7	5
28	18	12	7	5
31	20	12	7	6
28	17	11	8	6
29	18	12	7	5
29	17	11	7	6
30	18	12	7	6
29	17	12	7	5
29	16	12	8	6
30	17	11	8	6
29	17	12	7	6
30	16	12	7	6
26	17	12	7	6
26	18	11	8	6
30	21	12	7	5
27	17	11	7	5
29	17	12	8	5
27	18	11	8	6
28	18	13	7	5
27	18	11	8	5
28	16	12	7	6

## Sheet: Fig3e
10μs	30μs	50μs	100μs	120μs	150μs
60	32	23	5	5	5
59	34	23	6	5	5
52	35	22	6	5	4
60	36	20	5	6	5
58	38	23	6	6	5
63	37	22	6	6	4
64	40	20	6	6	4
62	34	22	6	5	3
61	33	19	6	5	5
59	36	19	6	6	4
62	34	20	6	6	4
70	33	21	6	6	5
66	32	19	6	6	5
58	38	20	6	6	5
60	39	20	6	6	5
62	37	19	6	6	5
60	34	19	6	6	5
58	36	19	6	6	5
59	33	20	6	6	5
69	30	20	6	6	5
62	37	20	6	6	5
63	35	20	6	5	5
66	31	20	6	6	5
65	30	19	6	6	5
65	32	20	6	5	5
67	32	19	6	6	5
70	33	18	6	6	5
70	29	19	5	6	5
69	30	21	6	6	5
75	33	21	5	6	6
67	31	21	5	5	6
71	33	21	6	6	6
72	28	20	6	6	6
71	34	20	6	5	5
70	29	21	6	5	5
73	30	19	5	6	5
53	35	20	6	6	6
72	28	20	6	6	5
63	29	21	5	6	5
75	34	19	6	5	5
73	30	19	6	5	5
74	28	20	5	5	5
58	32	20	5	6	5
65	34	19	5	6	5
70	33	20	5	6	5
68	36	20	6	5	5
62	37	21	5	6	5
75	36	20	5	6	5
74	34	21	6	5	5
75	40	22	6	5	5

## Sheet: Fig3f
500μs	400μs	300μs	200μs	100μs	50μs
29	8	9	6	5	5
12	8	9	7	6	5
31	12	8	6	6	5
16	8	7	6	5	5
25	9	10	8	6	5
12	7	9	8	6	5
13	9	9	7	6	5
30	8	7	6	6	5
13	9	8	6	6	5
38	10	10	6	6	5
15	12	10	6	6	5
36	12	8	6	6	5
29	10	8	7	6	5
24	10	8	6	6	5
14	6	9	6	6	5
21	8	10	7	6	5
36	10	10	6	6	5
11	9	8	6	6	5
26	10	9	6	6	5
7	10	10	7	6	5
11	8	9	7	6	5
24	9	7	6	6	5
9	8	7	7	6	5
11	8	8	7	6	5
26	8	7	7	6	5
22	7	8	7	6	6
13	11	7	8	6	5
10	12	8	7	5	5
18	8	8	8	6	5
9	9	9	7	5	5
9	10	8	7	5	5
8	8	9	7	6	5
8	6	8	6	6	5
17	9	10	7	6	5
10	7	9	8	6	5
12	8	9	7	5	5
27	8	9	6	6	5
17	7	8	6	6	5
24	8	10	7	5	5
12	9	10	6	6	5
10	9	9	6	6	5
23	7	8	6	5	5
31	11	8	7	5	5
16	9	8	7	5	5
16	7	8	7	5	5
30	7	8	7	6	5
9	7	9	7	5	5
29	8	9	7	5	5
17	11	8	7	6	6
16	11	8	6	6	5
12	9		6	6	5
32				6	5
11				6	5
11					5
23					5
					5
					5
					5
					5
					5
					5
					5
					5
					5
					5
					5
					6
					5
					5
					6
					5
					5
					6
					6
					6
					5
					5
					5
					5
					5
					5
					5
					6
					5
					5
					5
					5
					5
					5
					5
					4
					5
					5
					6
					5
					5
					5
					5
					5
					5

## Sheet: Fig3i
Neuron1	Neuron2	Neuron3	Neuron4	Neuron5
12	12	11	12	11
12	12	11	11	11
13	12	12	12	12
13	12	11	10	11
13	12	11	12	11
13	12	11	11	11
12	11	11	11	11
10	11	11	11	11
12	12	11	10	11
13	12	12	11	11
11	12	12	12	11
13	12	10	10	10
12	13	12	12	10
13	12	11	11	11
14	12	10	11	11
14	12	11	12	11
14	12	11	11	12
12	12	10	12	10
10	12	11	13	11
12	12	11	13	10
13	12	11	11	11
12	12	11	11	11
10	11	11	13	10
12	12	11	11	11
12	11	11	12	11
13	12	10	12	10
11	12	11	12	12
11	11	11	12	11
11	12	11	10	12
10	11	11	11	11
11	12	11	11	11
10	12	12	12	10
11	11	11	12	11
11	12	13	12	10
11	11	11	12	10
12	12	11	12	11
12	12	12	12	10
11	12	12	11	11
11	11	12	13	11
13	12	11	11	10
11	12	13	12	11
13	12	12	13	11
10	11	12	11	11
13	12	11	13	11
13	11	11	11	11
13	12	11	13	10
14	11	12	13	11
13	13	13	13	11
14	11	12	13	11
14	12	12	14	11
14	12	11	13	10
14	12	12	13	11
13	11	11	14	11
12	12	12	12	12
11	12	13	14	11
12	12	13	13	11
12	12	12	14	12
11	12	13	12	12
12	12	11	13	12
11	12	11	14	12
13	12	12	11	13
10	12	12	13	12
12	13	12	13	13
12	13	12	11	12
13	12	13	11	11
12	13	12	12	12
12	12	12	13	12
12	12	12	12	12
13	12	12	13	12
12	12	12	11	12
12	11	11	12	12
12	12	11	13	13
12	12	12	13	12
11	12	12	13	12
12	12	13	13	12
12	12	12	11	12
11	12	11	14	11
11	13	11	11	12
12	12	12	13	11
12	12	12	12	12
12	12	11	11	12
12	12	11	11	12
12	12	12	11	13
12	13	13	11	11
12	12	12	11	11
12	12	11	12	12
12	12	12	11	11
12	12	12	10	12
11	11	11	12	11
12	11	12	11	12
13	11	11	12	12
14	12	11	12	11
13	11	11	12	12
13	11	13	11	12
13	11	12	11	11
13	10	11	12	10
12	11	12	12	11
13	12	12	13	12
13	11	11	12	12
13	10	12	12	12
--	--	--
	--	--
	--	--
	--	--
	--	--
	--	--
	--	--
	--	--
	--	--
	--	--
	--	--
	--
	--
	--
	--
	--
	--
	--
	--
	--
	--
	--
	--
	--
	--
	--
	--
	--
	--
	--
	--
	--
	--
	--
	--
	--
	--
	--
	--
	--
	--
	--
	--
	--
	--
	--
	--
	--
	--
	--
	--
	--
	--
	--
	--
	--
	--
	--
	--
	--
	--
	--
	--
	--
	--
	--
	--
	--
	--
	--
	--
	--
	--
	--
	--
	--
	--
	--
	--
	--
	--
	--
	--
	--
	--
	--
	--
	--
	--
	--
	--
	--
	--
	--
	--
	--
	--
	--
	--
	--
	--
	--
	--
	--
	--
	--
	--
	--
	--
	--
	--
